# Supplementary material for: Widespread mRNA Association with Cytoskeletal Motor Proteins and Identification and Dynamics of Myosin-Associated mRNAs in S. cerevisiae
Source: PLoS One. 2012 Feb 16;7(2):e31912. doi: 10.1371/journal.pone.0031912 (PMC3281097; doi:10.1371/journal.pone.0031912)
Supplement: Dataset S1 — Significance analysis of microarray results for each immunoaffinity purification approach for the actomyosins, Las17, and Vrp1. (TXT) [file pone.0031912.s001.txt]

			Myo1_GFP_xlink	Myo1_GFP_xlink	Myo1_GFP_xlink	Myo1_GFP_xlink	Myo1_GFP_xlink	Myo1_GFP_xlink	Myo1_GFP_xlink	Myo1_GFP_latB	Myo1_GFP_latB	Myo1_GFP_latB	Myo1_GFP_latB	Myo1_GFP_latB	Myo1_GFP_latB	Myo1_GFP_latB	Myo2_9Myc_xlink	Myo2_9Myc_xlink	Myo2_9Myc_xlink	Myo2_9Myc_xlink	Myo2_9Myc_xlink	Myo2_9Myc_xlink	Myo2_9Myc_xlink	Myo2_9Myc_latB	Myo2_9Myc_latB	Myo2_9Myc_latB	Myo2_9Myc_latB	Myo2_9Myc_latB	Myo2_9Myc_latB	Myo2_9Myc_latB	Myo2_GFP_xlink	Myo2_GFP_xlink	Myo2_GFP_xlink	Myo2_GFP_xlink	Myo2_GFP_xlink	Myo2_GFP_xlink	Myo2_GFP_xlink	Myo2_GFP_latB	Myo2_GFP_latB	Myo2_GFP_latB	Myo2_GFP_latB	Myo2_GFP_latB	Myo2_GFP_latB	Myo2_GFP_latB	Myo3_9Myc_xlink	Myo3_9Myc_xlink	Myo3_9Myc_xlink	Myo3_9Myc_xlink	Myo3_9Myc_xlink
Gene ID	Microarray ID -- in most cases matches systematic names in Yeast Genome Database.		Gene ID	Score(d)	Numerator(r)	Denominator(s+s0)	Fold Change	q-value(%)	localfdr(%)	Gene ID	Score(d)	Numerator(r)	Denominator(s+s0)	Fold Change	q-value(%)	localfdr(%)	Gene ID	Score(d)	Numerator(r)	Denominator(s+s0)	Fold Change	q-value(%)	localfdr(%)	Gene ID	Score(d)	Numerator(r)	Denominator(s+s0)	Fold Change	q-value(%)	localfdr(%)	Gene ID	Score(d)	Numerator(r)	Denominator(s+s0)	Fold Change	q-value(%)	localfdr(%)	Gene ID	Score(d)	Numerator(r)	Denominator(s+s0)	Fold Change	q-value(%)	localfdr(%)	Gene ID	Score(d)	Numerator(r)	Denominator(s+s0)	Fold Change
Score(d)	SAM score, which is a modified t-score		YLR293C_OCH__ORF	2.510989053	2.045	0.814420118	4.187408028	1.1504559	12.43192761	YLR114C_ORF	8.713263119	1.053333333	0.120888503	2.072622486	0	5.462640396	YLR353W_ORF	4.727695692	2.7975	0.591725902	7.150060965	0	4.463527054	YPR119W_ORF	2.661494836	2.426666667	0.911768317	5.353566302	0.728856884	3.982329853	YIL087C_ORF	3.717344256	1.1445	0.30788109	2.230033765	0	2.158409536	YLR190W_ORF	3.541758843	2.749047619	0.77618148	7.806422885	0	2.986184791	YLR337C_ORF	6.594787203	2.11	0.319949672	4.294040092
Numerator(r)			YDL182W_ORF	2.334647189	1.605	0.687470041	3.028708724	1.1504559	12.47482784	YNR020C_ORF	7.023890206	1.04	0.148066096	2.064551447	6.869763069	8.733648269	YGR041W_ORF	3.375942984	1.2175	0.360639977	2.322831276	1.395238187	5.386283896	YGR046W_ORF	2.547466812	2.536666667	0.995760437	5.722712304	0.728856884	4.172046156	YGL121C_ORF	3.383428212	1.280888889	0.378577233	2.402434283	0	2.633980654	YLR353W_ORF	3.313830584	2.172380952	0.655549793	4.415669921	0	3.615323331	YOR181W_ORF	4.490722848	1.9625	0.43701205	4.06957559
Denominator(s+s0)			YMR027W_ORF	2.306294439	2.015	0.873695902	3.989895561	1.1504559	12.48017628	YMR303C_ORF	7.02028151	2.146666667	0.30578071	4.403479328	6.869763069	8.739078834	YHR216W_ORF	3.245783771	1.245	0.383574535	2.375483193	1.395238187	5.056055933	YKL185W_ORF	2.124143861	2.64	1.242853673	6.56369573	0.728856884	2.399407967	YML048W_ORF	3.367490248	1.1945	0.354715207	2.34014251	0	2.659711248	YGR046W_ORF	3.266779407	2.050666667	0.627733438	4.773213768	0	3.739536946	YJL020C_ORF	3.448840281	1.0875	0.315323387	2.107540116
Fold Change			YDL168W_ORF	2.28513317	1.565	0.684861618	2.93374895	1.1504559	12.48986103	YPR104C_ORF	5.908052642	0.876666667	0.148385047	1.833230671	6.869763069	10.86961368	YGR071C_ORF	3.08796842	1.100833333	0.356491124	2.138729711	2.031302655	4.60711491	YOR116C_TIL_3301_3600_126_ORF	2.123559141	2.476666667	1.166280994	5.356570418	0.728856884	2.394762216	YLL009C_TIL_5_129__ORF	3.324769349	2.457642857	0.739191986	4.920994581	0	2.730328048	YCR091W_ORF	3.263991864	1.197142857	0.366772623	2.36468093	0	3.746877717	YPR195C_ORF	2.642775386	0.755	0.285684513	1.700061798
q-value(%)	False-Discovery Rate		YMR173W-A_ORF	2.277886748	2.015	0.884591827	4.089681334	1.1504559	12.49473767	YOL105C_ORF	5.843666572	1.356666667	0.232160177	2.574914643	6.869763069	11.01620099	YJL156W-A_ORF	2.888448898	1.21	0.418909956	2.314999759	2.976909063	4.054282516	YBL113C_OCH__ORF	2.060228415	2.395	1.162492461	5.062108347	0.728856884	1.900165243	YNL134C_ORF	3.01653207	1.315	0.435931052	2.614611172	0.754380727	3.294113115	YFR014C_ORF	3.198273702	1.019047619	0.318624269	2.008872193	0	3.919854584	YDL243C_AAA_4_NCR	2.499288645	0.5725	0.229065179	1.48925653
localfdr(%)	local False-Discovery Rate		YDL201W_ORF	2.199625905	1.59	0.722850188	2.964084819	2.0203128	12.62446634	YKL220C_ORF	5.773725052	1.91	0.330808963	3.632286409	6.869763069	11.17397541	YLR144C_ORF	2.853829579	1.435	0.502833109	2.658023149	2.976909063	3.968053575	YKL219W_ORF	2.050267773	1.818333333	0.886876026	3.520041022	0.728856884	1.824630363	YKL141W_ORF	2.790702728	1.4265	0.511161574	2.732290842	2.507806199	3.87276739	YJL100W_ORF	3.166426267	1.202857143	0.379878463	2.206061953	0	4.004393244	YOR314W_ORF	2.483298796	0.701944444	0.282666124	1.612940308
			YMR110C_ORF	2.172511691	1.415	0.651319855	2.671383449	2.0203128	12.71166557	YGL236C_ORF	5.689854465	0.85	0.149388707	1.802840092	6.869763069	11.3587913	YJL058C_ORF	2.810315201	1.138472222	0.405104816	2.192882802	2.976909063	3.866377137	YML056C_JXN_EE20_1_ORF	2.028430407	3.098333333	1.527453603	7.183679986	0.728856884	1.661833658	YGL213C_ORF	2.732604664	0.978	0.357900289	1.902784491	2.704228179	4.058384171	YGR012W_ORF	3.139193436	1.163333333	0.370583514	2.152056253	0	4.078264696	YDL205C_ORF	2.372818159	0.681428571	0.287181118	1.58133152
			YBR016W_ORF	2.170615405	1.905	0.877631291	3.812363615	2.0203128	12.71870294	YLR337C_ORF	5.527119356	1.993333333	0.360645972	3.976947703	6.869763069	11.69273151	YLR190W_ORF	2.798818538	1.725	0.61633149	3.357442122	2.976909063	3.840922043	YLR291C_ORF	2.020612388	2.103333333	1.040938552	4.213775972	0.728856884	1.60456078	YOR100C_ORF	2.693342652	0.779	0.289231673	1.732776973	2.704228179	4.195118702	YDR496C_ORF	3.102214371	1.116190476	0.359804431	2.17249666	0	4.182576224	YDL019C_ORF	2.339373446	0.935	0.399679667	1.8601094
			YLR154W-B_ONO_ORF	2.032594626	2.05	1.008563131	4.135218871	3.499978512	13.62819282	YKL185W_ORF	5.505061133	3.193333333	0.580072275	10.15302126	6.869763069	11.7343187	YNL006W_ORF	2.756221613	1.008928571	0.366054952	2.025055492	2.976909063	3.752374357	IGR_CHR07:(664770..665572)_360	1.967498098	2.435	1.237612378	5.09158668	0.728856884	1.231721869	YBL028C_ORF	2.677562725	0.751	0.280478957	1.66505406	2.704228179	4.252881834	YKL134C_ORF	3.088110709	1.085238095	0.351424608	2.175677312	0	4.223987117	YDR541C_ORF	2.26736239	0.485	0.213904933	1.395052829
			YNL291C_ORF	2.017322948	1.4475	0.717535089	2.74228311	3.499978512	13.78489047	YER164W_ORF	5.458559479	0.906666667	0.166099988	1.879687899	6.869763069	11.81810865	YDR326C_ORF	2.713837059	1.5975	0.588649932	2.932808608	2.981192385	3.674372374	YKR093W_ORF	1.930097171	1.613333333	0.835881922	3.064170163	0.728856884	0.988776369	YHR195W_ORF	2.574862706	0.7465	0.28991837	1.684362065	2.704228179	4.67285117	YER129W_ORF	3.044648087	1.137619048	0.373645497	2.143062243	0	4.358764286	YER129W_ORF	2.236958068	1.0825	0.483916089	2.030961684
			YNL134C_ORF	1.99690809	1.565	0.783711583	3.070065183	3.499978512	14.01438183	YLR258W_ORF	5.413699247	0.473333333	0.087432514	1.388386938	6.869763069	11.89339499	YLL021W_ORF	2.703481042	1.21	0.447571106	2.298929474	2.981192385	3.657031648	YMR181C_ORF	1.925330047	1.826666667	0.948755082	3.520858949	0.728856884	0.959068157	YOR007C_ORF	2.547423341	0.8955	0.351531677	1.867121602	2.704228179	4.799307093	YPR158W_ORF	2.967494194	0.750952381	0.253059427	1.687692922	0	4.62708774	YIR006C_ORF	2.11905591	0.4275	0.201740784	1.350135079
			YPR133W-A_ORF	1.959492901	1.695	0.86501972	3.217469476	3.499978512	14.49627517	YDL209C_TIL_7_131__ORF	5.232460941	1.22	0.233159887	2.361277322	6.869763069	12.13323855	YLL001W_ORF	2.624319102	0.955	0.363903917	1.935939837	2.981192385	3.550199087	YBR158W_TIL_4_134__ORF	1.916391727	2.246666667	1.172342082	4.659347905	0.728856884	0.90413071	YLR048W_OCH__ORF	2.531918317	1.718	0.678536898	3.995696612	2.704228179	4.873744553	YKL133C_ORF	2.962068835	0.967619048	0.326670007	1.885820629	0	4.647423014	YLL001W_ORF	2.083323938	0.4625	0.222001001	1.384976263
			YIL039W_ORF	1.951459224	1.5575	0.798120699	3.009606652	4.989929205	14.61036254	YLR125W_ORF	5.175168648	2.053333333	0.396766458	4.108187672	6.869763069	12.1846451	YHR159W_ORF	2.591728123	1.2075	0.465905351	2.279408788	2.981192385	3.521124867	YBR158W_TIL_7_1__ORF	1.879279292	1.695	0.901941509	3.228145256	0.728856884	0.686674221	YER122C_ORF	2.497885691	0.891	0.356701671	1.874492901	4.107838801	5.045236402	YPR119W_ORF	2.961824575	1.72031746	0.580830301	3.878802838	0	4.648343217	YBR049C_ORF	2.065426461	0.65	0.314704983	1.545037816
			YMR173W_OCH__ORF	1.927054604	1.83	0.949635779	3.66541987	4.989929205	14.98058335	YKL116C_ORF	5.031665214	1.11	0.220602912	2.186581038	6.869763069	12.24413169	YLR407W_ORF	2.576330308	0.9325	0.361948931	1.903076644	2.981192385	3.510787709	YNL083W_OCH__ORF	1.877292794	2.561666667	1.364553614	5.340937395	0.728856884	0.675521681	YLR154W-B_ONO_ORF	2.494137214	2.573	1.031619265	9.442795894	4.107838801	5.064838434	YBR136W_ORF	2.926195699	1.020029762	0.348585627	2.07969476	0	4.786997397	YLR273C_ORF	1.992038269	0.435	0.218369299	1.357701203
			YKL210W_ORF	1.922287766	1.5525	0.807631421	2.910016727	4.989929205	15.0571094	YMR181C_TIL_5_131__ORF	4.912069468	0.83	0.168971552	1.774691501	6.869763069	12.19176645	YBR210W_ORF	2.565171568	1.0425	0.406405565	2.063705571	2.981192385	3.504730406	YBR199W_ORF	1.869074813	2.438333333	1.304567006	5.117647521	0.728856884	0.629922918	YOR285W_ORF	2.470866279	0.8395	0.339759382	1.808223129	4.107838801	5.189863503	YFL024C_ORF	2.91821742	0.772222222	0.264621209	1.706419255	0	4.819348598	YKL092C_ORF	1.903605221	0.55	0.288925453	1.440176526
			YLR438W_ORF	1.899549113	1.6275	0.85678227	3.00399616	4.989929205	15.44146831	YDR326C_ORF	4.890169433	2.423333333	0.495552019	5.339109258	6.869763069	12.17127157	YHR001W-A_ORF	2.556581114	1.165	0.455686696	2.232541605	2.981192385	3.500912304	YIL090W_ORF	1.86551292	2.253333333	1.207889428	4.541424914	0.728856884	0.610430764	YLR120C_ORF	2.459995648	1.068125	0.434197923	2.142624971	4.107838801	5.250305161	YIL067C_ORF	2.912091941	0.772380952	0.265232337	1.667519507	0	4.844550235	YOL057W_ORF	1.892227579	0.5625	0.297268683	1.47291008
			YLR043C_ORF	1.849046479	1.6025	0.866662909	2.985314414	6.039893475	16.4108665	YBL101C_ORF	4.863705396	1.97	0.40504098	3.888356964	6.869763069	12.14192646	YDR244W_ORF	2.540306431	0.991944444	0.3904822	1.986176515	2.981192385	3.495753464	YML056C_JXN_EI_1_ORF	1.863531812	2.706666667	1.452439207	5.706933808	0.728856884	0.599660973	YJL166W_ORF	2.446504382	0.9845	0.402410888	1.9263373	4.107838801	5.327208378	YLR087C_TIL_8401_8700_224_ORF	2.881251335	1.406190476	0.488048529	2.70522847	0	4.97673461	YIL156W_ORF	1.892033721	0.7725	0.40829082	1.796835183
			YER177W_ORF	1.832336664	1.33	0.725849144	2.502269642	6.039893475	16.7650339	YJR036C_ORF	4.840677168	2.093333333	0.432446383	4.341563047	6.869763069	12.11228548	YJL096W_ORF	2.495740555	1.2425	0.497848223	2.32649178	3.15980413	3.496287489	YBL067C_OCH__ORF	1.860639363	2.389166667	1.284056822	4.980794677	0.728856884	0.584029337	YLR401C_ORF	2.437838256	0.942	0.386407916	1.965166602	4.107838801	5.37774672	YDR316W_ORF	2.836093244	0.624761905	0.220289621	1.530663204	0	5.188455306	YIL114C_ORF	1.87843799	0.4425	0.235568064	1.356016665
			YNL066W_TIL_8_118__ORF	1.806171859	1.62	0.896924616	2.954441766	6.039893475	17.34981198	YIL177C_ORF	4.815830772	1.603333333	0.33292975	3.045170056	6.869763069	12.07598847	YML007W_ORF	2.463852051	0.765	0.310489422	1.698796091	3.15980413	3.510765366	YIL022W_TIL_301_600_203_ORF	1.85807864	2.631666667	1.416337614	5.535061281	0.728856884	0.570282399	YBR177C_ORF	2.43172287	1.121428571	0.461166272	2.270207264	4.107838801	5.413960388	YLR246W_ORF	2.823314522	1.082857143	0.383541095	1.984470658	0	5.252543046	YMR212C_ORF	1.878252598	1	0.532409752	1.820839902
			YER112W_ORF	1.805453179	1.4475	0.801737767	2.654527134	6.039893475	17.36637202	YML059C_ORF	4.792580693	1.126666667	0.235085591	2.172627064	6.869763069	12.03793868	YIL050W_ORF	2.407215737	0.87	0.36141339	1.832040315	3.15980413	3.568163188	YJL174W_ORF	1.835605999	2.061666667	1.123153154	4.039294064	0.728856884	0.45340513	YLR356W_ORF	2.400708001	0.633	0.263672217	1.562305682	4.107838801	5.604926051	YMR053C_ORF	2.818872962	1.658780423	0.58845519	3.501780194	0	5.275261908	YLR066W_ORF	1.836984652	0.8325	0.453188326	1.659880239
			YDL099W_ORF	1.780926464	1.12	0.628886157	2.174978994	7.20285433	17.94720512	YCL021W-A_ORF	4.751970008	1.296666667	0.272869287	2.477565914	6.869763069	11.96192645	YKL165C_ORF	2.359728203	1.12	0.474630934	2.157385413	3.15980413	3.650394888	YDR477W_ORF	1.833806502	1.77	0.965205434	3.397492736	0.728856884	0.444342914	YDR461W_ORF	2.388958512	0.913	0.382174908	1.849150261	4.107838801	5.680592556	YNL236W_ORF	2.794724067	0.61	0.218268418	1.524545747	0	5.402862444	YLL055W_ORF	1.797717271	0.625	0.347663123	1.505488011
			YNL147W_ORF	1.780807263	1.155	0.64858226	2.21639197	7.20285433	17.9501021	YLR272C_ORF	4.648230137	2.273333333	0.489075039	5.030975867	6.869763069	11.71495886	YBR071W_ORF	2.35443084	0.97	0.411989167	1.952145193	3.15980413	3.661639529	IGX_YM_755699C	1.831138801	2.338333333	1.276983116	4.709895095	0.728856884	0.430990634	YOR056C_ORF	2.385957536	1.0045	0.421004978	1.985355526	4.107838801	5.700222632	YFL017C_ORF	2.793500081	1.132380952	0.405362778	2.092309703	0	5.409515651	YNL003C_ORF	1.790872282	0.4125	0.230334683	1.322209537
			YBR162W-A_ORF	1.767981116	1.67	0.944580225	3.002035613	7.20285433	18.26598394	YNL275W_ORF	4.603037495	1.063333333	0.231006881	2.064394368	6.869763069	11.58595691	YNL283C_ORF	2.343792482	0.865	0.369059977	1.826527509	3.15980413	3.685528708	YEL013W_ORF	1.82660973	1.981666667	1.08488783	3.864574862	0.728856884	0.408547783	YIL088C_ORF	2.347265181	0.76	0.323781056	1.667855443	5.302218822	5.964866767	YHR155W_ORF	2.767500928	0.918720238	0.331967454	1.941165751	0	5.555165911	YLR070C_ORF	1.785000012	0.361666667	0.202614378	1.282440806
			YFR010W_ORF	1.757469918	1.61	0.916089649	3.110849108	7.20285433	18.5309818	YMR257C_ORF	4.54040049	2.056666667	0.452970321	4.347453226	6.869763069	11.38834785	YNL271C_ORF	2.339922907	0.855	0.365396654	1.804822605	3.15980413	3.694656329	YDR457W_TIL_9001_9300_155_ORF	1.821333301	2.003333333	1.099926813	3.9549333	0.728856884	0.382762593	YHR065C_ORF	2.325668924	0.844	0.362906341	1.828795745	5.302218822	6.122353526	YLR253W_ORF	2.765020677	1.068571429	0.386460556	2.014902769	1.508175384	5.569497764	YPL248C_ORF	1.769909702	0.428611111	0.242165524	1.353221218
			YLR420W_ORF	1.732847658	1.16	0.669418339	2.236758311	7.979308811	19.17318138	YDR216W_ORF	4.538694796	1.726666667	0.380432425	3.456546099	6.869763069	11.38268351	YBL102W_ORF	2.339403999	1.104027778	0.471926943	2.122979241	3.15980413	3.695898275	YBR129C_ORF	1.80997365	2.321666667	1.28270744	5.000333321	0.728856884	0.32858345	YNL087W_ORF	2.307572942	0.933	0.404320914	1.814620339	5.302218822	6.26001789	YER069W_ORF	2.746730307	0.77	0.280333311	1.725464845	1.508175384	5.677583575	YNL283C_ORF	1.763481087	0.4425	0.250924154	1.36982719
			YDL195W_ORF	1.714948059	1.7475	1.018981298	3.415242062	9.476636735	19.65875066	YOR326W_ORF	4.534088434	1.08	0.238195619	2.112646774	6.869763069	11.36731525	YEL060C_ORF	2.330283774	0.995	0.426986623	1.976057057	3.15980413	3.718424718	YIL022W_TIL_601_900_28_ORF	1.801633415	2.193333333	1.217413773	4.310705921	0.728856884	0.289980585	YGL249W_ORF	2.302954677	1.771956349	0.769427365	4.058680157	5.302218822	6.296009608	YMR177W_ORF	2.729386243	1.318571429	0.483101808	2.51050769	1.508175384	5.784031694	YLR135W_ORF	1.739686193	0.6	0.344889787	1.475679413
			YLR034C_ORF	1.699020575	1.5225	0.89610451	2.747733327	9.476636735	20.1039416	YLR087C_TIL_8401_8700_224_ORF	4.519771716	2.85	0.63056282	7.572868052	6.869763069	11.31889667	YDR091C_ORF	2.325719621	1.595892857	0.686193143	2.922916133	3.15980413	3.73019821	YMR221C_ORF	1.799711641	2.005	1.114067362	3.922498326	0.728856884	0.281228334	YHR092C_ORF	2.286136282	1.916349206	0.838248018	4.780019906	6.093594765	6.430112279	YGR077C_ORF	2.718059097	1.19952381	0.44131631	2.323647683	1.508175384	5.855654277	YGR014W_ORF	1.739116787	0.9375	0.53906673	1.711439218
			YMR226C_ORF	1.691099853	1.325	0.783513757	2.444055911	9.900337625	20.32990314	YMR037C_ORF	4.510352667	1.53	0.339219594	2.920501027	6.869763069	11.28651435	YEL050C_ORF	2.299903794	0.68	0.295664541	1.602447617	3.15980413	3.803221798	YPL188W_ORF	1.795996102	1.951666667	1.086676449	3.769223302	0.728856884	0.264459503	YJL133C-A_ONO_ORF	2.285967124	1.266	0.553813739	2.645242307	6.093594765	6.431485695	YNL180C_ORF	2.715459933	1.15952381	0.427008256	2.192407183	1.508175384	5.872324948	YMR247C_ORF	1.715820198	0.3775	0.220011398	1.291484957
			YGR172C_ORF	1.65927703	1.3425	0.809087317	2.608707998	11.33833343	21.26819347	YGR161C_ORF	4.49551148	0.896666667	0.199458209	1.841304515	6.869763069	11.23466752	IGR_CHR11:(COMPLEMENT(184803..185013))_122	2.290017964	1.085	0.47379541	2.10195768	3.15980413	3.83414682	YPR147C_ORF	1.795932596	2.735	1.522885662	5.739739877	0.728856884	0.264174645	YHR201C_ORF	2.275769415	0.8715	0.382947409	1.874292712	6.093594765	6.515221649	YJL197W_ORF	2.701494082	1.33047619	0.49249643	2.606431233	1.508175384	5.963416586	YJR079W_ORF	1.712198789	0.635	0.370868152	1.508756415
			YPL232W_ORF	1.638186198	1.3325	0.813399601	2.505376641	12.3836449	21.91816096	YIL071C_ORF	4.485460312	1.716666667	0.38271806	3.439975472	6.869763069	11.19899823	YLR395C_ORF	2.280096555	1.3025	0.571247738	2.419531437	3.615931427	3.866874991	YER174C_ORF	1.789999211	1.948333333	1.088454856	3.777870449	0.728856884	0.237821692	YHL034C_ORF	2.273224154	1.3285	0.584412231	2.790118618	6.093594765	6.536414747	YGR286C_ORF	2.699436783	1.188571429	0.440303487	2.114334905	1.508175384	5.977052168	YNL035C_ORF	1.711221337	0.4225	0.24689968	1.346628831
			YLR110C_OCH__ORF	1.631722906	1.7725	1.086275123	3.228381378	12.3836449	22.12217275	YMR137C_ORF	4.474864706	1.883333333	0.420869335	3.721777371	6.869763069	11.16092517	YML016C_ORF	2.251742531	0.865	0.384146939	1.816409554	3.615931427	3.970000631	YBR086C_ORF	1.788061249	2.26	1.263938806	4.57928446	0.728856884	0.229326838	YBR158W_TIL_2_203__ORF	2.258059774	1.5705	0.695508603	3.043297316	6.093594765	6.665202651	YJR008W_ORF	2.688987126	0.983238095	0.365653701	2.035452832	1.508175384	6.047176287	YBR169C_ORF	1.678387263	0.8375	0.498990917	1.697441563
			YBL039C_ORF	1.628029524	1.415	0.869148857	2.636012232	12.3836449	22.23981037	YJL225C_ORF	4.456560845	1.826666667	0.409882582	3.519760907	6.869763069	11.0940557	YMR037C_ORF	2.24011788	0.995	0.444173054	1.983808387	3.615931427	4.016499134	YLL031C_ORF	1.781235446	1.985	1.11439507	3.913233949	0.728856884	0.199851357	YNR024W_ORF	2.244507835	0.9605	0.427933458	2.007661737	6.093594765	6.784101839	YBR086C_ORF	2.67295167	2.554285714	0.9556049	8.353356853	1.508175384	6.157607829	YMR271C_ORF	1.676744265	0.665	0.396601923	1.565137265
			YLR262C-A_ORF	1.589903217	1.2325	0.775204419	2.378994972	12.3836449	23.50167327	YAL056W_ORF	4.393123633	2.186666667	0.497747582	4.485246142	6.869763069	10.85257353	YOR032C_ORF	2.234017278	0.9225	0.412933243	1.883787289	3.615931427	4.041906922	YMR127C_ORF	1.778097599	1.97	1.107925685	3.90987222	0.728856884	0.186535204	YDL079C_ORF	2.226722431	0.687	0.308525208	1.584396648	6.093594765	6.945915597	YHR150W_ORF	2.671464575	0.933809524	0.349549656	1.839812861	1.508175384	6.168020616	YOR162C_ORF	1.672697629	0.3675	0.21970498	1.282837027
			YDL012C_ORF	1.586047757	1.045	0.65887045	2.047203498	12.3836449	23.63430648	YLR465C_ORF	4.389396656	1.04	0.236934613	2.089226225	6.869763069	10.83796329	YNL015W_ORF	2.233885819	0.9675	0.433101814	1.966191801	3.615931427	4.042462111	YBR029C_ORF	1.769814478	1.916666667	1.082976035	3.738862733	0.728856884	0.152098341	YKL002W_ORF	2.206955424	0.9815	0.444730324	2.072782188	6.093594765	7.133916545	YMR136W_ORF	2.659159739	0.74	0.278283395	1.633355221	1.508175384	6.255243537	YDR338C_ORF	1.603252963	0.42	0.261967394	1.326443289
			YBL091C_ORF	1.581971806	1.0725	0.6779514	2.090891455	12.3836449	23.77555925	YLR117C_ORF	4.368577889	2.273333333	0.520382923	5.232156878	6.869763069	10.75558527	YDL067C_ORF	2.221506115	0.88	0.396127651	1.829858113	3.615931427	4.096212143	YHR216W_OCH__ORF	1.758614278	2.138333333	1.215919466	4.155738041	0.728856884	0.107204769	YIL136W_ORF	2.201711168	1.4695	0.667435412	3.248076265	6.093594765	7.185305161	YLR051C_ORF	2.65652441	0.948571429	0.357072355	1.894974606	1.508175384	6.274162904	YLR252W_ORF	1.59874631	0.4325	0.270524471	1.342605847
			YDL212W_ORF	1.571165703	1.165	0.741487672	2.226668967	12.3836449	24.15524421	YLR373C_ORF	4.334437811	1.476666667	0.340682398	2.83558185	6.869763069	10.61792406	YDR507C_ORF	2.219637633	0.8375	0.377313841	1.783756445	3.615931427	4.104578696	YCR100C_ORF	1.741928717	1.948333333	1.118491999	3.767244003	0.728856884	0.043968294	YGR250C_ORF	2.186084724	1.0228	0.467868417	2.010336237	6.093594765	7.342351504	YIL103W_ORF	2.655469668	0.741428571	0.279208074	1.625435749	1.508175384	6.281757895	YHR210C_ORF	1.597599756	0.455	0.284802247	1.355450777
			YDL137W_ORF	1.555067543	1.4775	0.950119502	2.637421211	12.3836449	24.73510191	YDL115C_ORF	4.333194616	1.686666667	0.38924323	3.237331697	6.869763069	10.6128562	YKL062W_ORF	2.218704454	1.0575	0.476629502	2.051385427	3.615931427	4.108782351	IGR_CHR04:(1378373..1379080)_419	1.729289711	1.876666667	1.085223982	3.600401296	0.728856884	0	YPR065W_ORF	2.182453029	1.0875	0.498292511	2.026457928	6.093594765	7.37971261	YLR087C_TIL_8101_8400_119_ORF	2.652303947	0.813809524	0.30683117	1.798615693	1.508175384	6.304630953	YNL087W_ORF	1.59448736	0.6725	0.421765651	1.535279306
			YKL096W-A_ORF	1.547365477	1.085	0.70119181	2.094411222	12.3836449	25.01866379	YFL033C_ORF	4.319054965	1.066666667	0.246967606	2.101330954	6.869763069	10.55496181	YPL026C_ORF	2.215293829	0.891607143	0.402478051	1.84456009	3.615931427	4.12428893	YLR190W_ORF	1.721264428	2.563333333	1.489215307	5.21588953	0.728856884	0	YDR077W_ORF	2.150041108	2.167	1.007887706	7.007994071	6.093594765	7.728306041	YHR158C_ORF	2.649315045	1.020952381	0.385364656	2.119388616	1.508175384	6.326331333	YGR287C_ORF	1.582461879	0.635	0.401273489	1.611861963
			YEL002C_ORF	1.545935962	1.285	0.831211662	2.356848902	12.3836449	25.0717357	YGR052W_ORF	4.306380724	1.403333333	0.32587303	2.715670218	6.869763069	10.50268106	YGR132C_ORF	2.210876929	1.38	0.624186711	2.501233935	3.615931427	4.144705427	YLR087C_TIL_6301_6600_116_ORF	1.716648635	1.928333333	1.12331277	3.718230841	0.7951166	0	YGR132C_ORF	2.149524709	0.856	0.398227569	1.755224989	6.093594765	7.734088272	YLR117C_ORF	2.625852141	1.324761905	0.504507426	2.757187499	2.795642176	6.499995006	YER060W_ORF	1.58147624	0.365	0.230797018	1.291663004
			YDR377W_ORF	1.538325627	1.285	0.835323795	2.526300024	12.3836449	25.35662706	YJR147W_ORF	4.303705307	1.55	0.360154771	3.032188131	6.869763069	10.49159978	YBR097W_ORF	2.210172478	0.995	0.450191109	2.003754751	3.615931427	4.147996742	YER140W_ORF	1.706094222	1.721333333	1.008932163	3.253311109	0.7951166	0	YDL182W_ORF	2.146842537	1.131	0.526820193	2.392141469	6.093594765	7.764240136	YBR002C_ORF	2.601235191	0.76	0.292168891	1.720513913	2.795642176	6.687790324	YOR326W_ORF	1.578479873	0.56	0.354771708	1.458938617
			YKL225W_ORF	1.532536043	0.945	0.616624976	1.925852406	12.3836449	25.57603056	YJR155W_ORF	4.264538473	1.296666667	0.304057913	2.488691941	6.869763069	10.32767068	YJL129C_ORF	2.206293934	1.1525	0.522369201	2.245240262	3.615931427	4.166291602	YPL159C_ORF	1.704969203	1.868333333	1.09581647	3.57445462	0.7951166	0	YDL033C_ORF	2.142277698	1.155	0.539145789	2.344573648	6.970052911	7.816018165	YER132C_ORF	2.59973151	1.228095238	0.472393104	2.465755433	2.795642176	6.699423334	YKR029C_ORF	1.559405977	0.4925	0.315825389	1.420930927
			YAL044C_ORF	1.528137606	1.2175	0.796721444	2.26555831	12.3836449	25.74427176	YDR109C_ORF	4.23391851	1.673333333	0.395220959	3.274068942	6.869763069	10.19747039	YBL007C_ORF	2.201127252	1.075	0.488386121	2.105307159	3.615931427	4.191121242	YJL145W_ORF	1.703489884	1.915	1.124162824	3.650535296	0.7951166	0	YLR144C_ORF	2.136273681	0.712428571	0.333491246	1.622678445	6.970052911	7.885017129	YOR237W_ORF	2.584238575	0.655214286	0.253542491	1.585185093	2.795642176	6.820234627	YBR108W_OCH__ORF	1.554376736	0.6	0.386006807	1.560650862
			YIL051C_ORF	1.527473311	1.4175	0.928003121	2.80993625	12.3836449	25.76979867	YOR383C_OCH__ORF	4.210796332	2.196666667	0.521674879	4.747714369	6.869763069	10.09809694	YJL166W_ORF	2.194466454	1.4125	0.64366443	2.58735497	3.615931427	4.223910362	YDR090C_ORF	1.702534288	1.996666667	1.1727615	3.863373412	0.7951166	0	YER144C_ORF	2.135523636	1.279	0.59891634	2.756089702	6.970052911	7.89370904	YDR397C_INT_1	2.574289327	0.741126984	0.287895761	1.689865219	3.256287762	6.898650008	YBR097W_ORF	1.533339361	0.38	0.247825113	1.308146496
			YMR297W_ORF	1.509754978	1.41	0.933926379	2.7688313	14.69271185	26.46216832	YDR490C_ORF	4.198205207	1.223333333	0.291394363	2.378186287	6.869763069	10.04363616	YLR228C_ORF	2.187807632	0.815	0.372519041	1.753732113	3.615931427	4.257574805	YLR093C_ORF	1.697298512	1.953333333	1.150848433	3.752257716	0.7951166	0	YEL039C_ORF	2.131680881	0.9	0.422202032	1.902912674	6.970052911	7.938495054	YLR037C_ORF	2.565971214	1.271904762	0.495681618	2.427909207	3.256287762	6.964647271	YNL102W_ORF	1.527404857	0.475	0.310985	1.381140343
			YHR143W_TIL_7_80__ORF	1.505680404	1.435	0.953057499	2.748772159	14.69271185	26.62455957	YFR040W_ORF	4.15418162	1.326666667	0.319356925	2.573330975	6.869763069	9.851524821	YKR030W_ORF	2.178691813	1.0175	0.467023373	1.998909516	3.615931427	4.305110995	YHL044W_ORF	1.688641508	1.958333333	1.159709343	4.071953605	0.7951166	0	YLR206W_ORF	2.130420197	0.888	0.41681918	1.905859025	6.970052911	7.953281037	YLL064C_ORF	2.55111478	1.113809524	0.436597182	2.098992683	3.658127528	7.083374132	YHR154W_ORF	1.52479922	0.4625	0.303318623	1.369025895
			YNL281W_ORF	1.503480789	1.1875	0.789833837	2.310394352	14.69271185	26.71272334	YLR319C_ORF	4.147291391	1.813333333	0.437233163	3.493814868	6.869763069	9.821244259	YML048W_ORF	2.166177459	0.9475	0.437406454	1.947705184	3.615931427	4.373132867	YKL196C_ORF	1.682763584	2.32	1.378684458	4.585080038	0.7951166	0	YPL098C_ORF	2.126548834	1.0035	0.47189135	2.098749072	6.970052911	7.998976256	YDR524C_ORF	2.540377528	1.436666667	0.565532741	2.607030528	3.658127528	7.169749783	YOR357C_ORF	1.522914069	0.365	0.239672091	1.285766942
			YBR127C_ORF	1.502084266	1.4675	0.976975815	2.589378864	14.69271185	26.76888015	YGL197W_ORF	4.12355218	1.846666667	0.447833951	3.760656325	6.869763069	9.716538989	YDR377W_ORF	2.165387212	0.995	0.459502113	1.972699346	3.615931427	4.37753661	YLR102C_ORF	1.681655477	1.721666667	1.023792739	3.256521047	0.7951166	0	YJR085C_ORF	2.124667999	0.9655	0.454423938	2.026660465	6.970052911	8.021335244	YOR093C_ORF	2.509674163	1.465380952	0.583892911	2.815716721	3.658127528	7.418400979	YAL046C_ORF	1.521377554	0.505	0.331936013	1.433122419
			YDR436W_ORF	1.500549944	1.5075	1.004631673	2.981627469	14.69271185	26.83074155	YNL172W_ORF	4.104857028	1.706666667	0.415767627	3.462576456	6.869763069	9.633713763	YGL121C_ORF	2.164080831	1.000277778	0.462218307	1.97858686	3.615931427	4.384844975	YOR356W_ORF	1.68067853	1.363333333	0.811180311	2.572752247	0.7951166	0	YNL149C_ORF	2.11598842	0.993	0.469284232	1.941910811	6.970052911	8.12587775	YNL261W_ORF	2.490807927	1.087619048	0.436653118	2.057928111	3.658127528	7.571607777	IGR_CHR16:(146118..146628)_259	1.513706281	0.53025	0.350299134	1.470658776
			YMR038C_ORF	1.497372606	1.4625	0.976710803	3.010001112	14.69271185	26.9593925	YHR102W_ORF	4.100617432	1.963333333	0.478789686	4.04064622	6.869763069	9.614891261	YIL034C_ORF	2.141223764	0.955	0.446006632	1.935526934	3.615931427	4.518501947	IGR_CHR03:(285256..285936)_522	1.66747567	1.578333333	0.946540547	2.965709594	0.7951166	0	YDL181W_ORF	2.113914708	0.753	0.356211155	1.708771425	6.970052911	8.151189595	YJR151C_ORF	2.488287159	1.284285714	0.516132437	2.678014006	3.658127528	7.592062401	YLR029C_OCH__ORF	1.50698361	0.545	0.361649587	1.50539623
			YHR053C_OCH__ORF	1.49204654	1.44	0.965117348	2.928572121	14.69271185	27.17670474	YDR422C_ORF	4.098409596	1.94	0.473354347	3.946625807	6.869763069	9.605083736	YJL133W_ORF	2.133158665	0.985	0.461756557	1.998080444	3.615931427	4.568310242	YBR006W_ORF	1.657760078	1.721666667	1.038549963	3.254399629	0.925909396	0	YBR247C_ORF	2.111981603	1.392	0.65909665	3.089484558	6.970052911	8.174902655	YNL081C_ORF	2.476212677	1.480952381	0.598071561	2.594687742	3.658127528	7.689904898	YNL162W-A_ORF	1.503891536	0.515	0.342444909	1.420828395
			YJL068C_ORF	1.491440757	0.99	0.66378768	1.978541337	14.69271185	27.20155388	YLR099C_ORF	4.08694031	1.323333333	0.323795611	2.441977926	6.869763069	9.554079107	YNL263C_ORF	2.131023751	1.0025	0.470431172	1.998588753	3.615931427	4.581729297	YGL252C_ORF	1.652714757	1.708333333	1.033652859	3.282289097	0.925909396	0	YGL228W_ORF	2.111522689	0.991	0.469329553	2.108913496	6.970052911	8.180548779	YGR009C_ORF	2.471032161	0.88	0.356126486	1.811053384	3.658127528	7.731790225	YOR141C_ORF	1.499528942	0.3825	0.255080105	1.31597331
			YPR183W_ORF	1.490172856	1.6425	1.102221124	2.928534292	14.69271185	27.2536507	UNKNOWN_2_ORF	4.070417437	1.32	0.324291064	2.484662665	6.869763069	9.480450718	YKL120W_ORF	2.125427882	1.085	0.510485446	2.092374862	3.615931427	4.617370657	YKL005C_ORF	1.646958118	1.658333333	1.006906803	3.1116705	0.925909396	0	YFR049W_TIL_5_37__ORF	2.108895634	0.8075	0.382901831	1.717963072	6.970052911	8.212993986	YDL044C_ORF	2.465750909	0.744285714	0.301849514	1.647395065	4.621827791	7.774414452	YNL172W_ORF	1.475731633	0.792083333	0.536739415	1.854242894
			YJL123C_ORF	1.488441459	1.11	0.745746494	2.151299739	14.69271185	27.32498412	YEL023C_ORF	4.030295714	1.89	0.46894822	3.936873216	6.869763069	9.301118909	YPR042C_ORF	2.123958685	0.8445	0.397606604	1.787020795	3.615931427	4.626841104	YOR315W_ORF	1.644435149	1.67	1.015546281	3.154650897	0.925909396	0	YFL063W_ORF	2.080601182	0.944041667	0.453735043	2.024129394	6.970052911	8.576068836	YOR047C_ORF	2.46266	0.917619048	0.372612966	1.820214955	4.621827791	7.799320355	YAL028W_ORF	1.468320008	0.4275	0.291149067	1.358748535
			YKL032C_ORF	1.483404058	0.915	0.616824523	1.88693232	14.69271185	27.53379012	YGL083W_ORF	4.000671348	1.2	0.299949657	2.349409179	6.869763069	9.16853149	YMR029C_ORF	2.118980321	0.735	0.346864949	1.66137036	3.615931427	4.65928214	YLR087C_TIL_8101_8400_119_ORF	1.633199987	1.451666667	0.888848076	2.742133383	0.925909396	0	YPL252C_ORF	2.079477236	0.897	0.431358413	1.941056258	6.970052911	8.591012429	YOR380W_ORF	2.456502735	1.094285714	0.445464888	1.968178946	4.621827791	7.848833731	YLR309C_ORF	1.467500838	0.7175	0.488926467	1.615832863
			YLR058C_ORF	1.476870127	1.215	0.822685745	2.367266417	14.69271185	27.80745236	IGX_YJ_93276C	3.98645414	1.233333333	0.309381041	2.341723141	6.869763069	9.104954793	YLR223C_ORF	2.11370909	1.4725	0.696642696	2.655848435	3.615931427	4.694224288	YBR007C_ORF	1.626150398	1.678333333	1.032089858	3.170748045	1.235887759	0	YKL083W_ORF	2.077647432	1.4662	0.705702025	3.253304705	6.970052911	8.615426822	YOL059W_ORF	2.451578346	1.177142857	0.480157144	2.368279013	4.621827791	7.888325605	YKR019C_ORF	1.462791367	0.628928571	0.429950973	1.61797784
			YHR143W_ORF	1.472515812	1.45	0.98470929	2.996748763	14.69271185	27.99160871	YOR256C_ORF	3.965448485	1.39	0.350527817	2.688131711	6.869763069	9.011184406	YNL096C_ORF	2.092135051	0.9625	0.460056343	1.93247055	3.615931427	4.843668106	YIL022W_TIL_14_0_DS200_ORF	1.622242668	2.314791667	1.426908386	4.393280058	1.235887759	0	YML113W_ORF	2.077161888	0.7525	0.36227316	1.715140806	6.970052911	8.621923162	YNL257C_ORF	2.436133379	1.323809524	0.543406012	2.45205141	4.621827791	8.011451269	YPR003C_ORF	1.454818738	0.4525	0.311035312	1.337885882
			YGR285C_ORF	1.471370661	1.4725	1.000767542	2.891373194	14.69271185	28.04027864	YNL278W_ORF	3.949691466	0.813333333	0.205923258	1.745348802	6.869763069	8.94103258	YMR126C_ORF	2.086172964	0.73	0.349923047	1.654418317	3.615931427	4.886814424	IGR_CHR14:(314453..315379)_269	1.616278745	2.125666667	1.315160935	3.995213486	1.235887759	0	YCL064C_ORF	2.075032306	0.6095	0.293730367	1.511179453	6.970052911	8.650504687	YDR499W_ORF	2.43460301	1.242380952	0.510301247	2.32279699	4.621827791	8.023582231	YDR475C_ORF	1.454676527	0.4325	0.297316958	1.363956969
			YPL111W_ORF	1.465722312	1.1275	0.7692453	2.221885218	14.69271185	28.2817973	YLR188W_ORF	3.939260044	1.12	0.284317356	2.168048461	6.869763069	8.894706205	YLR120C_ORF	2.08008219	1.2	0.576900281	2.301971714	3.615931427	4.931728514	YIL162W_ORF	1.613314982	1.996666667	1.237617384	3.779107756	1.235887759	0	YLR327C_ORF	2.063807149	0.7605	0.368493733	1.68328634	6.970052911	8.803559306	YNL177C_ORF	2.433036951	0.752380952	0.309235317	1.639708289	4.621827791	8.035981947	YMR176W_ORF	1.453056678	0.7325	0.504109724	1.737156948
			YIR012W_ORF	1.460460859	1.23	0.842199907	2.319563262	14.69271185	28.50896286	YHR143W_ORF	3.938330083	0.983333333	0.249682813	1.995591775	6.869763069	8.890581262	YBR039W_ORF	2.075200157	1	0.481881228	2.019673628	3.615931427	4.968343533	YOR116C_TIL_3901_4200_6_ORF	1.610745467	2.005	1.24476526	3.797188025	1.235887759	0	YLR262C-A_ORF	2.059836807	0.7545	0.366291153	1.703225431	6.970052911	8.858665366	YOR040W_ORF	2.426773411	0.808	0.332952387	1.75916402	4.621827791	8.085425653	YOR381W_ORF	1.450181005	0.4475	0.308582169	1.355052572
			YKR042W_ORF	1.457665414	1.47	1.008461877	3.012989524	14.69271185	28.63051541	YMR124W_ORF	3.932014703	1.493333333	0.379788339	2.863539729	6.869763069	8.862592244	YPL016W_ORF	2.072860631	1.01	0.487249352	2.03977974	3.615931427	4.98608459	YER037W_ORF	1.599089498	1.63	1.019330064	3.046490444	1.235887759	0	YMR272C_ORF	2.05753485	0.7695	0.373991235	1.671514297	6.970052911	8.89084866	YLR418C_ORF	2.404116721	1.02952381	0.428233705	2.080088802	4.621827791	8.26200326	YKL216W_ORF	1.448888394	0.6075	0.419286953	1.610090884
			YEL058W_ORF	1.457544109	1.49	1.022267519	3.044112939	14.69271185	28.6358035	YNL163C_ORF	3.895034497	0.926666667	0.237909746	1.895853917	6.869763069	8.699669715	YHR080C_ORF	2.057561994	1.09	0.529753175	2.092256825	4.20391332	5.10524225	IGX_YG_525831W	1.596009313	1.966666667	1.232240095	3.70780279	1.235887759	0	YDL212W_ORF	2.057487529	0.761	0.369868584	1.704643291	6.970052911	8.891512039	YGL119W_ORF	2.400153276	0.965238095	0.402156856	1.876042717	4.621827791	8.292493211	YHR072W_ORF	1.444439373	0.485	0.33577041	1.371152428
			YOR007C_ORF	1.45543428	1.3125	0.901792694	2.639871691	14.69271185	28.72795639	YIL143C_ORF	3.853546743	2.053333333	0.532842462	4.200816308	6.869763069	8.519427397	IGR_CHR04:(1022637..1022775)_55	2.049270165	0.7375	0.359884222	1.667532951	4.20391332	5.172144329	YIL071C_ORF	1.593756775	1.523333333	0.95581293	2.889075429	1.235887759	0	YJR104C_ORF	2.04830131	0.685	0.334423455	1.63037284	6.970052911	9.021671145	YBR158W_TIL_2_203__ORF	2.39989822	1.176666667	0.49029857	2.03243436	4.621827791	8.294451093	YBR129C_ORF	1.443611409	0.799375	0.553732809	1.580972411
			YPL134C_ORF	1.449443273	1.1625	0.802032078	2.343939853	14.69271185	28.99146895	YCR091W_ORF	3.845215289	2.163333333	0.562603956	4.944297004	6.869763069	8.483629489	YGR123C_ORF	2.042972333	1.29	0.631432927	2.33092699	4.20391332	5.22406877	YMR320W_ORF	1.591168905	1.729833333	1.087146265	3.292744533	1.235887759	0	YDR063W_ORF	2.044085179	0.951	0.4652448	2.048605438	6.970052911	9.082331128	YGR014W_ORF	2.373857121	0.991428571	0.417644585	1.983138907	4.621827791	8.491610407	YCR102C_ORF	1.439270889	0.6225	0.432510658	1.498461723
			YCR011C_ORF	1.443040997	1.0575	0.732827413	2.064787904	14.69271185	29.27606377	YOL013C_ORF	3.818122889	1.19	0.311671477	2.325542217	6.869763069	8.368292881	YDL159W-A_ORF	2.040519209	0.81	0.396957792	1.754452497	4.20391332	5.244556715	YMR177W_ORF	1.578550035	1.935	1.225808468	3.630715296	1.235887759	0	YJL051W_ORF	2.012027533	1.313625	0.652886195	2.926004986	6.970052911	9.562779147	YMR212C_ORF	2.370950382	0.91047619	0.384013178	1.891692685	4.621827791	8.513273277	YKR079C_ORF	1.439004776	0.3725	0.25885946	1.300541118
			YBR096W_ORF	1.442505627	0.9625	0.667241765	1.944951312	14.69271185	29.30000172	IGR_CHR13:(830527..831527)_105	3.811395367	1.613333333	0.423292043	3.274743823	6.869763069	8.33992659	YJR044C_ORF	2.030512154	0.98875	0.486946113	1.989888743	4.20391332	5.329675813	YLR097C_ORF	1.570062964	1.533333333	0.976606269	2.87953959	1.235887759	0	YLR353W_ORF	2.007316813	0.9795	0.487964826	2.078286902	6.970052911	9.636273764	YOR097C_ORF	2.363647996	0.897619048	0.379760036	1.806278246	4.621827791	8.567381924	YBR245C_ORF	1.438336637	0.64	0.444958422	1.553323223
			YGL084C_ORF	1.441075163	1.0375	0.719948568	2.094075633	14.69271185	29.36406728	YOR191W_ORF	3.790212042	1.413333333	0.372890307	2.644796636	6.869763069	8.251386539	YOR294W_ORF	2.028983411	0.735	0.362250374	1.659556543	4.20391332	5.342899243	YAR003W_ORF	1.568334058	1.576666667	1.005313032	2.93818301	1.235887759	0	YLR437C_ORF	2.005295319	1.1665	0.58170983	2.302811379	6.970052911	9.668042204	YIL136W_ORF	2.358114319	1.260952381	0.534729114	2.685230881	5.878016883	8.608082883	YLR219W_ORF	1.433695292	0.605	0.421986459	1.468027021
			YGL207W_ORF	1.440785562	1.06	0.73570976	2.048536314	14.69271185	29.37705621	YJR107W_ORF	3.788509021	1.483333333	0.391534856	2.777820464	6.869763069	8.24432211	YLR186W_ORF	2.025488669	1.1275	0.556655792	2.186939683	4.20391332	5.373349491	YBR058C_ORF	1.566228397	1.638333333	1.046037306	3.053802687	1.235887759	0	YKR065C_ORF	2.000776507	0.571	0.285389197	1.472102576	6.970052911	9.739558686	YOL051W_ORF	2.353278689	0.954285714	0.405513261	1.933470652	5.878016883	8.643433649	YBR275C_ORF	1.432239491	0.431875	0.301538257	1.354723617
			YHR162W_ORF	1.439739664	1.05	0.729298516	2.079078932	14.69271185	29.42401808	YNL004W_ORF	3.784887116	1.54	0.406881355	2.783509519	6.869763069	8.229325428	YML100W_ORF	2.023574741	0.9775	0.483056039	1.965472134	4.20391332	5.390156827	YBR216C_ORF	1.563871574	1.583333333	1.012444602	3.011318708	1.235887759	0	YLR370C_ORF	2.000098295	1.593097222	0.796509465	3.953680342	6.970052911	9.750352377	YJR152W_ORF	2.349982897	0.646904762	0.275280626	1.593290741	5.878016883	8.667410909	YDR305C_INT_1	1.429703859	0.8075	0.56480228	1.629893311
			YER090W_ORF	1.438233182	1.1475	0.797853932	2.17515672	14.69271185	29.49180455	YDL238C_ORF	3.783256925	0.843333333	0.222911991	1.814100755	6.869763069	8.222587928	YMR002W_ORF	2.022604342	0.84	0.415306139	1.777018931	4.20391332	5.398714031	YOR187W_TIL_601_900_127_ORF	1.56232377	2.128333333	1.362286981	3.998676876	1.235887759	0	YJL156W-A_ORF	1.998842349	1.449742857	0.725291246	3.386019955	6.970052911	9.770382182	YLR204W_ORF	2.348317642	0.997619048	0.424822873	2.123650707	5.878016883	8.67948964	YBR269C_ORF	1.427434981	0.3675	0.257454809	1.274657198
			YBR035C_ORF	1.43585313	1.52	1.058604093	3.444542171	14.69271185	29.59924426	YOR054C_ORF	3.78061646	1.753333333	0.463769164	3.387179979	6.869763069	8.211691503	YGR077C_ORF	2.018435679	0.8625	0.427311115	1.846424852	4.20391332	5.435747566	YFL061W_ORF	1.559422878	1.63	1.045258488	3.06406717	1.235887759	0	YNL113W_ORF	1.998427753	1.141944444	0.57142143	2.300811702	6.970052911	9.777005999	YGL056C_ORF	2.336708484	0.951904762	0.407369926	1.924403287	5.878016883	8.763032266	YFL033C_ORF	1.42632426	0.3855	0.270275148	1.295189534
			YFL031W_JXN_EI_1_ORF	1.425868431	1.1325	0.794252805	2.18924715	14.69271185	30.05456555	YMR201C_ORF	3.779842686	1.71	0.45239978	3.10315077	6.869763069	8.208502256	YOL064C_ORF	2.004999819	0.795	0.396508764	1.737039634	4.20391332	5.558161047	YPL162C_ORF	1.558425353	1.781666667	1.143247999	3.310005431	1.235887759	0	YOR163W_ORF	1.993527221	1.448	0.726350754	3.2713692	6.970052911	9.855746504	YGL160W_ORF	2.336262433	0.731481481	0.313099021	1.691361465	5.878016883	8.766219832	YDR380W_ORF	1.415729872	0.4075	0.287837396	1.334395255
			YCR012W_ORF	1.425695374	1.395	0.978469893	2.460980304	14.69271185	30.06252246	YNL204C_ORF	3.77268737	2.07	0.548680502	4.744320498	6.869763069	8.179095168	YLR005W_ORF	1.998734581	0.81	0.40525641	1.765616096	4.20391332	5.616859152	IGX_YI_356393C	1.558368517	2.515	1.613867306	4.987620726	1.235887759	0	YDL201W_ORF	1.982941859	0.754	0.38024312	1.701878822	6.970052911	10.02866229	YOL105C_ORF	2.335788914	0.818571429	0.350447518	1.819846435	5.878016883	8.769601936	YOR239W_ORF	1.411156748	0.725	0.513762912	1.750375676
			YIR038C_ORF	1.424200849	1.2325	0.865397602	2.390782967	14.69271185	30.13133075	YMR181C_TIL_4_29__ORF	3.764848017	2.246666667	0.596748303	4.981250289	6.869763069	8.147056997	YER091C_ORF	1.99566641	1.105	0.553699754	2.097491656	4.20391332	5.645984396	YHR046C_TIL_4_172__ORF	1.554674388	2.13	1.370061806	4.006987152	1.235887759	0	YCL017C_ORF	1.982891602	0.9225	0.465229667	2.027294505	6.970052911	10.02949257	YCL063W_ORF	2.332913883	1.387142857	0.594596683	2.976026274	5.878016883	8.790098635	YGR099W_ORF	1.410079176	0.4025	0.285444964	1.329861939
			YOR375C_ORF	1.419980007	1.2625	0.889097025	2.345718356	14.69271185	30.32654958	YDR350C_ORF	3.755466709	1.346666667	0.358588365	2.643016176	6.869763069	8.10897614	YDR409W_ORF	1.974922254	0.925	0.468372868	1.918632691	4.385034302	5.849573798	YDL160C_ORF	1.554276366	1.54	0.990814783	2.90692077	1.235887759	0	YNL079C_ORF	1.974576553	0.7665	0.388184494	1.727920812	6.970052911	10.16808188	YHR186C_ORF	2.33006716	1.236455026	0.530652098	2.567401668	5.878016883	8.810330004	YNR026C_ORF	1.403366529	0.3745	0.266858296	1.290872141
			YLR073C_ORF	1.416933633	1.5275	1.078032142	3.080643213	14.69271185	30.46826279	YLL028W_ORF	3.722238758	2.92	0.784474127	7.455174581	6.869763069	7.976578701	YGR082W_ORF	1.974888524	1.1725	0.593704397	2.189007314	4.385034302	5.849914431	YPL077C_ORF	1.552508276	1.972833333	1.270739335	3.648768472	1.235887759	0	YLR187W_ORF	1.969564063	1.437333333	0.729772319	3.237066699	6.970052911	10.25280599	YDR479C_ORF	2.324926957	1.432380952	0.616097184	2.973912881	5.878016883	8.846705864	YLR087C_TIL_9001_9088_1_ORF	1.401589075	0.57	0.406681252	1.446642008
			YHR072W-A_ORF	1.413572927	1.15	0.813541331	2.306900943	14.69271185	30.62538854	YIL136W_ORF	3.716270572	2.093333333	0.563288731	4.702506483	6.869763069	7.953242252	YHR053C_OCH__ORF	1.970551246	1.015	0.515084295	1.984415895	4.385034302	5.89397908	YDR064W_INT_1	1.55197664	1.693333333	1.091081714	3.158546532	1.235887759	0	YOR294W_ORF	1.968536365	0.748	0.379977741	1.739894234	6.970052911	10.27028707	YPR164W_ORF	2.324438849	0.87952381	0.378381135	1.8858551	5.878016883	8.85014997	YNL292W_ORF	1.395767694	0.7025	0.50330725	1.550441121
			YBR302C_OCH__ORF	1.413225145	0.8775	0.620920172	1.833494256	14.69271185	30.64169589	YBR140C_ORF	3.71280415	1.636666667	0.44081686	3.059369251	6.869763069	7.939754257	YIL157C_ORF	1.967053023	0.9925	0.504561895	2.013811767	4.385034302	5.929901757	YLL041C_ORF	1.550784865	1.59	1.025287283	2.99255533	1.235887759	0	YJL133W_ORF	1.966656892	1.309	0.665596528	3.040698732	6.970052911	10.30235419	YDR338C_ORF	2.324312035	0.84952381	0.365494734	1.761990083	5.878016883	8.851044491	YCL041C_ORF	1.39306837	0.8975	0.644261272	1.666309281
			YOR247W_TIL_6_187__ORF	1.39833649	1.1825	0.845647674	2.260969201	14.69271185	31.34808431	YMR207C_ORF	3.711378588	1.78	0.479606151	3.737240707	6.869763069	7.934221674	YOR116C_ORF	1.960201208	0.945	0.482093367	1.897432098	4.385034302	6.001259471	YHL040C_ORF	1.550666815	1.54	0.993121143	2.93501426	1.235887759	0	YJR117W_ORF	1.955513324	0.9712	0.496647089	2.105004212	6.970052911	10.49508672	YLR006C_ORF	2.319173239	0.851428571	0.367125904	1.782751741	5.878016883	8.887196454	YMR325W_ORF	1.384039255	0.352	0.254328046	1.284550091
			YLR406C_OCH__ORF	1.395984102	1.7	1.217778911	3.617979443	14.69271185	31.46116292	YIL151C_ORF	3.708869959	2.446666667	0.65967982	5.233846643	6.869763069	7.924506246	YFR048W_ORF	1.952878736	1.0225	0.523586018	1.987068652	4.385034302	6.078993195	YHL036W_TIL_8_99__ORF	1.54819096	1.386666667	0.895669011	2.609066041	1.235887759	0	YFR053C_ORF	1.951593068	0.897964286	0.460118608	1.95379257	7.577133323	10.56395644	YEL012W_ORF	2.303910791	0.609047619	0.26435382	1.500689672	5.878016883	8.993536249	YMR316W_ORF	1.373390174	0.3275	0.238461004	1.246154207
			YER120W_ORF	1.395012278	1.3425	0.962357121	2.451768493	14.69271185	31.50799471	YLR097C_ORF	3.704475188	1.49	0.402216218	2.93757296	6.869763069	7.907549971	YGR108W_ORF	1.944549959	0.9925	0.510400875	1.968003069	4.385034302	6.169284395	YGR146C_ORF	1.540858552	1.593333333	1.034055548	3.040237373	1.235887759	0	YJL180C_ORF	1.949734818	1.016	0.521096505	2.217891551	7.577133323	10.59679704	YOR308C_ORF	2.291921591	0.627619048	0.273839668	1.560474877	6.290194896	9.076105667	YLR266C_ORF	1.372337181	0.385	0.280543299	1.311997644
			YDL208W_ORF	1.394760541	0.96	0.688290192	1.923491663	14.69271185	31.52013692	YBR002C_ORF	3.68781988	0.683333333	0.185294661	1.607667267	6.869763069	7.844051016	YER088C_ORF	1.943883042	1.215	0.625037604	2.228178584	4.385034302	6.176601409	IGX_YP_251199C	1.536845084	1.77	1.151710096	3.302478189	1.235887759	0	YPL111W_ORF	1.949480197	0.5605	0.287512538	1.467291199	7.577133323	10.60130674	YDR520C_ORF	2.28130415	0.795714286	0.348797983	1.792955768	6.290194896	9.148622254	YML091C_ORF	1.368016697	0.72	0.526309366	1.481329551
			YDL120W_ORF	1.384241944	1.1525	0.832585666	2.317644804	14.69271185	32.03155435	YDR217C_ORF	3.683691615	1.78	0.483210916	3.554967316	6.869763069	7.828504748	YNL222W_ORF	1.94116065	0.8075	0.415988239	1.73792431	4.385034302	6.206604594	YDR457W_TIL_7201_7500_13_ORF	1.536731267	1.948194444	1.2677522	3.627642702	1.235887759	0	YBR269C_ORF	1.94111984	0.7685	0.395905489	1.727150595	7.577133323	10.75070115	YPL278C_ORF	2.280681038	0.857301587	0.375897187	1.844834219	6.290194896	9.152862248	YMR262W_ORF	1.366449919	0.35	0.256138183	1.268295099
			YGR279C_TIL_9_53__ORF	1.377810338	2.1325	1.547745681	4.576115044	14.69271185	32.34815495	YLR247C_ORF	3.670252482	1.83	0.4986033	3.69529278	6.869763069	7.778450261	YKR021W_ORF	1.938598421	1.24359375	0.64149116	2.310924989	4.385034302	6.235040993	YPR156C_OCH__ORF	1.533917077	2.126666667	1.386428705	3.890271652	1.235887759	0	YDL004W_ORF	1.935660908	1.0175625	0.52569254	2.22608093	7.577133323	10.84964037	YNL176C_ORF	2.271753432	0.98047619	0.431594458	2.075926783	6.290194896	9.21343731	YNL023C_ORF	1.364161895	0.41	0.300550838	1.329922332
			YCL009C_ORF	1.376218697	1.11	0.806557855	2.108433853	16.60430201	32.42695829	YJL197W_ORF	3.666639989	2.386666667	0.650913827	5.685366089	6.869763069	7.765144034	YOR020C_ORF	1.91775258	0.8825	0.460174065	1.847736132	4.385034302	6.473642507	YML019W_ORF	1.533069641	1.656666667	1.080620621	3.078240269	1.235887759	0	YMR295C_AAA_15_NCR	1.934807501	1.58125	0.817264766	3.928546164	7.577133323	10.86520773	YDR318W_ORF	2.264398767	0.993404762	0.438705751	2.049628273	6.290194896	9.263119347	YGL016W_ORF	1.364033953	0.53	0.388553378	1.40357071
			YOR285W_ORF	1.36372962	1.1875	0.870773783	2.426255143	16.60430201	33.05151162	YOR314W_ORF	3.662973062	1.173333333	0.320322676	2.313775539	6.869763069	7.751703349	YDL088C_ORF	1.915655268	0.9775	0.510269262	1.988031001	4.385034302	6.498372724	YDR470C_ORF	1.526714868	1.498333333	0.981410062	2.838278641	1.235887759	0	IGR_CHR13:(COMPLEMENT(347178..347406))_48	1.934607253	1.205892857	0.62332696	2.604335838	7.577133323	10.86886446	YLR454W_ORF	2.264109881	1.006190476	0.444408853	1.865991946	6.290194896	9.265067169	YMR194C-A_ORF	1.361105136	0.4675	0.343470896	1.401346549
			YCL057C-A_ORF	1.362523787	1.215	0.891727551	2.50500726	16.60430201	33.11239334	YLR332W_ORF	3.638683705	0.746666667	0.20520241	1.697972589	6.869763069	7.664417382	YDR463W_ORF	1.91458317	1.1775	0.615016374	2.168382685	4.385034302	6.51106603	YMR125W_ORF	1.524435647	2.043333333	1.340386744	3.894815934	1.235887759	0	YNL003C_ORF	1.933993715	0.6875	0.355482024	1.635216991	7.577133323	10.88007762	YBL037W_ORF	2.262957152	1.242857143	0.549218151	2.533108524	6.290194896	9.272836908	YGL003C_ORF	1.359265308	0.285	0.209672091	1.217114288
			YOR081C_ORF	1.36118597	0.87	0.639148522	1.824717877	16.60430201	33.18005795	YKL022C_ORF	3.631248999	0.96	0.264371846	1.934556605	6.869763069	7.638330592	YPL099C_ORF	1.913630539	0.82	0.428504867	1.753403316	4.385034302	6.522374355	YDR381C-A_INT_1	1.522885572	1.505	0.988255472	2.840556689	1.235887759	0	YDR033W_TIL_6_228__ORF	1.926942466	1.180666667	0.612715059	2.617803498	7.577133323	11.00995755	YMR102C_ORF	2.261746291	1.36952381	0.605516107	2.425684209	6.290194896	9.280994116	YER136W_ORF	1.353641628	0.515	0.380455203	1.406906469
			YCL045C_ORF	1.361023774	1.07	0.786172894	2.132771879	16.60430201	33.18827002	YCL032W_ORF	3.628295412	1.29	0.355538856	2.355134233	6.869763069	7.628052232	YOR093C_ORF	1.909059628	0.83	0.434769029	1.768436185	5.713952072	6.577020858	YKL059C_ORF	1.517450686	1.501666667	0.989598331	2.799092692	1.235887759	0	YIL062C_ORF	1.918259183	1.0405	0.542418881	2.249862761	7.577133323	11.17246907	YJL093C_ORF	2.256267126	1.408571429	0.624292847	2.631573448	6.927662755	9.317853009	YML009W-B_ORF	1.35327109	0.4775	0.352848741	1.387541936
			YGL189C_OCH__ORF	1.358750164	1.08	0.79484811	2.099482637	16.60430201	33.30357815	YMR231W_ORF	3.627460385	2.016666667	0.555944505	4.474636941	6.869763069	7.625155243	YGL146C_ORF	1.908012425	0.965	0.505761906	1.964295736	5.713952072	6.589630942	YIL069C_INT_1	1.512962136	1.806666667	1.194125499	3.58186257	1.235887759	0	YNL229C_ORF	1.913713484	0.5905	0.308562387	1.50467269	7.577133323	11.25868475	YNL077W_ORF	2.242424339	1.348095238	0.60117758	2.728865977	6.927662755	9.410653247	YBL039W-A_ONO_ORF	1.352594252	0.425	0.314211006	1.340662494
			YBL093C_ORF	1.351325545	0.8075	0.597561411	1.745216806	16.60430201	33.68263159	YNL293W_ORF	3.625983209	1.115555556	0.307656018	2.176872309	6.869763069	7.62004005	YCL021W-A_ORF	1.903791963	0.87	0.456982704	1.806281655	5.713952072	6.640795956	YCR036W_OCH__ORF	1.511630107	1.825	1.207305935	3.534343633	1.235887759	0	YDL160C-A_ONO_ORF	1.910791074	0.914222222	0.478452215	2.010723333	7.577133323	11.31452926	YIL056W_ORF	2.241404679	1.249047619	0.557261092	2.301532682	6.927662755	9.417474183	YLR342W-A_ONO_ORF	1.345903651	0.95	0.705845473	1.658725199
			YDR077W_ORF	1.349191838	1.11	0.822714731	2.126643556	16.60430201	33.79227265	YHR143W_TIL_7_80__ORF	3.601670905	1.263333333	0.350763123	2.425358957	6.869763069	7.537659371	YNL287W_ORF	1.90027628	0.825	0.434147397	1.764945378	5.713952072	6.683839113	YOR244W_ORF	1.511593729	1.34	0.886481582	2.542350191	1.235887759	0	YNL074C_ORF	1.909903115	0.7403	0.387611285	1.604417129	7.577133323	11.33156216	YOR381W_ORF	2.240812597	0.828571429	0.369763821	1.75839069	6.927662755	9.421434106	YNL073W_ORF	1.34427907	0.8325	0.619291053	1.564622155
			YIL127C_ORF	1.343405603	0.9725	0.723906464	1.983746062	16.60430201	34.0911825	YARCTY1-1_RET	3.581831284	2.276666667	0.635615272	4.926927575	6.869763069	7.473060735	YOL110W_ORF	1.898022733	0.6525	0.343778812	1.569094271	5.713952072	6.711632545	YHL036W_TIL_7_164__ORF	1.51114833	2.020648148	1.337160693	3.743810381	1.235887759	0	YGR172C_ORF	1.904164124	0.6695	0.351597844	1.602393377	7.577133323	11.44237966	YER114C_ORF	2.233675403	1.326666667	0.59393888	2.868188265	6.927662755	9.469130117	YML010W_ORF	1.342359055	0.48	0.357579441	1.377309709
			YLR167W_ORF	1.342816594	1.1	0.819173672	2.150252859	16.60430201	34.12173937	YHR073W_ORF	3.57600901	1.526666667	0.426919133	2.847790855	6.869763069	7.454569898	YKR084C_ORF	1.887840643	0.98828125	0.523498238	1.94858491	5.713952072	6.839201719	YBR039W_ORF	1.498415212	2.058333333	1.373673543	3.82805672	1.235887759	0	YGR082W_ORF	1.901202153	0.7765	0.408425795	1.691927239	7.577133323	11.50007184	YNL078W_ORF	2.220281344	0.775714286	0.349376572	1.770775901	6.927662755	9.55851285	YJL168C_ORF	1.341924357	0.977	0.728058921	1.754909022
			YPL023C_ORF	1.339012219	0.8525	0.636663346	1.798909822	16.60430201	34.31967825	YPL194W_ORF	3.562404221	1.12	0.314394418	2.138768498	6.869763069	7.412214372	YGR055W_ORF	1.883040287	0.92	0.488571597	1.880394705	5.713952072	6.900485212	YMR140W_ORF	1.496640682	1.861666667	1.243896874	3.474399309	1.235887759	0	YHR008C_ORF	1.899398584	0.817	0.430136153	1.80725641	7.577133323	11.53536779	YDR542W_ORF	2.2156781	0.87047619	0.392871235	1.782328752	6.927662755	9.589217253	YDR315C_ORF	1.341467731	0.625	0.465907592	1.653665249
			YAL012W_ORF	1.336054803	1.3175	0.986112244	2.842128586	16.60430201	34.47423568	YMR096W_ORF	3.555808971	1.61	0.452780229	3.315089768	6.869763069	7.392119469	YOL133W_ORF	1.881221295	0.9175	0.487715083	1.894165961	5.713952072	6.92389987	YPL058C_ORF	1.496337587	1.303333333	0.871015568	2.461964245	1.235887759	0	YNL300W_ORF	1.89711691	0.9875	0.520526698	2.006296294	7.577133323	11.58020161	YNL200C_ORF	2.215085431	0.912589286	0.411988302	1.921268396	6.927662755	9.59317056	YJL047C_ORF	1.341420806	0.4525	0.337328896	1.372311163
			YJL158C_ORF	1.335795133	0.97	0.726159256	1.928831514	16.60430201	34.48783487	YNL020C_ORF	3.554820418	1.096666667	0.308501285	2.190529846	6.869763069	7.389132516	YLR206W_ORF	1.880362324	0.85	0.45204054	1.782210156	5.713952072	6.934993751	YOR025W_ORF	1.491350838	1.475	0.989036223	2.750485163	1.235887759	0	YHR109W_ORF	1.89678241	1.2505	0.659274355	2.781215532	7.577133323	11.58679142	YGR249W_ORF	2.211519935	0.91	0.411481708	1.860914135	6.927662755	9.616955499	YOR302W_ORF	1.339683178	0.7025	0.524377712	1.575186554
			YHR175W-A_ONO_ORF	1.334656074	1.5425	1.155728453	2.789676227	16.60430201	34.54754291	YOL068C_ORF	3.552736379	1.283333333	0.361223912	2.425985815	6.869763069	7.382857053	YDR167W_ORF	1.866880857	0.97	0.519583238	1.941630391	5.713952072	7.112239248	YBR200W_ORF	1.490969066	1.648333333	1.105544958	3.177493151	1.235887759	0	YGL082W_ORF	1.895459614	0.9625	0.507792407	2.062839789	7.577133323	11.61289396	YBL067C_OCH__ORF	2.209283155	1.466693122	0.663877384	3.292479676	6.927662755	9.631878988	YMR048W_ORF	1.339028413	0.45375	0.338865102	1.379908007
			YMR149W_ORF	1.330558604	1.0425	0.783505512	2.012234355	16.60430201	34.76305852	YNL213C_ORF	3.544948331	1.436666667	0.405271539	2.778636076	6.869763069	7.359666448	YAR014C_ORF	1.86460701	0.73	0.391503408	1.653220616	5.713952072	7.142718631	YOR187W_TIL_1_300_174_ORF	1.486457828	1.96	1.318570876	3.589997571	1.235887759	0	YMR310C_ORF	1.894237371	0.7925	0.418374176	1.742225616	7.577133323	11.63707307	YMR257C_ORF	2.208419987	0.661904762	0.299718698	1.584158327	6.927662755	9.637638532	YDR098C_ORF	1.33000767	0.5975	0.449245529	1.48347833
			YOL061W_ORF	1.327636266	1.1975	0.901978976	2.193380513	16.60430201	34.917463	YHR091C_ORF	3.535808959	1.85	0.523218313	3.586487595	6.869763069	7.332984104	YPL247C_ORF	1.861181842	0.82	0.440580271	1.747817906	5.713952072	7.188952028	YPL050C_ORF	1.48498529	1.596666667	1.075207059	2.951873164	1.235887759	0	YPR079W_ORF	1.893357719	0.987	0.521296103	2.171356055	7.577133323	11.65451104	YJL213W_ORF	2.20679703	1.031904762	0.467602932	1.813462961	6.927662755	9.648468857	YDR034W-B_ORF	1.328123472	0.36	0.271059135	1.271114242
			YLR017W_ORF	1.321503791	0.87	0.658340904	1.817207043	16.60430201	35.24335715	YLR087C_TIL_8101_8400_119_ORF	3.530263758	2.023333333	0.573139423	4.562069819	6.869763069	7.317079587	YDR373W_ORF	1.859034766	0.71	0.381918624	1.628884216	5.713952072	7.218131233	YEL063C_ORF	1.484076211	2.136666667	1.439728399	3.873514476	1.235887759	0	YDR052C_ORF	1.89154368	1.165111111	0.615957815	2.430262899	7.577133323	11.69056777	YHR031C_ORF	2.203206712	1.066904762	0.484250868	2.256244809	6.927662755	9.67243354	YKR101W_ORF	1.325187156	0.565	0.426354872	1.400770757
			YBR249C_ORF	1.316492647	1.0125	0.76908899	1.999301113	16.60430201	35.51153457	IGR_CHR07:(23384..23675)_134	3.526090513	0.986666667	0.279818871	1.952379932	6.869763069	7.30525376	YDR435C_ORF	1.849871208	0.7625	0.412190858	1.689217167	5.713952072	7.344390375	IGX_YO_728826W	1.482874912	2.23	1.503835544	4.078778231	1.235887759	0	YBR052C_ORF	1.888289285	1.1325	0.599749206	2.43648177	7.577133323	11.75557773	YMR036C_ORF	2.199838908	0.92047619	0.418428907	1.89061827	6.927662755	9.694921727	YLR401C_ORF	1.315069837	0.3525	0.268046601	1.279261886
			YEL047C_ORF	1.315678326	1.3475	1.024186515	2.449864634	16.60430201	35.55527173	YPL242C_ORF	3.524564402	1.276666667	0.362219702	2.43392196	6.869763069	7.300960243	YGL191W_ORF	1.843836355	0.745	0.404048872	1.672102532	5.713952072	7.429079543	YBR158W_TIL_5_90__ORF	1.481886991	1.823333333	1.230413212	3.335399678	1.235887759	0	YBR268W_ORF	1.885659892	0.9515	0.504597889	2.097590193	7.577133323	11.80840746	YDL174C_ORF	2.199408279	0.921428571	0.41894385	1.842695777	6.927662755	9.69779792	YGR011W_ORF	1.314376157	0.325	0.247265593	1.257818076
			YLR293C_ORF	1.31400129	1.1525	0.877091985	2.2757749	16.60430201	35.64548369	YFR048W_ORF	3.51283878	1.286666667	0.366275468	2.48067185	6.869763069	7.268533431	YLR342W_ORF	1.842482622	0.86	0.466761526	1.810229479	5.713952072	7.44824602	YBL066C_ORF	1.480492887	1.89347619	1.278949873	3.47268846	1.235887759	0	YER074W-A_ORF	1.882515466	1.43925	0.764535552	2.875140213	7.577133323	11.87194423	YMR041C_ORF	2.187910932	0.722380952	0.330169269	1.690561881	7.837355844	9.774664335	YIL097W_ORF	1.313417384	0.275	0.209377463	1.209138644
			YLR095C_ORF	1.31337558	1.2925	0.9841054	2.581026664	16.60430201	35.6791898	YPR164W_ORF	3.508114883	1.826666667	0.520697505	3.832144496	6.869763069	7.255754058	YOR303W_ORF	1.841410384	0.9225	0.500974692	1.906382799	5.713952072	7.463471165	YHR079C_ORF	1.479900732	1.383333333	0.934747381	2.596682039	1.235887759	0	YCL052C_ORF	1.879062558	0.952	0.506635607	2.08293205	7.577133323	11.94216632	YER171W_ORF	2.186193174	0.794761905	0.363536907	1.68861772	7.837355844	9.786163371	YGL248W_ORF	1.309325883	0.49	0.374238382	1.387808047
			YBL068W_ORF	1.312057433	0.83	0.63259426	1.784038918	16.60430201	35.75028086	YPR095C_ORF	3.506617759	1.84	0.524722147	3.671496662	6.869763069	7.251738453	YOR115C_ORF	1.841007547	0.835	0.45355599	1.763609336	5.713952072	7.469201323	YOR360C_ORF	1.47800769	2.291666667	1.550510652	4.300706175	1.235887759	0	YOR228C_ORF	1.878555901	1.071	0.570118781	2.344261373	7.577133323	11.95251019	YBR001C_ORF	2.182557832	1.276190476	0.58472241	2.656646971	7.837355844	9.810514368	YNL161W_ORF	1.309085904	0.415	0.317015101	1.35066087
			IGX_YM_859338C	1.311964574	1.1225	0.855587127	2.29681864	16.60430201	35.75529328	YNL152W_ORF	3.502728865	0.833333333	0.237909746	1.783816362	6.869763069	7.241385749	YGL129C_ORF	1.840053531	0.95975	0.521588086	1.918591418	5.713952072	7.482793719	YPR049C_ORF	1.477490273	1.498333333	1.014107071	2.779693092	1.235887759	0	YOL020W_ORF	1.877976319	0.693	0.369014238	1.632080685	7.577133323	11.96435541	YLL063C_ORF	2.182004999	0.991904762	0.454584092	1.767548614	7.837355844	9.814219386	YOR347C_ORF	1.30690982	1.185833333	0.907356663	3.285242976
			YKL164C_ORF	1.311751204	1.0725	0.817609312	2.174473978	16.60430201	35.7668129	YHR011W_ORF	3.490109173	1.613333333	0.462258701	2.997937807	6.869763069	7.208577155	YIL129C_ORF	1.83509113	0.7	0.381452446	1.617321366	5.713952072	7.553996827	YOL018C_ORF	1.477072562	1.385	0.937665512	2.592043921	1.235887759	0	YNL338W_OCH__ORF	1.87775083	0.836	0.44521349	1.713535682	7.577133323	11.96896748	YIL113W_ORF	2.181183121	1.561404762	0.715852212	3.567139307	7.837355844	9.819728496	YMR041C_ORF	1.306241145	0.4275	0.327274946	1.338659127
			YHL031C_ORF	1.308567089	1.115	0.852077062	2.104955693	16.60430201	35.93907488	YJL062W-A_ORF	3.47792104	0.996666667	0.286569665	1.987370921	6.869763069	7.178053808	YDL060W_ORF	1.832272552	0.9	0.491193299	1.881820124	5.713952072	7.594815072	YNL180C_ORF	1.476605373	1.806666667	1.223527084	3.319915582	1.235887759	0	YIL123W_ORF	1.870532956	1.147	0.613194222	2.328033856	7.577133323	12.11767416	YGL067W_ORF	2.180429531	1.445238095	0.662822657	2.836039288	7.837355844	9.824780911	YML013W_ORF	1.30510657	0.7325	0.561256848	1.51440625
			YKL002W_ORF	1.308482885	0.9975	0.762333242	2.040426133	16.60430201	35.9436393	YGL096W_ORF	3.471693031	0.92	0.265000388	1.874643242	6.869763069	7.162906889	YLR436C_ORF	1.829755728	0.925	0.50553196	1.86261446	5.713952072	7.63149463	YLR005W_ORF	1.476076544	2.183333333	1.479146419	4.019482452	1.235887759	0	YFL022C_ORF	1.867274061	0.587	0.314361996	1.512004404	7.577133323	12.18550181	YEL050C_ORF	2.17833063	1.175238095	0.539513185	2.096639742	7.837355844	9.838858374	YGR201C_ORF	1.303239784	0.5975	0.458472805	1.435667295
			YER011W_ORF	1.308373767	1.0975	0.838827579	2.138288804	16.60430201	35.949555	YDL209C_ORF	3.465074772	1.393333333	0.402107725	2.740010863	6.869763069	7.147149898	YDL106C_ORF	1.828638547	0.895	0.48943516	1.862160608	5.713952072	7.647846265	YPR056W_TIL_4_95__ORF	1.473970628	2.483166667	1.684678528	4.740967182	1.235887759	0	YDR153C_ORF	1.862600613	0.645	0.346290018	1.606618914	7.577133323	12.28352	YIL137C_ORF	2.177591102	1.783333333	0.81894775	3.77077296	7.837355844	9.843820404	YKL162C_ORF	1.302984121	0.4975	0.381815858	1.374774036
			YHR045W_ORF	1.307493824	0.9725	0.743789364	1.937362094	16.60430201	35.99728823	YJR151C_ORF	3.463228451	1.923333333	0.555358493	4.08704987	6.869763069	7.14281701	YMR164C_ORF	1.827055109	0.803611111	0.439839558	1.758219334	5.713952072	7.67109637	YFR014C_ORF	1.472586522	1.603333333	1.088787184	2.974373937	1.235887759	0	YBR039W_ORF	1.86258285	1.189	0.638360865	2.763996475	7.577133323	12.28389424	YLL028W_ORF	2.177512404	1.631904762	0.749435346	3.214377216	7.837355844	9.844348511	YOR231W_ORF	1.301524574	0.302916667	0.232739875	1.229503387
			YBL103C_ORF	1.304511369	0.9275	0.710994187	1.890136137	17.27702194	36.15944838	YKL161C_ORF	3.46225828	1.3025	0.376199548	2.466644531	6.869763069	7.140551305	YNL037C_ORF	1.825436056	0.6775	0.371144197	1.600148141	5.713952072	7.694959387	YOR116C_TIL_3601_3900_210_ORF	1.472104109	1.546333333	1.050423896	2.866950922	1.235887759	0	YML100W_ORF	1.857793804	0.6045	0.325385949	1.523287636	7.577133323	12.38526088	YFR005C_ORF	2.166560617	0.79	0.364633232	1.724065483	7.837355844	9.917967888	YDL002C_ORF	1.292827846	0.511666667	0.395773241	1.448077091
			YDR302W_ORF	1.301814752	1.36	1.04469549	2.726546552	17.27702194	36.30656257	YDL149W_ORF	3.457164921	0.65	0.188015329	1.565485578	6.869763069	7.12878208	YMR173W_OCH__ORF	1.819591883	1.06	0.582548213	2.019440272	5.713952072	7.781856196	YDR447C_INT_1	1.47104671	1.43	0.972096936	2.731818012	1.235887759	0	YOR322C_ORF	1.85526154	0.843	0.454383375	1.793768723	7.577133323	12.43923801	YJL222W_ORF	2.164887648	1.333333333	0.615890314	2.721728345	7.837355844	9.929238116	YBL037W_ORF	1.288151644	0.577857143	0.448594034	1.491390702
			YDR063W_ORF	1.300833497	0.845	0.649583518	1.785720523	17.27702194	36.36021118	YJR092W_ORF	3.455667566	2.206666667	0.63856451	5.258596258	6.869763069	7.125362475	YOL129W_ORF	1.813506487	1.0425	0.574853196	2.034649208	5.713952072	7.873613329	IGX_YP_463206C	1.469776384	2.043333333	1.390234158	3.67264739	1.235887759	0	YIL074C_ORF	1.850048753	0.726	0.392422091	1.69681124	7.577133323	12.55118038	YDR129C_ORF	2.159053347	1.116666667	0.51720198	2.227801338	7.837355844	9.96859848	YHR214W-A_ORF	1.286479998	0.6425	0.499424788	1.608117809
			YPR113W_ORF	1.295969455	1.77	1.36577293	2.801810198	17.27702194	36.62705521	YMR176W_ORF	3.44596167	1.863333333	0.540729559	3.93092142	6.869763069	7.103645358	YGR250C_ORF	1.798667237	1.1825	0.657431222	2.182990386	5.713952072	8.102879705	YNL200C_ORF	1.467338349	1.565	1.066557009	2.896898859	1.235887759	0	YDR099W_ORF	1.849007132	0.7325	0.396158558	1.612842122	7.577133323	12.57368277	YGL256W_ORF	2.158940349	1.628095238	0.75411775	3.509631071	7.837355844	9.969361714	YLL056C_ORF	1.283257494	0.47	0.36625541	1.355521984
			YLR388W_OCH_DS100_ORF	1.295373025	1.435	1.107789009	2.984148185	17.27702194	36.65987944	YNL074C_ORF	3.437529358	1.786666667	0.519753137	3.516063271	6.869763069	7.085416777	YFL004W_ORF	1.797126308	0.8575	0.477150658	1.82134326	5.713952072	8.127140191	YOL013C_ORF	1.464280996	1.375	0.939027416	2.57853307	1.235887759	0	YPR130C_ORF	1.847257295	1.814587302	0.982314324	4.918328321	7.577133323	12.61158575	YML128C_ORF	2.158015078	1.13952381	0.528042561	2.094539081	7.837355844	9.975612725	YIL126W_ORF	1.278952081	0.5546875	0.433704678	1.464990773
			YHR019C_ORF	1.293073212	1.2325	0.953155621	2.207626558	17.27702194	36.7866594	YER132C_ORF	3.428790803	1.95	0.568713611	4.107719741	6.869763069	7.067163046	YOR061W_ORF	1.797088331	0.8175	0.454902514	1.746801907	5.713952072	8.1277392	YOR187W_TIL_301_600_12_ORF	1.463073279	1.97	1.346480746	3.549896222	1.235887759	0	YNL144C_ORF	1.846729516	1.190055556	0.644412484	2.607621128	7.577133323	12.62304271	YFL002C_ORF	2.157649149	0.866666667	0.40167173	1.819403574	7.837355844	9.978085566	YDL048C_TIL_10_0_US200_ORF	1.276188455	0.44975	0.352416603	1.348481495
			YGL228W_ORF	1.286210979	1.1	0.855225168	2.269533384	17.27702194	37.1669253	YML068W_ORF	3.422515641	1.206666667	0.352567174	2.301500861	6.869763069	7.054460445	YKL016C_ORF	1.79433193	0.755	0.420769417	1.67432647	5.713952072	8.171354505	YMR197C_ORF	1.462667573	1.401666667	0.958294757	2.652804065	1.235887759	0	YNL055C_ORF	1.839963976	0.8745	0.475281044	1.803794552	7.577133323	12.77093155	YMR039C_ORF	2.153280256	0.939047619	0.436100975	2.028510343	7.837355844	10.00763942	YNL271C_ORF	1.262451656	0.29	0.229711766	1.229430762
			YKL068W_ORF	1.282669602	0.9725	0.758184335	1.985222228	17.27702194	37.364316	YCR032W_OCH__ORF	3.416469258	1.71	0.500516724	3.183940895	6.869763069	7.042545474	YOR298C-A_ORF	1.788369031	0.9175	0.513037289	1.87528611	5.713952072	8.266653333	YGR111W_ORF	1.459960067	1.798333333	1.23176885	3.292619262	1.235887759	0	YNR003C_ORF	1.839830997	0.6305	0.34269452	1.570238763	7.577133323	12.77385742	YPL060W_ORF	2.142799659	0.886666667	0.413788878	1.693372156	7.837355844	10.07878193	YIR043C_OCH_DS100_ORF	1.259447487	0.4275	0.339434557	1.348965758
			YGR279C_TIL_8_180__ORF	1.282624153	1.3125	1.023292753	2.351519952	17.27702194	37.36685433	YPL075W_ORF	3.407661239	3.05	0.89504202	9.449111718	6.869763069	7.025765288	YDR143C_ORF	1.785919149	0.83	0.464746683	1.755545373	5.713952072	8.306184241	YOR044W_ORF	1.456019618	1.59	1.092018253	2.991099487	1.235887759	0	YLR396C_ORF	1.837903042	0.940333333	0.511633809	2.063080592	7.577133323	12.81636026	YDL209C_TIL_6_71__ORF	2.13782019	1.340952381	0.627252183	2.915635681	8.252735703	10.11271581	YDL027C_ORF	1.25734674	0.46	0.365849758	1.377862312
			IGR_CHR03:(COMPLEMENT(210480..210621))_4	1.282147424	1.52	1.185511097	2.829094078	17.27702194	37.39348694	YMR160W_ORF	3.405686487	1.43462963	0.42124536	2.764538491	6.869763069	7.022097958	YPL226W_ORF	1.785178945	1.0325	0.578373391	2.001289699	5.713952072	8.318171427	YJL196C_ORF	1.450601652	1.416666667	0.976606269	2.639405569	1.235887759	0	YCL027W_ORF	1.831790348	0.9385	0.512340291	1.91056742	7.577133323	12.95214643	YEL062W_ORF	2.13535389	1.286666667	0.602554299	2.548988846	8.252735703	10.12955735	YLR311C_ORF	1.256634177	0.7275	0.578927434	1.504223705
			YMR310C_ORF	1.281668406	1.0175	0.793887089	1.980448447	17.27702194	37.42026155	YOR086C_ORF	3.384684293	2.24	0.661804708	4.891779043	6.869763069	6.985280956	YOR124C_ORF	1.784210023	0.795	0.445575347	1.719645691	5.713952072	8.333893049	YPL224C_ORF	1.449338542	1.503333333	1.037254782	2.785908593	1.235887759	0	YIR028W_ORF	1.831179719	0.8385	0.457901533	1.822860184	7.577133323	12.965797	YJL051W_ORF	2.134329053	1.301428571	0.609760041	2.657928794	8.252735703	10.13656253	YJL058C_ORF	1.254191502	0.3585	0.285841516	1.301677536
			YNL322C_ORF	1.281335547	1.0775	0.840919463	2.037135674	17.27702194	37.43887496	YOR059C_ORF	3.372850024	1.71	0.506989634	3.090959327	6.869763069	6.966329894	YDL043C_ORF	1.778154004	1.01	0.568004795	1.953418454	5.713952072	8.432942987	YJR117W_ORF	1.44830335	1.505	1.039146944	2.793737085	1.235887759	0	YLR048W_ORF	1.827871171	1.1895	0.650757022	2.633392336	7.577133323	13.0400326	YGL255W_ORF	2.133765756	1.707619048	0.800284213	3.462122842	8.252735703	10.14041466	YIL003W_ORF	1.253646254	0.475	0.378894763	1.372158308
			YOR067C_ORF	1.279750269	0.9425	0.736471812	1.893811715	17.27702194	37.52761676	YMR048W_ORF	3.360561386	2	0.59513866	4.012261501	6.869763069	6.94805366	YOR253W_ORF	1.777667952	1.3875	0.780516968	2.430803172	5.713952072	8.440951591	YGL053W_ORF	1.444591267	1.485916667	1.028606984	2.775231016	1.235887759	0	YLR219W_ORF	1.819288641	0.8265	0.454298445	1.719978409	7.577133323	13.23476364	YPL075W_ORF	2.125662959	1.298095238	0.610677828	2.592158943	8.252735703	10.19596906	IGR_CHR15:(COMPLEMENT(922940..923084))_3	1.253368784	0.715	0.570462588	1.496604333
			YER131W_OCH__ORF	1.278513949	1.165	0.911214149	2.314521486	17.27702194	37.59693119	YCR063W_ORF	3.357382978	1.196666667	0.356428407	2.352631531	6.869763069	6.943562525	YPR181C_ORF	1.775483987	0.9425	0.530841172	1.891009216	5.713952072	8.477044899	YOR220W_ORF	1.444413751	1.721666667	1.191948405	3.15835196	1.235887759	0	YDL014W_ORF	1.81807524	0.693	0.381172344	1.634292835	7.577133323	13.26254763	YAL059W_ORF	2.124134716	1.251904762	0.58937164	2.343170271	8.252735703	10.20647817	YFL046W_ORF	1.252996308	0.526666667	0.420325793	1.426161658
			YGL087C_ORF	1.268371812	1.015	0.800238534	2.084641636	17.27702194	38.16905229	YDR457W_TIL_9601_9900_57_ORF	3.355073483	2.376666667	0.708379914	4.565462442	6.869763069	6.940360568	YCL052C_ORF	1.771114992	0.785	0.443223621	1.70425981	5.713952072	8.549783374	YNL162W_INT_1	1.440228885	1.499666667	1.041269677	2.773593422	1.235887759	0	YJL079C_ORF	1.816953613	0.8315	0.457634138	1.824904226	7.577133323	13.28828615	YLR005W_ORF	2.118005974	1.35047619	0.6376168	2.48446358	8.252735703	10.24872811	YCR028C_ORF	1.249421078	0.3825	0.306141786	1.300931669
			YDL213C_ORF	1.268331108	0.905	0.713536074	1.872786025	17.27702194	38.17136089	YCR084C_ORF	3.354482802	1.43	0.426295225	2.665768575	6.869763069	6.939549955	YHR147C_ORF	1.770156793	0.7603125	0.429517037	1.704129103	5.713952072	8.565831805	YML046W_ORF	1.437536533	1.351666667	0.940265959	2.545212145	1.235887759	0	YDL123W_ORF	1.816437035	1.1151875	0.613942283	2.441653815	7.577133323	13.3001584	YHR209W_ORF	2.115804856	1.069047619	0.505267589	2.236711059	8.252735703	10.26394449	YDL125C_JXN_EI_1_ORF	1.243428444	0.3325	0.267405818	1.269013212
			YPL043W_ORF	1.267144022	0.8425	0.664881012	1.798288463	17.27702194	38.23873177	IGR_CHR04:(1350163..1351163)_805	3.351911429	1.71	0.510156678	3.377297737	6.869763069	6.93606078	YMR256C_ORF	1.767977423	1.055	0.596727077	2.01206183	5.713952072	8.602461506	YLR118C_ORF	1.433608624	1.848333333	1.289287259	3.407872802	1.235887759	0	YBR176W_ORF	1.815581673	1.134	0.624593218	2.450428767	7.577133323	13.31984186	YBR199W_ORF	2.11167734	1.597619048	0.756563997	3.664256843	8.252735703	10.29254106	YDR011W_ORF	1.242634298	0.9225	0.742374487	1.537367675
			YGL002W_ORF	1.263927265	0.855	0.676462977	1.794043188	17.27702194	38.42171365	YBR108W_ORF	3.343653721	1.666666667	0.49845672	3.309282032	6.869763069	6.925293507	YKL148C_ORF	1.76582691	0.93	0.526665436	1.917801064	5.713952072	8.63878151	YKL124W_ORF	1.433358944	1.855	1.294162923	3.416158704	1.235887759	0	YLR095C_ORF	1.814977302	1.7445	0.961169045	4.949552582	7.577133323	13.33376843	YPR100W_ORF	2.109530334	1.44	0.682616399	2.972114896	8.252735703	10.30744948	IGR_CHR06:(COMPLEMENT(44406..44547))_32	1.240562328	0.7125	0.574336318	1.646880203
			YNR035C_ORF	1.263459698	1.065	0.842923602	2.238446958	17.27702194	38.44836167	YLL067C_ORF	3.342363051	3.476666667	1.040182234	9.347309659	6.869763069	6.923671138	YPR158W_ORF	1.755037342	0.88	0.501413833	1.806415856	5.713952072	8.823653056	YDR033W_TIL_7_11__ORF	1.426606155	1.89	1.324822547	3.448784424	1.235887759	0	YDR479C_ORF	1.809816248	0.599214286	0.331091229	1.515188901	7.577133323	13.45333346	YBR003W_ORF	2.106437191	1.00047619	0.474961321	1.882118489	8.252735703	10.328969	YMR004W_ORF	1.24013592	0.245	0.19755899	1.185763204
			YJR072C_ORF	1.262183838	0.7575	0.600150293	1.69537794	17.27702194	38.52114236	YJL092W_ORF	3.339783009	1.28	0.383258432	2.478217796	6.869763069	6.920477222	YKL196C_ORF	1.752466294	0.94	0.536386921	1.931151781	5.713952072	8.868361694	YGR016W_ORF	1.425113214	1.3	0.912208228	2.460804816	1.235887759	0	YJL078C_ORF	1.808448149	1.1451	0.63319482	2.371705439	7.577133323	13.48522002	YDL238C_ORF	2.105851277	0.627142857	0.297809662	1.575077648	8.252735703	10.33305089	YOR195W_ORF	1.237765389	0.45	0.363558396	1.358215996
			YDL153C_ORF	1.261872163	0.965	0.764736736	2.012251072	17.27702194	38.53893621	YPR115W_ORF	3.336975759	1.863333333	0.558389832	3.966820563	6.869763069	6.917076642	YDR400W_ORF	1.752223895	0.775	0.442295075	1.733363601	5.713952072	8.872589918	YFL056C_OCH__ORF	1.423737044	1.954166667	1.37256151	3.482884062	1.235887759	0	YDR298C_ORF	1.8067135	1.025	0.567328467	2.252673236	7.577133323	13.52576588	YOR385W_ORF	2.100691318	1.202857143	0.572600616	1.877766717	8.596599691	10.36907774	YOL087C_ORF	1.235692771	0.285	0.230639854	1.216760308
			YGL078C_ORF	1.260783423	1.395	1.106454903	3.065450223	17.27702194	38.60113837	YDL039C_ORF	3.334284636	2.356666667	0.706798286	5.217160434	6.869763069	6.913889853	YNL026W_ORF	1.746768707	1.0675	0.61112842	2.025670673	5.713952072	8.968345112	YBR168W_ORF	1.420378854	1.758333333	1.237932632	3.516735887	1.235887759	0	YKR026C_ORF	1.804015759	0.748	0.414630524	1.633359378	7.577133323	13.58908144	YNL024C_ORF	2.097876313	0.831428571	0.396319157	1.669774634	8.596599691	10.38879335	YLR340W_AAA_30_NCR	1.232541139	0.655	0.531422424	1.499671722
			YEL054C_ORF	1.256734546	0.9675	0.769852315	1.914735477	17.27702194	38.83306818	YHR119W_ORF	3.322694128	2.87	0.863756906	9.373794838	6.869763069	6.900985573	YPR065W_ORF	1.746649687	1.3425	0.768614342	2.370836045	5.713952072	8.970447088	YNL315C_ORF	1.41946505	2.083333333	1.467689066	3.820515399	1.235887759	0	YGL208W_ORF	1.803149491	0.687	0.381000024	1.638414799	7.577133323	13.60947943	YOR341W_ORF	2.097683474	1.98047619	0.944125372	5.373875526	8.596599691	10.39014557	YGR100W_ORF	1.231056692	0.325	0.264000839	1.257389418
			YPL059W_ORF	1.256137355	0.9425	0.750316036	1.986041649	17.27702194	38.86735756	YOR322C_ORF	3.31833687	1.173333333	0.353590783	2.3450532	6.869763069	6.896480478	YNR050C_ORF	1.744700565	0.79	0.452799762	1.743230431	5.713952072	9.004948099	YMR080C_ORF	1.417693463	1.84	1.297882827	3.321985779	1.235887759	0	YFR036W_ORF	1.800929318	1.2129375	0.673506444	2.623040136	7.577133323	13.66190636	YJL076W_ORF	2.091286922	1.489404762	0.712195322	2.704997374	8.596599691	10.43511981	YNL078W_ORF	1.227363544	0.5075	0.413487921	1.423243045
			TEL_TEL09R	1.252623611	1.324166667	1.057114567	2.566309157	17.27702194	39.06952801	YML104C_ORF	3.317754979	1.366666667	0.411925135	2.661455983	6.869763069	6.895893208	YNR038W_ORF	1.744606395	0.79	0.452824203	1.716669282	5.713952072	9.006618705	YNR061C_ORF	1.417503295	1.726666667	1.218104165	3.226782771	1.235887759	0	YOL147C_ORF	1.799514081	0.7435	0.413167092	1.611600288	7.577133323	13.69543731	YHR117W_ORF	2.090625706	1.146666667	0.548480134	2.130599386	8.596599691	10.43978245	YPR160W_ORF	1.227361118	0.615	0.501075023	1.500978874
			YLR179C_ORF	1.252235031	1.01	0.806557855	1.958254838	17.27702194	39.09192976	YNL025C_ORF	3.312264674	0.903333333	0.272723777	1.909607189	6.869763069	6.890519139	YOL020W_ORF	1.743381969	0.835	0.478954133	1.767461868	5.713952072	9.02837189	YMR194W_INT_1	1.415924774	1.464	1.033953235	2.746255012	1.235887759	0	YDR451C_ORF	1.798852465	1.053	0.585373187	2.350664616	7.577133323	13.71114275	YAL061W_ORF	2.087768	0.981904762	0.470313158	1.814875998	8.596599691	10.45996401	YDR457W_TIL_12_0_DS100_ORF	1.223979814	0.7125	0.582117443	1.917502967
			YLR002C_ORF	1.247710189	0.875	0.701284647	1.846789963	17.27702194	39.35343251	YML043C_ORF	3.311369436	0.933333333	0.281857205	1.942224384	6.869763069	6.889671531	YJR082C_ORF	1.742827687	0.6725	0.385867177	1.588390932	5.713952072	9.03823845	YNL081C_ORF	1.412307593	2.221666667	1.573075638	4.155783344	2.222563583	0	YJR074W_ORF	1.798294512	0.842	0.468221414	1.749363966	7.577133323	13.72440222	YDR421W_ORF	2.086890219	0.942380952	0.451571886	1.703616402	8.596599691	10.46617296	YDL123W_ORF	1.222946369	0.328571429	0.268671985	1.24157156
			YCL035C_ORF	1.247691425	1.0125	0.811498724	2.12617396	17.27702194	39.3545194	YFR016C_ORF	3.297557923	2.223333333	0.674236324	5.142202657	6.869763069	6.87761821	YDL027C_ORF	1.742647056	0.935	0.536540085	1.863333299	5.713952072	9.041456379	YLR297W_ORF	1.410945572	1.441666667	1.021773409	2.714964307	2.222563583	0	YKL108W_ORF	1.791553545	0.7925	0.44235351	1.822251178	8.80906608	13.88567142	YHR091C_ORF	2.085899868	1.05047619	0.503608158	2.123837847	8.596599691	10.47318385	YLR209C_ORF	1.222877607	0.3175	0.259633506	1.235971973
			IGR_CHR13:(COMPLEMENT(62402..62543))_8	1.246004721	1.725	1.384424932	3.726478506	17.27702194	39.45230398	YNL215W_ORF	3.296599171	1.87	0.56725125	4.202009344	6.869763069	6.87685309	YGR105W_ORF	1.73559489	0.795	0.4580562	1.715690382	6.85744726	9.168085657	YOR150W_ORF	1.410353302	1.555	1.102560612	2.884696271	2.222563583	0	YOR252W_ORF	1.79064447	1.361	0.760061544	3.159432892	8.80906608	13.90757204	YDR270W_ORF	2.081904821	1.153809524	0.554208584	2.374065775	8.596599691	10.50152753	YLR063W_ORF	1.21459052	0.47	0.38696169	1.445535537
			YNL124W_ORF	1.237660925	0.859722222	0.694634698	1.814042915	17.27702194	39.93844693	YPL269W_ORF	3.288934655	1.516666667	0.461142232	3.038883941	6.869763069	6.871072214	YIL149C_ORF	1.735282913	0.895	0.515766042	1.833473926	6.85744726	9.173732529	YFR042W_ORF	1.409927056	1.511666667	1.072159485	2.948594429	2.222563583	0	YIL051C_ORF	1.786507372	0.9745	0.545477738	2.125742955	8.80906608	14.00769759	YIL035C_ORF	2.076504016	1.23952381	0.596928202	2.200148375	8.596599691	10.54000703	YOR035C_ORF	1.214144311	0.375	0.308859496	1.318058262
			YBL024W_ORF	1.234572458	0.8725	0.706722392	1.833260829	22.61599739	40.11941404	YKL015W_ORF	3.287680401	1.37	0.416707171	2.569696169	6.869763069	6.870183142	YJL004C_ORF	1.734183478	0.975	0.562224247	1.91175894	6.85744726	9.193663129	YLR418C_ORF	1.407689563	1.546666667	1.098727097	2.844772604	2.222563583	0	YLR072W_ORF	1.786485395	0.9425	0.527572183	2.026853233	8.80906608	14.00823147	YDR351W_ORF	2.071924059	1.221428571	0.58951416	2.51333546	8.596599691	10.57279067	YOL091W_ORF	1.21399222	0.475	0.391271041	1.345072013
			YMR215W_ORF	1.232541529	1.2825	1.04053289	2.254465917	22.61599739	40.23871546	YMR036C_ORF	3.285812691	1.383333333	0.421001884	2.555792776	6.869763069	6.86888897	YOR285W_ORF	1.734014817	0.7575	0.436847478	1.684344398	6.85744726	9.196724812	YCR091W_ORF	1.406575677	1.355	0.963332455	2.547407449	2.222563583	0	YPL116W_ORF	1.780309837	1.737	0.975672865	4.878989911	8.80906608	14.1591009	YJL141C_ORF	2.066611695	1.598095238	0.773292458	3.710374165	8.596599691	10.61100021	YFL031W_JXN_EI_1_ORF	1.211783601	0.3675	0.30327197	1.28650036
			YDL066W_ORF	1.229552799	1.01	0.821436867	1.953349654	22.61599739	40.41471327	YDR088C_ORF	3.27618289	1.406666667	0.429361459	2.690043575	6.869763069	6.862782625	YJL146W_ORF	1.733645164	0.5	0.288409653	1.413924489	6.85744726	9.203439027	YLR347C_ORF	1.405242534	1.648333333	1.172988501	3.007494125	2.222563583	0	YER115C_ORF	1.779763948	0.879	0.493885721	1.915391848	8.80906608	14.17251816	YIR002C_ORF	2.06579348	1.101428571	0.53317458	2.121431662	8.596599691	10.6169033	ARS305_ARS	1.207302755	0.7	0.579804856	1.47028242
			YGL220W_ORF	1.222953064	0.9775	0.79929478	1.937966331	22.61599739	40.80517731	YGR014W_ORF	3.272911012	2.123333333	0.648759873	4.778524933	6.869763069	6.860924486	YKR065C_ORF	1.731363525	0.79	0.456287769	1.710122167	6.85744726	9.245000912	YBR275C_ORF	1.40333739	1.283333333	0.914486668	2.436739161	2.222563583	0	YOL039W_ORF	1.779659988	1.23	0.691143257	2.75983921	8.80906608	14.17507485	YDR019C_ORF	2.064087875	1.51047619	0.731788704	2.836401126	8.596599691	10.62922435	YLR110C_OCH__ORF	1.207031889	0.6525	0.540582238	1.476269688
			YIL140W_ORF	1.220933267	1.18	0.966473789	2.146699666	22.61599739	40.9251772	YPL012W_ORF	3.266854875	1.496666667	0.45813687	2.84955045	6.869763069	6.857776134	YBR083W_ORF	1.729852259	0.8225	0.475474131	1.74664697	6.85744726	9.272642953	YLR117C_ORF	1.402295469	1.343333333	0.95795313	2.513930456	2.222563583	0	YDL040C_ORF	1.778497062	0.7155	0.402305978	1.694359037	8.80906608	14.20370749	YIL034C_ORF	2.058462209	0.934285714	0.453875573	1.861893745	8.596599691	10.67001814	YNL103W_ORF	1.20688818	0.375	0.310716441	1.270716879
			YOR197W_ORF	1.216530221	0.9775	0.80351477	1.969917667	22.61599739	41.18758399	YIL107C_ORF	3.255880393	1.066944444	0.327697678	2.169057542	6.869763069	6.853037781	YDL114W-A_ORF	1.729537825	1.1125	0.643235426	2.124190448	6.85744726	9.278405516	YJR161C_ORF	1.401933744	1.291666667	0.921346442	2.435707158	2.222563583	0	YAR015W_ORF	1.776256808	1.1645	0.655592139	2.5555837	8.80906608	14.25903446	YGR281W_ORF	2.058236711	1.56047619	0.758161674	3.534577599	8.596599691	10.67165835	YAR068W_ORF	1.206599477	0.6325	0.524200459	1.627247496
			YMR307W_ORF	1.213805713	1.2625	1.040117035	2.215728024	22.61599739	41.35051378	YGL131C_ORF	3.2549936	1.22	0.374808725	2.36817775	6.869763069	6.852709513	YJL193W_ORF	1.726977086	0.9175	0.531275144	1.886410462	6.85744726	9.325481382	YOR219C_ORF	1.401282341	1.836683786	1.310716429	3.324438995	2.222563583	0	YOL041C_ORF	1.774273179	0.8545	0.481605657	1.896779063	8.80906608	14.30820991	YDR197W_ORF	2.052840968	0.931904762	0.453958576	2.013704349	8.596599691	10.71102513	YGL052W_ORF	1.206221144	0.39	0.323323797	1.287212235
			YLR244C_ORF	1.210349189	0.8625	0.71260427	1.837609406	22.61599739	41.55783306	YER066W_ORF	3.249023879	1.926666667	0.592998617	3.936475686	6.869763069	6.850712993	YMR010W_ORF	1.725760549	0.7425	0.430245088	1.682972438	6.85744726	9.347937022	YHR122W_ORF	1.400682628	1.673333333	1.194655591	3.041206685	2.222563583	0	YDR305C_ORF	1.770884004	0.6	0.338813835	1.521432027	8.80906608	14.39263562	YGL257C_ORF	2.050774493	1.516190476	0.739325792	3.153107785	8.596599691	10.72616382	YDL243C_ORF	1.205991892	0.445	0.368990872	1.363425052
			YDR461W_ORF	1.208127108	1.015	0.840143387	1.981315138	26.19071162	41.69147375	YER144C_ORF	3.240928776	1.733333333	0.534826111	3.490901377	6.869763069	6.848600845	YOR116C_TIL_4201_4500_55_ORF	1.724549985	1.03	0.597257261	1.977542454	6.85744726	9.370340834	YHR209W_ORF	1.398782997	1.503333333	1.074743786	2.767259856	2.222563583	0	YDR197W_ORF	1.770529774	1.100857143	0.621767089	2.473377424	8.80906608	14.40148923	YMR127C_ORF	2.05036441	1.114285714	0.543457402	2.341199766	8.596599691	10.72917219	YHR159W_ORF	1.205878817	0.36	0.298537461	1.285282246
			YJL134W_ORF	1.206081884	1.4425	1.196021612	3.096010292	26.19071162	41.81472821	YLR352W_ORF	3.236235343	0.84	0.259560851	1.785701693	6.869763069	6.847691227	YER125W_ORF	1.720889618	1.025	0.595622165	2.102619226	6.85744726	9.438438262	YJR056C_ORF	1.397500427	1.513333333	1.082885776	2.825665267	2.222563583	0	YLR019W_ORF	1.764451229	0.967722222	0.54845507	2.120169569	8.80906608	14.55429201	YDL247W_ORF	2.046569104	1.348510582	0.658912802	3.059131651	8.596599691	10.7570808	YLL004W_ORF	1.200577435	0.3525	0.293608717	1.269309651
			YKL206C_ORF	1.203879659	0.9375	0.77873232	1.980614412	26.19071162	41.9477125	YOR267C_ORF	3.22017418	2.066666667	0.64178723	4.477896704	6.869763069	6.846338083	YOR322C_ORF	1.720826319	1.035	0.601455236	1.976182191	6.85744726	9.439620578	YGR166W_ORF	1.396826388	1.253333333	0.897272091	2.392380222	2.222563583	0	YMR122W-A_ORF	1.757603304	0.669	0.380631966	1.606142026	8.80906608	14.72842626	YGL171W_ORF	2.043481683	0.936190476	0.458134998	1.680706728	9.496243845	10.77987382	YAL062W_ORF	1.198714118	0.5375	0.448397155	1.425643097
			YOR036W_ORF	1.199151691	0.9625	0.802650747	1.911621683	26.19071162	42.23415593	YIR002C_ORF	3.216392526	2.053333333	0.638396376	4.058952092	6.869763069	6.846417564	YGR235C_ORF	1.720535311	0.835	0.485314073	1.756236936	6.85744726	9.445058164	YPR199C_ORF	1.393933389	1.653333333	1.186092066	3.039036361	2.222563583	0.013268474	YOR089C_ORF	1.754955436	0.7235	0.412261181	1.615401905	8.80906608	14.79632647	YMR247C_ORF	2.043144179	0.863809524	0.422784419	1.741066526	9.496243845	10.78237042	YGR098C_ORF	1.198241289	0.4675	0.390155142	1.343647771
			YHR076W_ORF	1.198285271	0.8725	0.728123779	1.86553676	26.19071162	42.28678666	YMR190C_ORF	3.213392335	1.27	0.395220959	2.540531294	6.869763069	6.846589062	YDR045C_ORF	1.720303301	0.8625	0.501365079	1.813431183	6.85744726	9.449395799	YJL139C_ORF	1.392795799	1.525	1.094920017	2.792785543	2.222563583	0.019145123	YDL241W_ORF	1.751623707	0.696	0.397345615	1.638049826	8.80906608	14.88221515	YOR116C_TIL_601_900_47_ORF	2.039249806	1.080297619	0.529752469	2.116911268	9.496243845	10.81125015	YKL205W_ORF	1.195687138	0.3675	0.307354649	1.301509308
			YNL220W_ORF	1.191982544	0.9575	0.803283576	1.892249603	26.19071162	42.67093874	YMR277W_ORF	3.211997451	1.55	0.482565763	2.999021449	6.869763069	6.846701524	YDR338C_ORF	1.713017947	0.845	0.493281463	1.772711918	6.85744726	9.586699179	YNL130C_JXN_IE_1_ORF	1.390071063	1.798333333	1.293698848	3.737656903	2.222563583	0.033473475	YLR325C_ORF	1.749030089	0.8315	0.475406344	1.794855993	8.80906608	14.94942569	YLR087C_ORF	2.038930954	1.233809524	0.605125701	2.357432141	9.496243845	10.81362061	YJL127C-B_ONO_ORF	1.192238967	0.3425	0.287274623	1.273273946
			YDL171C_ORF	1.188921909	1.2475	1.049269923	2.206447156	26.19071162	42.8583039	YJR004C_ORF	3.208481384	1.796666667	0.55997416	3.823034557	6.869763069	6.847077334	YJR024C_ORF	1.712352589	0.66	0.385434638	1.577568629	6.85744726	9.599345139	YNL301C_INT_1	1.385504829	1.553333333	1.121131663	2.871394326	2.222563583	0.058294567	YLR258W_ORF	1.748354329	0.515	0.294562716	1.430308999	8.80906608	14.96698755	YDL243C_ORF	2.038084611	1.588571429	0.779443317	3.292206387	9.496243845	10.81991704	YJL081C_ORF	1.191560385	0.315	0.264359242	1.252437967
			YDR349C_ORF	1.188754379	0.895	0.75288892	1.920841224	26.19071162	42.86857517	YKL014C_ORF	3.207971955	1.52	0.473819604	2.964807173	6.869763069	6.847142767	YKL009W_ORF	1.709040494	0.935	0.547090606	1.908498833	6.85744726	9.662561269	YGL179C_ORF	1.384832953	1.523333333	1.100012337	2.799155967	2.222563583	0.062033216	YMR245W_ORF	1.74713175	0.83125	0.475779803	1.876859443	8.80906608	14.99881332	YMR019W_ORF	2.036226803	1.480952381	0.727302272	3.667232853	9.496243845	10.8337609	IGR_CHR10:(180615..180768)_13	1.189947987	0.58	0.487416262	1.494894314
			YDR424C_ORF	1.188074609	1.1525	0.970056923	2.11254382	26.19071162	42.91026827	YIL064W_ORF	3.207087024	1.01	0.314927532	2.021799317	6.869763069	6.847263062	YDR134C_OCH__ORF	1.706238092	1.0325	0.605132429	1.983221871	6.85744726	9.71639545	YJL141C_ORF	1.383472737	1.866666667	1.34926162	3.351580093	2.222563583	0.069670663	YKR025W_ORF	1.74392978	0.965625	0.553706354	2.149269121	8.80906608	15.08248984	YNL204C_ORF	2.035741626	0.987619048	0.485139683	2.197891538	9.496243845	10.83738145	YDL209C_TIL_7_131__ORF	1.185848718	0.2125	0.179196551	1.160260199
			YKL207W_ORF	1.184641529	0.9025	0.761833836	1.90651506	26.19071162	43.12123622	YLR189C_ORF	3.190646878	1.81	0.567283084	3.424045495	6.869763069	6.851052586	YPL242C_ORF	1.705797952	0.7625	0.447004875	1.678123348	6.85744726	9.724879438	YFR055W_ORF	1.380641516	1.78	1.28925574	3.174473676	2.222563583	0.085863817	YBR083W_ORF	1.742830141	1.0065	0.577508947	2.257236157	8.80906608	15.11133483	YFR022W_ORF	2.035328583	0.88952381	0.43704187	1.684000431	9.496243845	10.84046541	YDR331W_ORF	1.184026576	0.4434375	0.374516509	1.301692802
			YBL051C_ORF	1.177199676	1.285	1.091573525	2.907179861	26.19071162	43.5808568	YDL017W_ORF	3.187827864	0.586666667	0.184033358	1.504334313	6.869763069	6.852003902	YPL189C-A_ONO_ORF	1.705635735	0.615	0.360569369	1.533978756	6.85744726	9.728008268	YDR331W_ORF	1.378047346	1.798333333	1.30498661	3.254898285	2.222563583	0.1010557	YOR328W_ORF	1.739036433	0.6695	0.384983309	1.588310331	8.80906608	15.21127499	YCL039W_ORF	2.034131326	0.767619048	0.377369464	1.647463453	9.496243845	10.84941344	YFL031W_JXN_EE20_1_ORF	1.183619237	0.42025	0.355055061	1.37978134
			YOR099W_ORF	1.175418776	0.865	0.735907932	1.849893405	26.19071162	43.6913158	YER116C_ORF	3.18695403	0.833333333	0.261482696	1.763460326	6.869763069	6.852317019	YBR104W_ORF	1.70479513	0.695	0.407673619	1.611717027	6.85744726	9.74423884	YGL058W_ORF	1.376819638	1.645	1.194782493	2.963727169	2.222563583	0.108364611	YOR247W_OCH__ORF	1.735361116	1.1635	0.670465639	2.532886253	8.80906608	15.30872816	YJL129C_ORF	2.029684871	1.609047619	0.792757359	3.478634943	9.496243845	10.88276161	YPL015C_ORF	1.18299153	0.5275	0.445903446	1.442271379
			YKL120W_ORF	1.175285334	1.285	1.093351515	2.86390987	26.19071162	43.69959969	YMR296C_ORF	3.185642233	1.17	0.367272881	2.334348099	6.869763069	6.852803333	YOR142W_ORF	1.704021456	0.8	0.469477657	1.740756732	6.85744726	9.759202461	YHL048W_OCH__ORF	1.374769464	1.446666667	1.052297643	2.679644731	2.222563583	0.120742058	YKL097C_ORF	1.732238597	1.0715	0.618563749	2.396986018	8.80906608	15.39201372	YOR116C_TIL_3601_3900_210_ORF	2.028827113	0.765873016	0.377495456	1.721597359	9.496243845	10.88921613	YOL051W_ORF	1.182875767	0.8875	0.750290119	1.708627947
			YGL097W_ORF	1.173932985	0.96	0.817763886	2.044114858	26.19071162	43.78360899	YJL100W_ORF	3.184132023	1.423333333	0.447008266	2.564522101	6.869763069	6.853387454	YDR159W_ORF	1.70096073	0.8975	0.527642987	1.830288504	6.85744726	9.818638422	YDR091C_ORF	1.373552818	1.578333333	1.149088198	2.923311559	2.222563583	0.128189688	YOL012C_ORF	1.731570715	0.595	0.343618655	1.51844684	8.80906608	15.40988642	YKL114C_ORF	2.024677239	1.371428571	0.67735664	2.071194313	9.496243845	10.920543	YNL083W_ORF	1.180416167	0.595625	0.504588989	1.537773532
			YJL002C_ORF	1.172454364	0.98	0.835853428	1.907759795	26.19071162	43.87558147	YHR171W_ORF	3.176375792	0.826666667	0.26025468	1.774040095	6.869763069	6.85679998	YBR029C_ORF	1.700694793	0.7975	0.468925996	1.73366261	6.85744726	9.823820615	YJL166W_ORF	1.373145933	1.838333333	1.338774917	3.344580914	2.222563583	0.13069752	YPL189C-A_ONO_ORF	1.729034784	0.524	0.303059259	1.457391438	8.80906608	15.47793702	YEL022W_ORF	2.022514241	1.029047619	0.508796229	2.112150197	9.496243845	10.93693761	YOR309C_ORF	1.17966942	0.5275	0.447159171	1.356753328
			YHL034C_ORF	1.171382598	1.2125	1.035101599	2.605072171	26.19071162	43.9423247	IGR_CHR12:(996726..997726)_580	3.175317619	1.651190476	0.520007972	3.246152691	6.869763069	6.857319543	YPR103W_ORF	1.699619374	0.885	0.52070482	1.819325756	6.85744726	9.844806285	YOR113W_ORF	1.370981469	1.481666667	1.080734277	2.752450066	2.222563583	0.144182992	YJL144W_ORF	1.724064904	0.833805556	0.483627707	1.897737205	8.80906608	15.61216871	YKR091W_ORF	2.021852373	1.086666667	0.537460935	2.188572185	9.496243845	10.94196352	IGR_CHR14:(452135..452276)_72	1.176128501	0.5435	0.46210937	1.473263095
			IGX_YH_120172C	1.170734069	1.4075	1.202237159	2.500114414	26.19071162	43.982743	YFL018C_ORF	3.171582569	1.439666667	0.453926907	2.694097696	6.869763069	6.859258154	YBR059C_ORF	1.695437939	0.6875	0.40549995	1.604991215	6.85744726	9.926851225	YMR200W_ORF	1.37029185	1.671666667	1.219934766	3.031193329	2.222563583	0.14853103	YBR273C_ORF	1.720267236	0.912	0.530150189	2.097671359	8.80906608	15.71551668	IGR_CHR02:(172042..172201)_24	2.020798906	0.970952381	0.480479467	1.778628368	9.496243845	10.94997202	YGR231C_ORF	1.174692172	0.3125	0.266027141	1.242891824
			IGR_CHR06:(27950..28130)_20	1.169198606	1.255	1.07338479	2.273321713	26.19071162	44.07853293	YGL071W_ORF	3.166131355	2.156666667	0.68116778	5.227981327	6.869763069	6.862382802	YER010C_ORF	1.692966052	0.62859375	0.371297315	1.546275158	6.85744726	9.975689238	YKR087C_ORF	1.369418718	1.361666667	0.994339166	2.533705423	2.222563583	0.154071938	YBR029C_ORF	1.719399296	1.317	0.765965185	3.222065414	8.80906608	15.73923111	YML072C_ORF	2.020352047	2.160952381	1.069591997	7.180884938	9.496243845	10.9533724	YNL113W_ORF	1.174642	0.469	0.399270586	1.350892135
			YHR072W_ORF	1.166180875	0.9825	0.842493666	1.983098165	26.19071162	44.26718454	YGR009C_ORF	3.161938043	1.583333333	0.500747741	3.08260101	6.869763069	6.865027464	YHR006W_ORF	1.690251078	0.745	0.44076292	1.680592935	6.85744726	10.02961902	YML056C_JXN_IE_1_ORF	1.369332466	1.876666667	1.37049746	3.358920597	2.222563583	0.154621476	YLR005W_ORF	1.718929843	0.793	0.461333546	1.844947829	8.80906608	15.75207253	YOL001W_ORF	2.019021337	1.018571429	0.504487699	2.114823324	9.496243845	10.96351036	YBL107C_ORF	1.171777513	0.325	0.277356406	1.240538361
			YBR106W_ORF	1.165186001	1.0675	0.916162741	2.001238591	26.19071162	44.32949188	YBR086C_ORF	3.159090603	3.263333333	1.032997702	12.43970261	6.869763069	6.866943979	YOR283W_ORF	1.689788427	0.7925	0.468993625	1.750292531	6.85744726	10.03883926	YDR520C_ORF	1.368715288	1.205	0.880387624	2.300923741	2.222563583	0.158565126	YER068W_ORF	1.715871295	1.1095	0.646610269	2.367101075	8.80906608	15.83598921	YBR005W_ORF	2.01693239	0.742777778	0.368271034	1.662518775	9.496243845	10.97946106	YGL043W_ORF	1.169461145	0.3175	0.27149256	1.26252346
			YER155C_ORF	1.164967607	1.1075	0.950670211	2.025804917	26.19071162	44.34317705	YOL001W_ORF	3.155296145	1.576666667	0.499688966	3.066854727	6.869763069	6.869650893	YHR143W_TIL_7_80__ORF	1.68526161	1.035	0.614147972	1.979437417	6.85744726	10.12952037	YFL018C_ORF	1.367320751	1.276666667	0.933699474	2.4090383	2.222563583	0.167550133	YGL128C_ORF	1.715755284	0.923	0.537955505	2.019654703	8.80906608	15.83918081	YIL107C_ORF	2.016086925	0.44702381	0.22172844	1.369227738	9.496243845	10.98592948	YML016C_ORF	1.166815619	0.31	0.265680365	1.253209281
			YDL052C_ORF	1.16490142	1.295	1.111682051	2.378014218	26.19071162	44.34732501	YLR087C_ORF	3.152547377	2.72	0.862794329	7.088084508	6.869763069	6.871721808	YDR422C_ORF	1.684965301	0.77	0.456982704	1.691875014	6.85744726	10.13548554	YER169W_ORF	1.362370762	1.508333333	1.107138655	2.7521933	2.222563583	0.20028073	YLR075W_ORF	1.713824724	0.895	0.522223765	1.793978509	8.80906608	15.892386	YOR004W_ORF	2.013577085	1.331904762	0.661462018	2.523182752	9.496243845	11.00517491	YJL180C_ORF	1.16369007	0.330277778	0.283819366	1.279079082
			YGL054C_ORF	1.163695114	1.385	1.190174285	3.152761698	26.19071162	44.42296883	YGR042W_ORF	3.150944251	1.506666667	0.478163543	2.964005424	6.869763069	6.872972531	YBR220C_ORF	1.683918531	1.201875	0.713737023	2.296787955	6.85744726	10.1565877	YEL024W_ORF	1.361774951	1.84	1.351177739	3.276554113	2.222563583	0.204309295	YPL127C_ORF	1.704629036	1.083	0.635328847	2.359224959	8.80906608	16.14822859	YIL143C_ORF	2.009284482	1.077142857	0.536082803	2.210320166	9.496243845	11.03824195	YOL082W_ORF	1.163624791	0.3625	0.311526536	1.308903031
			YKR028W_ORF	1.163677003	0.7375	0.633766929	1.669308017	26.19071162	44.42410514	YLR103C_ORF	3.141534137	0.853333333	0.271629496	1.838922512	6.869763069	6.880958563	YDR266C_ORF	1.682882648	0.66	0.392184209	1.572057137	6.85744726	10.17751503	IGR_CHR04:(763047..763367)_48	1.361481211	1.90001712	1.39555148	3.367177225	2.222563583	0.206302487	YDR409W_ORF	1.703952079	0.997775	0.585565177	2.273111118	8.80906608	16.16722118	YJL099W_ORF	2.007559324	0.904761905	0.450677544	1.944525817	9.496243845	11.05158557	YKL047W_ORF	1.163242022	0.5025	0.431982331	1.479209933
			YLR162W-A_ONO_ORF	1.162750418	1.03	0.885830685	1.940747474	26.19071162	44.48226547	YDR318W_ORF	3.138068105	1.296666667	0.413205394	2.490570627	6.869763069	6.884180653	YGL142C_ORF	1.682297535	0.9525	0.566189975	1.94400188	6.85744726	10.18935538	YOL021C_ORF	1.354714779	1.655	1.221659368	2.989564432	2.584128951	0.25351978	YCL040W_ORF	1.70385253	1.4805	0.868913227	3.8999698	8.80906608	16.17001595	YLR170C_ORF	2.006229059	1.050952381	0.523844661	2.042193449	9.496243845	11.06189619	YKL062W_ORF	1.16302303	0.5025	0.432063671	1.469491819
			YOR178C_ORF	1.160506716	0.990611111	0.853602222	2.012896575	26.19071162	44.62330111	YLR157W-A_ONO_ORF	3.132915067	0.863333333	0.2755687	1.81621815	6.869763069	6.889254044	YKL225W_ORF	1.682288423	0.66425	0.394849059	1.589485081	6.85744726	10.18953988	YHR006W_ORF	1.350579848	1.605	1.18837846	2.917674633	2.584128951	0.283616724	YDR163W_ORF	1.702278922	0.796460317	0.467878858	1.859149797	8.80906608	16.2142564	YER147C_ORF	1.991482843	1.16047619	0.582719653	2.489351823	9.496243845	11.1774607	YIR028W_ORF	1.159929893	0.4675	0.4030416	1.402279415
			YOL038W_ORF	1.159316347	0.8475	0.731034288	1.797618853	26.19071162	44.69824175	YDR520C_ORF	3.13288823	1.396666667	0.44580801	2.841448761	6.869763069	6.889281358	YKL215C_ORF	1.679293381	0.929583333	0.553556242	1.901286312	6.85744726	10.25037107	YOR213C_ORF	1.350242389	1.486666667	1.10103688	2.796014621	2.584128951	0.286115037	YKR072C_ORF	1.701835734	0.789166667	0.463714947	1.806234868	8.80906608	16.22673744	YDL175C_ORF	1.991274489	1.108571429	0.556714524	1.993718155	9.496243845	11.17911049	YER110C_ORF	1.156701775	0.43	0.371746642	1.340900429
			YOR056C_ORF	1.15867914	1.0125	0.873839845	1.982740403	26.19071162	44.73839064	YBR059C_ORF	3.132758554	1.523333333	0.486259412	2.900014423	6.869763069	6.889413468	YOL151W_ORF	1.677030898	0.6025	0.359265891	1.513984908	6.85744726	10.29657068	YNL066W_TIL_5_121__ORF	1.349041726	2.321458333	1.720820259	6.212500426	2.584128951	0.295055625	YLR154C-G_ONO_ORF	1.69546375	1.839166667	1.084757292	5.394909645	8.80906608	16.40722052	YIR033W_ORF	1.987567916	0.886190476	0.445866765	1.809198906	10.81884995	11.20854013	YNL012W_ORF	1.156141039	0.36025	0.311596931	1.273529197
			YFR050C_ORF	1.158112634	1.215	1.049120754	2.534333554	26.19071162	44.77410416	YGL156W_ORF	3.132465462	1.033333333	0.329878604	2.071136199	6.869763069	6.889712861	YIL088C_ORF	1.675981701	0.865	0.51611542	1.787804246	6.85744726	10.31806748	YMR079W_ORF	1.346374127	1.505	1.117817084	2.758742951	2.584128951	0.315209713	YJR059W_ORF	1.692240319	0.7375	0.435812805	1.73571857	8.80906608	16.49926209	YMR035W_ORF	1.985149836	0.745238095	0.375406471	1.726142281	10.81884995	11.22782172	YJL065C_ORF	1.154960113	0.3	0.25974923	1.23555969
			YHR027C_ORF	1.15667797	0.8525	0.737024498	1.816491159	26.19071162	44.86462917	YOR116C_TIL_2101_2400_118_ORF	3.130750498	1.38	0.440788878	2.758197773	6.869763069	6.891486902	YER006W_ORF	1.6755547	0.685	0.408819838	1.607618201	6.85744726	10.32682939	YPR067W_ORF	1.344519062	1.371666667	1.020191313	2.545198372	2.584128951	0.329462115	YOR209C_ORF	1.690662255	0.435	0.257295624	1.354370663	8.80906608	16.54450373	YCR063W_ORF	1.984219165	0.727166667	0.366474974	1.68906638	10.81884995	11.23526027	YLR305C_ORF	1.147133169	0.3875	0.337798619	1.320536622
			YOR309C_ORF	1.154438941	1.3075	1.132584802	2.636076058	27.860976	45.00614131	YGL164C_ORF	3.129681762	1.423333333	0.454785324	2.850631013	6.869763069	6.892611688	YDR483W_ORF	1.673377602	0.85	0.507954689	1.777689484	6.85744726	10.37162085	YDR364C_ORF	1.341671117	1.198333333	0.893164739	2.285475754	2.584128951	0.351723891	YIL157C_ORF	1.682418128	0.898625	0.534127031	2.046897655	8.80906608	16.78280539	YNL021W_ORF	1.982139472	0.943809524	0.476156969	2.113792895	10.81884995	11.2519178	YDL125C_INT_1	1.146862173	0.51	0.444691622	1.395779085
			YDR384C_ORF	1.152675833	1.2625	1.095277583	2.531669945	27.860976	45.11777386	YPL063W_ORF	3.118460174	0.686666667	0.220194143	1.600254897	6.869763069	6.90532261	YER079W_ORF	1.672768319	0.5975	0.357192322	1.509731644	6.85744726	10.38419165	YOR185C_OCH__ORF	1.339270107	1.553333333	1.159835738	2.830389845	2.584128951	0.370852988	YMR314W_ORF	1.678723746	0.7305	0.435152003	1.745514087	8.80906608	16.89066008	YMR065W_ORF	1.981161648	0.650952381	0.328571059	1.540034223	10.81884995	11.25976666	YMR103C_ORF	1.146818725	0.68	0.592944626	1.41552048
			YLR048W_OCH__ORF	1.149184837	1.08	0.939796598	2.31610427	27.860976	45.33932788	YLR409C_ORF	3.116591474	1.176666667	0.377549216	2.256526595	6.869763069	6.907600737	YKL116C_ORF	1.669881239	0.685	0.410208812	1.5988477	6.85744726	10.44396949	YDR479C_ORF	1.337570452	1.616666667	1.208659076	2.92194656	2.584128951	0.384595181	YDL067C_ORF	1.678656492	0.607	0.361598697	1.554674528	8.80906608	16.89262963	YER164W_ORF	1.980367313	0.795714286	0.401801363	1.818064352	10.81884995	11.26615067	YHR208W_ORF	1.14514786	0.4275	0.373314237	1.368860832
			YMR251W-A_ORF	1.148905594	1.1575	1.007480515	2.31449889	27.860976	45.35707962	YLR204W_ORF	3.116249064	0.636666667	0.20430545	1.563789135	6.869763069	6.908023211	YMR070W_ORF	1.667120703	0.99	0.593838226	1.987289501	6.85744726	10.50145406	YNL052W_ORF	1.334165172	1.82	1.364148937	3.229546559	2.584128951	0.412632162	YER015W_ORF	1.678314901	1.4565	0.867834755	4.128904162	8.80906608	16.9026367	YMR181C_ORF	1.978604842	1.133809524	0.573034847	2.454073682	10.81884995	11.2803411	YLR162W-A_ONO_ORF	1.144355528	0.455	0.397603707	1.308451524
			YNL121C_ORF	1.148862078	0.8525	0.742038593	1.770971203	27.860976	45.35984637	YDR255C_ORF	3.115463381	1.383333333	0.444021696	2.741159405	6.869763069	6.908998527	YGR130C_ORF	1.665695107	0.85	0.510297471	1.769054293	6.85744726	10.5312656	YGL071W_ORF	1.334132771	1.292666667	0.968919058	2.43049174	2.584128951	0.412902178	YNL231C_ORF	1.676813081	0.5955	0.355137974	1.507689533	10.19657466	16.94670043	YLR319C_ORF	1.978516675	1.320952381	0.667647838	3.011729283	10.81884995	11.28105191	YOL050C_ORF	1.14297051	0.4225	0.369650832	1.336985872
			YGR187C_ORF	1.145772417	0.855	0.74622149	1.774638165	27.860976	45.55656112	YLL010C_ORF	3.114248251	1.636666667	0.52554149	3.453389036	6.869763069	6.910523198	YGR074W_ORF	1.663684805	0.918194444	0.551904088	1.850709077	6.85744726	10.57344971	IGR_CHR04:(762047..763047)_880	1.330243136	2.118333333	1.592440717	3.741518112	2.584128951	0.445764254	YLR411W_ORF	1.674480569	1.307857143	0.781052445	3.162247997	10.19657466	17.0153545	YOL130W_ORF	1.976429502	1.996190476	1.00999832	5.870173361	10.81884995	11.29790462	YMR242C_ORF	1.142212519	0.35	0.306422836	1.263270508
			YCR031C_OCH__ORF	1.145399522	1.3775	1.202637135	2.296276603	27.860976	45.58033932	YMR282C_ORF	3.11100604	1.266666667	0.407156608	2.561559659	6.869763069	6.91468833	YER144C_ORF	1.657488482	0.795	0.479641342	1.727055406	6.85744726	10.70454669	YML131W_ORF	1.32944208	1.301666667	0.979107466	2.451446626	2.584128951	0.452642767	YOR248W_ORF	1.671358135	0.8075	0.483140018	1.681622924	10.19657466	17.10767399	YIL005W_ORF	1.974655042	0.806666667	0.40851017	1.761636756	10.81884995	11.31227168	YMR266W_ORF	1.141505794	0.48	0.420497209	1.350143194
			YLR286C_ORF	1.143527984	1.2975	1.134646479	2.932049231	27.860976	45.69979945	YDR283C_ORF	3.107670562	1.09	0.350745029	2.067544387	6.869763069	6.919121349	YGR281W_ORF	1.65674636	1.2525	0.75599985	2.316640655	6.85744726	10.72035693	YFR011C_ORF	1.326886473	1.555	1.171916386	2.817843591	2.584128951	0.474841555	YDR199W_ORF	1.670999372	1.53610625	0.919273984	4.220266982	10.19657466	17.11831185	YDR221W_ORF	1.97417974	0.81047619	0.410538197	1.817640509	10.81884995	11.31612615	YPR003C_AAA_0_NCR	1.140270991	0.4525	0.396835492	1.314997542
			YGR210C_ORF	1.142911484	0.9175	0.802774329	1.837965862	27.860976	45.7391939	YBR275C_ORF	3.102963734	1.766666667	0.569348152	3.853006849	6.869763069	6.92563446	YOL089C_ORF	1.656139486	0.7125	0.430217386	1.625928708	6.85744726	10.7333032	YBR136W_ORF	1.326613697	1.303333333	0.982451286	2.472639292	2.584128951	0.477233917	YOR373W_ORF	1.670641845	1.489	0.891274216	3.863431744	10.19657466	17.12891933	YOR059C_ORF	1.970701932	0.996666667	0.505741964	1.967366257	10.81884995	11.3444091	YOR115C_ORF	1.139772036	0.36	0.315852634	1.292843289
			YIL043C_ORF	1.142364992	0.785	0.687170918	1.748958202	27.860976	45.77413274	YBR108W_OCH__ORF	3.101258831	1.94	0.625552431	3.794976673	6.869763069	6.928068497	YOR323C_AAA_30_NCR	1.654197561	1.6025	0.96874765	3.156926949	6.85744726	10.77483487	YDR457W_TIL_8701_9000_120_ORF	1.324558869	2.068350453	1.561539092	3.61636438	2.584128951	0.495398467	YPL084W_ORF	1.670360731	0.5975	0.357707164	1.541011542	10.19657466	17.13726411	YNL026W_ORF	1.969065078	0.561904762	0.285366273	1.47503484	10.81884995	11.35776936	YDR385W_OCH_US100_ORF	1.135072042	0.74	0.651940998	1.555838548
			YGR020C_ORF	1.141434941	0.935	0.819144365	1.898059467	27.860976	45.83363247	YJL125C_ORF	3.086535891	1.783333333	0.577778259	3.98240488	6.869763069	6.950768598	YLR304C_ORF	1.651024434	0.6325	0.383095481	1.549740859	6.85744726	10.84304338	YHR127W_ORF	1.323484658	1.675	1.26559835	3.009946134	2.584128951	0.504995095	YCR028C-A_ORF	1.668871019	0.512	0.306794231	1.407510866	10.19657466	17.18155026	YBR058C_ORF	1.96511303	1.353333333	0.68867964	3.038348851	10.81884995	11.39015605	YDL091C_ORF	1.131720698	0.806944444	0.713024376	1.584098763
			YER113C_ORF	1.13997881	0.86	0.754399987	1.797352688	27.860976	45.926886	YKL010C_ORF	3.083783833	1.75	0.567484653	3.561177893	6.869763069	6.955350305	YDR183W_ORF	1.646618949	1.199166667	0.72825997	2.351668843	6.85744726	10.93845463	YDR524C_ORF	1.322362011	1.891666667	1.430521031	3.358094656	2.584128951	0.515098589	YOL052C_ORF	1.667309499	1.3565	0.8135862	3.059642521	10.19657466	17.22808781	YNL163C_ORF	1.963905359	0.884285714	0.450269006	1.980995874	10.81884995	11.40008955	YDR403W_ORF	1.131443813	0.3525	0.311548833	1.263448933
			YLR219W_ORF	1.138635945	1.1475	1.007784802	2.227426228	27.860976	46.0129918	YBL037W_ORF	3.076034966	1.946666667	0.63284933	4.113735758	6.869763069	6.968833352	YLR261C_ORF	1.6447142	0.98359375	0.598033233	1.97357892	6.85744726	10.97996367	YER027C_ORF	1.321477352	2.733333333	2.068392113	9.402650931	2.584128951	0.523113779	YPR128C_ORF	1.663406208	0.5765	0.346578002	1.463122705	10.19657466	17.34493996	YPR104C_ORF	1.961018006	0.531904762	0.271239102	1.464279362	10.81884995	11.42390918	YDR298C_AAA_0_NCR	1.130174962	0.535	0.473378032	1.471979309
			YAR071W_ORF	1.13858325	0.915	0.803630301	1.850470148	27.860976	46.01637269	YHL010C_ORF	3.075465787	0.68	0.221104719	1.619026833	6.869763069	6.969857863	YDR351W_ORF	1.64454701	0.9875	0.600469305	1.913451555	6.85744726	10.98361456	YMR039C_ORF	1.321110917	1.248333333	0.944911829	2.36138249	2.584128951	0.526447609	YDR229W_ORF	1.663374937	0.496881944	0.298719148	1.414982682	10.19657466	17.34587914	YLR223C_ORF	1.955845193	1.554761905	0.794930964	3.606187296	10.81884995	11.46683249	IGR_CHR09:(COMPLEMENT(355842..356004))_77	1.128458598	0.62	0.549422018	1.703368633
			YOR163W_ORF	1.13679681	0.92	0.809291504	1.849896418	27.860976	46.13108388	YDR180W_ORF	3.071883415	1.473333333	0.479618896	2.898120866	6.869763069	6.976414156	YOR311C_ORF	1.640531213	0.85575	0.521629819	1.869723463	6.85744726	11.07166757	YMR037C_ORF	1.32049538	1.331666667	1.008459921	2.483586275	2.584128951	0.532066048	YGL043W_ORF	1.662202999	0.448	0.269521834	1.370079948	10.19657466	17.38111133	YJL042W_ORF	1.955758366	1.682380952	0.860219228	4.141043407	10.81884995	11.46755572	YLR223C_ORF	1.126040226	0.5825	0.517299459	1.503359486
			YMR242C_ORF	1.136664611	0.825	0.725807764	1.752023802	27.860976	46.1395798	YPL150W_ORF	3.071572833	1.363333333	0.443855122	2.449806227	6.869763069	6.976991382	YJR117W_ORF	1.640092311	0.8025	0.489301727	1.750063778	6.85744726	11.08133327	YJR008W_ORF	1.319303253	1.601666667	1.214024647	2.928234729	2.584128951	0.54301274	YNL104C_ORF	1.661554529	0.619	0.372542694	1.507006764	10.19657466	17.40063544	YER037W_ORF	1.955471142	1.032321429	0.527914427	2.213174268	10.81884995	11.46994882	YLR240W_ORF	1.124720895	0.4325	0.384539846	1.352471995
			YJL142C_ORF	1.13653136	0.74	0.651103899	1.672089034	27.860976	46.14814434	YIL005W_ORF	3.069160237	1.416666667	0.4615812	2.70284004	6.869763069	6.981523338	YCR005C_ORF	1.638673753	0.6175	0.376829127	1.528095708	6.85744726	11.11263018	YGL211W_ORF	1.318072889	1.703333333	1.292290698	3.070440115	2.584128951	0.554401119	YPL100W_ORF	1.65971493	1.3305	0.801643689	3.171126636	10.19657466	17.45613494	YOL064C_ORF	1.955133277	0.924285714	0.472748188	1.782175456	10.81884995	11.47276513	YDR400W_ORF	1.122506486	0.4125	0.367481173	1.372465007
			YGR175C_ORF	1.136496517	1.645	1.447430744	3.557249625	27.860976	46.15038398	YOL059W_ORF	3.064940689	1.153333333	0.376298745	2.224168255	6.869763069	6.989655294	YFR022W_ORF	1.637742558	0.682083333	0.416477749	1.611944392	6.85744726	11.13322183	YGL187C_ORF	1.317235213	1.316666667	0.999568379	2.495075383	2.584128951	0.562207529	YDR159W_ORF	1.658998064	1.1985	0.72242399	2.787395839	10.19657466	17.47780754	YPL034W_ORF	1.947819806	0.744261905	0.382099978	1.735752706	10.81884995	11.53406841	YOR323C_AAA_30_NCR	1.121427372	0.6275	0.559554738	1.47485763
			YIL142W_ORF	1.135152625	0.955	0.841296562	2.019424213	27.860976	46.23681954	YGR184C_ORF	3.05587875	2.493333333	0.815913698	5.436925871	6.869763069	7.00801324	YGR283C_ORF	1.637606364	0.7225	0.441192716	1.643671291	6.85744726	11.13623664	YIL107C_TIL_10_1__ORF	1.315865445	1.9703125	1.497351045	3.434109888	2.584128951	0.575064961	YDR342C_ORF	1.658882668	0.4735	0.285433086	1.378732435	10.19657466	17.4812986	YNL275W_ORF	1.947546908	0.674761905	0.346467601	1.616444415	10.81884995	11.53636861	YOR133W_AAA_7_NCR	1.117274709	0.5	0.447517514	1.46861466
			YMR143W_OCH_DS100_ORF	1.134996911	0.905	0.797358998	1.860954523	27.860976	46.24684119	YJL094C_ORF	3.055345077	1.796666667	0.588040507	3.47179393	6.869763069	7.009132732	YFL037W_ORF	1.637284043	0.64	0.390891246	1.557424666	6.85744726	11.14337478	YBL025W_ORF	1.313711987	1.141666667	0.869038783	2.212433774	2.584128951	0.595511295	YBR159W_ORF	1.656714051	1.241	0.749073142	2.815678101	10.19657466	17.54702816	YJL204C_ORF	1.945392558	0.848095238	0.435950695	1.81144131	10.81884995	11.55455952	YOL036W_ORF	1.112250844	0.537142857	0.482933198	1.490197685
			YHR065C_ORF	1.129969302	0.76	0.672584643	1.6856973	27.860976	46.57114973	YER123W_ORF	3.053735023	1.85	0.605815497	4.038839942	6.869763069	7.012536191	YNL065W_ORF	1.636353023	0.95	0.580559321	1.938478418	6.85744726	11.16401844	YDR297W_ORF	1.313577181	1.98	1.507334346	3.489629362	2.584128951	0.596800729	YDR245W_ORF	1.656461821	0.5305	0.320260928	1.434898405	10.19657466	17.5546882	YNL315C_ORF	1.93834886	1.706190476	0.880228792	4.007953342	10.81884995	11.61443893	YHL017W_ORF	1.111121552	0.2959375	0.266341247	1.230303428
			YPR004C_ORF	1.129518969	0.88	0.779092715	1.895020467	27.860976	46.60026813	YLR384C_ORF	3.052566172	1.63	0.533976958	3.063052075	6.869763069	7.015031555	YBL014C_ORF	1.633143453	0.785	0.480668124	1.7042491	6.85744726	11.23547212	YML064C_ORF	1.310651531	1.726666667	1.317410941	3.023392478	2.584128951	0.62506144	TEL_TEL15R	1.655005002	2.118	1.27975444	8.68182864	10.19657466	17.59899243	YKL194C_ORF	1.935970667	0.964761905	0.498334981	2.015000468	10.81884995	11.63479724	YLR189C_ORF	1.110722595	0.35	0.315110183	1.294336667
			YOL052C_ORF	1.125405492	1.1125	0.988532585	2.026390739	27.860976	46.86677231	YHL047C_ORF	3.051858274	1.743333333	0.571236662	3.135586105	6.869763069	7.016552901	YER122C_ORF	1.631122727	0.795	0.487394349	1.736269601	6.85744726	11.28068787	YFL048C_ORF	1.30735291	1.606666667	1.228946411	2.908058592	2.584128951	0.657562778	YDL059C_ORF	1.654978472	0.740625	0.447513374	1.747588111	10.19657466	17.59980022	YLR093C_ORF	1.935930398	1.33047619	0.687254145	2.911046376	10.81884995	11.63514257	YML116W-A_ORF	1.110707661	0.6125	0.551450234	1.446497085
			YEL017W_ORF	1.124854831	0.965	0.857888479	1.96868783	27.860976	46.90252077	YOR116C_TIL_4201_4500_55_ORF	3.046730125	2.123333333	0.696922027	3.968203361	6.869763069	7.027801556	YLR256W_ORF	1.629270126	0.6325	0.388210641	1.54341113	6.85744726	11.32229748	YJR121W_ORF	1.304569564	1.621666667	1.243066457	2.905332598	2.584128951	0.68551698	YOR394C-A_OCH__ORF	1.651806383	0.549652778	0.332758599	1.446450114	10.19657466	17.69663689	YOL063C_ORF	1.934890609	1.472857143	0.761209515	3.455108631	10.81884995	11.64406667	YJL119C_ORF	1.110117033	0.6625	0.596783925	1.422541829
			YOR103C_ORF	1.124103623	0.795	0.707230173	1.712936757	27.860976	46.95131607	YLR289W_ORF	3.041871401	1.364444444	0.448554283	2.712875497	6.869763069	7.038830893	YDR172W_ORF	1.628020338	0.8375	0.514428463	1.75823241	6.85744726	11.35045213	YFR020W_ORF	1.302489904	1.35	1.036476364	2.499631475	2.584128951	0.706722608	YNL146W_ORF	1.648821209	1.33785	0.81139786	3.41336298	10.19657466	17.78822419	YDL091C_ORF	1.932837574	0.586666667	0.303526108	1.503758815	10.81884995	11.66172752	YLR278C_ORF	1.110085383	0.4175	0.376097196	1.318853756
			YML132W_ORF	1.12076591	0.9825	0.876632659	1.922306696	27.860976	47.16850305	YDR310C_ORF	3.040869232	1.836666667	0.603993966	3.335787223	6.869763069	7.041151121	YIR033W_ORF	1.627739526	0.88	0.540627039	1.809748821	6.85744726	11.3567875	YEL067C_ORF	1.301691918	1.746428571	1.341660455	3.059313926	2.584128951	0.714932329	YDR343C_ORF	1.648254681	0.5015	0.304261232	1.394724231	10.19657466	17.80565575	YGL049C_ORF	1.932338454	1.024285714	0.530075729	2.241495367	10.81884995	11.66602924	YJR096W_ORF	1.10964458	0.3525	0.317669285	1.273911122
			YBL085W_ORF	1.118544134	0.765	0.683924735	1.714533512	27.860976	47.31342218	YGR077C_ORF	3.040309223	1.463333333	0.481310691	2.787837273	6.869763069	7.042454428	YEL039C_ORF	1.627686374	0.855	0.525285469	1.787068195	6.85744726	11.35798705	YMR104C_ORF	1.301653421	1.96	1.505777167	3.356283405	2.584128951	0.715329419	YER072W_ORF	1.647497082	0.791	0.480122246	1.690601069	10.19657466	17.82899143	YHR011W_ORF	1.931398325	1.09	0.56435795	2.299784852	10.81884995	11.67414053	YFR017C_ORF	1.109572276	0.2775	0.250096371	1.217505749
			YGL161C_ORF	1.115576795	0.9125	0.817962514	1.836887163	27.860976	47.50740363	YDL091C_ORF	3.038873452	1.533333333	0.504572947	3.09406759	6.869763069	7.045818122	YOL130W_ORF	1.626625537	0.9425	0.579420388	1.875731343	6.85744726	11.3819539	YGL142C_ORF	1.29874959	1.46501712	1.128021238	2.687671104	2.584128951	0.745556044	YHR110W_ORF	1.646430991	0.539	0.32737479	1.466194097	10.19657466	17.86187785	YER174C_ORF	1.931062271	1.481904762	0.767403923	3.488491369	10.81884995	11.6770427	YGL098W_ORF	1.108438344	0.4225	0.381166893	1.356573915
			YGR198W_ORF	1.114578188	0.8825	0.791779356	1.881910493	27.860976	47.57279526	YER059W_ORF	3.038192732	0.883333333	0.290743021	1.844280576	6.869763069	7.047424091	YKL103C_ORF	1.626165355	0.8475	0.521164713	1.774456934	6.85744726	11.39236577	YJR041C_ORF	1.297640727	1.22	0.940167779	2.344918671	2.584128951	0.757242266	YOR002W_ORF	1.644889678	1.058	0.643204231	2.386701013	10.19657466	17.90952404	IGX_YP_251199C	1.930554205	1.164285714	0.60308367	2.458801957	10.81884995	11.68143313	YDL066W_ORF	1.100398643	0.4575	0.415758419	1.36399386
			YPR165W_ORF	1.113936419	1.005	0.902205891	2.13822417	27.860976	47.61484933	YMR273C_ORF	3.038154787	1.386666667	0.456417386	2.730465294	6.869763069	7.047513825	YKL187C_ORF	1.623597278	0.6325	0.389567049	1.542776862	6.85744726	11.45063962	YMR161W_ORF	1.296180031	1.578333333	1.217680643	2.82012996	2.584128951	0.772758855	YKL168C_ORF	1.641415005	1.192875	0.726735771	2.818749303	10.19657466	18.0173716	YGL252C_ORF	1.930459216	1.261904762	0.65368113	2.826019991	10.81884995	11.68225434	IGR_CHR15:(758078..758288)_131	1.098053447	0.745	0.678473349	1.554391118
			YLL016W_AAA_5_NCR	1.113418503	1.137708333	1.021815544	2.106845067	27.860976	47.64880411	YMR041C_ORF	3.029908799	0.613333333	0.202426335	1.536069879	6.869763069	7.067548313	YGL106W_ORF	1.622066081	0.7475	0.460832027	1.674334411	6.85744726	11.48552214	YGL028C_ORF	1.296025923	1.66	1.280838578	2.949378539	2.584128951	0.774404059	YMR227C_ORF	1.640748983	0.801964286	0.488779389	1.884279345	10.19657466	18.03811281	YBL086C_ORF	1.927754326	0.922857143	0.478721344	1.748780915	10.81884995	11.70568785	YPL084W_ORF	1.097953339	0.37	0.336990641	1.318093847
			YDR437W_ORF	1.113049727	1.017291667	0.913967851	2.058485851	27.860976	47.67299027	YKL214C_ORF	3.024362962	0.333333333	0.110216048	1.258950321	6.869763069	7.08162575	YMR305C_TIL_7_130__ORF	1.621987317	0.745	0.459313086	1.689739852	6.85744726	11.48731924	YFL024C_ORF	1.293290477	1.455	1.12503728	2.678403122	2.584128951	0.803867447	YLR073C_ORF	1.638093024	1.4335	0.875102927	3.6008379	10.19657466	18.12104588	YFR007W_ORF	1.926230997	1.548095238	0.803691375	2.898483438	11.00668393	11.71892671	YMR170C_ORF	1.097907879	0.4575	0.416701628	1.367802452
			YMR308C_ORF	1.112264847	0.85	0.764206477	1.835084677	27.860976	47.72449142	YMR162C_ORF	3.02345209	1.051904762	0.347915142	2.155565481	6.869763069	7.083984682	YMR285C_ORF	1.620799401	0.58	0.357848109	1.49232581	6.85744726	11.51445618	YNL006W_ORF	1.290727442	1.423333333	1.10273733	2.605294793	2.584128951	0.831925757	YBR220C_ORF	1.636717106	1.6239375	0.992191927	5.307297418	10.19657466	18.16414872	YML117W_ORF	1.925165489	1.718095238	0.892440285	4.301444216	11.00668393	11.72820468	YNR058W_ORF	1.097624512	0.43	0.3917551	1.308371389
			YDL119C_ORF	1.109248946	0.78	0.703178491	1.695213068	27.860976	47.92269802	YDL058W_ORF	3.022661506	2.893333333	0.957213809	8.177686376	6.869763069	7.086042848	YJL071W_AAA_21_NCR	1.619758396	1.303291667	0.804621029	2.567134278	6.85744726	11.5382879	YKL156W_INT_1	1.288885199	1.49	1.156037793	2.703964163	2.584128951	0.852366526	YDR214W_ORF	1.635965051	0.592	0.361865921	1.516540615	10.19657466	18.18774833	YDR488C_ORF	1.924479556	1.12	0.581975525	2.147719833	11.00668393	11.73418531	YKL210W_ORF	1.097544126	0.41	0.37356129	1.30130113
			YKL110C_ORF	1.109118681	0.8325	0.750595959	1.75914458	27.860976	47.93127023	YER109C_ORF	3.022397892	1.430333333	0.473244551	2.934480767	6.869763069	7.086731352	YKL161C_ORF	1.615372934	0.7525	0.465836702	1.708157035	6.85744726	11.63920661	YER078C_ORF	1.288780416	1.488333333	1.154838571	2.727201194	2.584128951	0.853536069	YER125W_ORF	1.633675437	1.431875	0.876474585	3.733310518	10.19657466	18.25977222	YKR017C_ORF	1.924276633	0.490952381	0.255136072	1.410790371	11.00668393	11.73595576	YOL110W_ORF	1.095966722	0.215	0.19617384	1.163020577
			YLR113W_ORF	1.105317496	1.145	1.035901453	2.135497502	27.860976	48.18181317	YML109W_ORF	3.009357724	1.013333333	0.336727444	2.037546077	6.869763069	7.122188867	YPR046W_ORF	1.613723042	0.909	0.563293686	1.824877428	6.85744726	11.67739312	IGR_CHR16:(524229..524453)_100	1.287554694	1.676683786	1.30222335	3.075065906	2.584128951	0.867272634	YBR056W-A_ONO_ORF	1.6336467	1.22628125	0.750640423	2.912486987	10.19657466	18.26067786	YHR147C_ORF	1.921312339	1.563333333	0.813679953	3.34053289	11.00668393	11.76187994	YML007W_ORF	1.09211678	0.255	0.233491514	1.201185013
			YGR141W_ORF	1.103920781	1.12	1.014565555	2.088448897	27.860976	48.27406687	YJL076W_ORF	3.000724526	3.076666667	1.025307935	8.58005342	6.869763069	7.147192188	YFR019W_ORF	1.613712774	0.5825	0.360968823	1.503241686	6.85744726	11.67763115	YHR101C_ORF	1.286111033	1.653350453	1.285542547	3.047085337	2.584128951	0.883583484	YIR022W_ORF	1.626088575	0.881357143	0.542010538	1.951226247	10.19657466	18.50032389	YLR084C_ORF	1.918920571	0.751693122	0.391727064	1.724023843	11.00668393	11.78288126	YPL212C_ORF	1.091753056	0.57	0.522096088	1.348780313
			YIL062C_ORF	1.103291687	0.8775	0.795347241	1.864775113	27.860976	48.31565251	YGR005C_ORF	2.998806448	2.31	0.770306467	4.913879603	6.869763069	7.152914908	YDL181W_ORF	1.612606547	0.705	0.437180415	1.619374723	6.85744726	11.70330233	YGR033C_ORF	1.284803922	1.448333333	1.127279664	2.648751574	2.584128951	0.898475341	YGR214W_ORF	1.625669092	1.049	0.645272771	2.2265982	10.19657466	18.51370928	YMR287C_ORF	1.918242018	0.658571429	0.343320302	1.584943855	11.00668393	11.78885316	YDR147W_ORF	1.090565663	0.405	0.37136691	1.323537766
			YMR269W_ORF	1.102440135	1.3325	1.208682411	2.626517284	27.860976	48.37197678	YDR011W_ORF	2.992532827	2.19	0.731821546	5.204233617	6.869763069	7.17206242	YKL058W_ORF	1.612108253	0.75	0.465229304	1.671048603	6.85744726	11.71488341	YFL007W_ORF	1.284545943	1.62	1.261146017	2.860990557	2.584128951	0.901428448	YER079W_ORF	1.622485188	0.5005	0.308477392	1.432299822	10.19657466	18.61559662	YLL025W_ORF	1.916387813	0.712380952	0.371731101	1.565908376	11.00668393	11.80520301	YGR029W_ORF	1.090517854	0.2225	0.204031506	1.169085372
			YHR041C_ORF	1.098650149	1.3125	1.194647815	2.361271902	27.860976	48.62311746	YDR420W_ORF	2.989049502	2.476666667	0.82858001	5.210124228	6.869763069	7.182979827	YIL105C_ORF	1.610780558	1.095277778	0.679967095	2.034563419	6.85744726	11.74579454	YPL161C_ORF	1.283041043	1.303333333	1.015815776	2.452836658	2.584128951	0.918747365	YJR121W_ORF	1.62041661	0.7361	0.454265894	1.74771389	10.19657466	18.68206906	YML118W_ORF	1.914238341	0.843809524	0.440806929	1.724797137	11.00668393	11.82421365	YGR268C_ORF	1.09027366	0.52	0.476944477	1.454239375
			YOR327C_ORF	1.09834961	0.825	0.751126957	1.775933334	27.860976	48.64306431	YNL027W_ORF	2.987663989	1.37	0.458552235	2.420100805	6.869763069	7.187379427	YBR038W_ORF	1.607239475	0.71	0.441751221	1.626626092	6.85744726	11.82861863	YOR267C_ORF	1.279366817	1.503333333	1.175060439	2.712879205	2.584128951	0.961698441	YAL059W_ORF	1.619966389	0.8625	0.532418454	1.962962479	10.19657466	18.69656549	YPL050C_ORF	1.912363692	1.355238095	0.708671735	3.197297856	11.00668393	11.84084404	YMR283C_ORF	1.090144328	0.3615	0.331607468	1.275296463
			YPL139C_ORF	1.094361178	1.005	0.91834398	1.955376866	27.860976	48.90821542	YGL073W_ORF	2.986058326	1.246666667	0.417495752	2.37064778	6.869763069	7.192518922	YDL055C_ORF	1.607178877	0.8925	0.555320887	1.80952215	6.85744726	11.83004082	YLL050C_INT_1	1.278123286	1.396666667	1.092748002	2.562702442	2.584128951	0.976451481	YNL300W_TIL_5_0__ORF	1.619676095	1.0635	0.656612765	2.439490007	10.19657466	18.705918	IGX_YJ_549530W	1.911857236	0.775079365	0.405406508	1.718840742	11.00668393	11.845345	YDR505C_ORF	1.088894161	0.35	0.321427015	1.265091014
			YDL225W_ORF	1.094170465	0.77	0.703729469	1.722497455	27.860976	48.92091426	YBR158W_TIL_7_1__ORF	2.984780241	1.066666667	0.357368577	2.173390721	6.869763069	7.19664129	YGR090W_ORF	1.602910237	0.73	0.455421635	1.645527532	6.85744726	11.93063286	YOR161C_ORF	1.278111976	1.515	1.185342152	2.726427053	2.584128951	0.97658616	YDR232W_ORF	1.618086311	0.5505	0.340216709	1.464892663	10.19657466	18.75721289	YOL021C_ORF	1.903910865	1.554285714	0.816364748	3.980984103	11.00668393	11.91641932	YOR191W_ORF	1.085207082	0.3025	0.278748642	1.224656426
			YBL001C_ORF	1.090321129	0.855	0.784172642	1.820248102	27.860976	49.17761707	YNL283C_ORF	2.981301182	1.913333333	0.641777941	3.67645912	6.869763069	7.208004255	YLR020C_ORF	1.602041397	1.0225	0.638248176	1.954670936	6.85744726	11.95120661	YGR049W_ORF	1.275135026	1.515	1.18810947	2.721393143	2.584128951	1.012356413	YER014W_ORF	1.616216118	1.077625	0.666757984	2.604365475	10.19657466	18.81772037	YOR342C_ORF	1.902901138	0.779047619	0.409399944	1.760085023	11.00668393	11.92551208	YPR053C_ORF	1.081803405	0.45575	0.421287267	1.372916776
			YBR229C_ORF	1.089248117	0.68	0.624283843	1.595846397	27.860976	49.24930496	YDR524C_ORF	2.980445377	2.043333333	0.685579863	3.973136454	6.869763069	7.210831221	YMR305C_ORF	1.600183442	0.67	0.418701995	1.57994283	6.85744726	11.99531506	YLR078C_ORF	1.274858565	1.286666667	1.009262284	2.444465099	2.584128951	1.015710708	YJR079W_ORF	1.613955981	0.613388889	0.380053047	1.485704116	10.19657466	18.89108245	YKL186C_ORF	1.901107511	1.736666667	0.913502606	3.307803655	11.00668393	11.94169844	YOR034C-A_ONO_ORF	1.081076434	0.555	0.513377207	1.476665952
			YGR085C_OCH_DS100_ORF	1.088710103	0.9925	0.911629273	2.130443607	27.860976	49.28527103	YFL016C_ORF	2.972591361	1.14	0.383503772	2.24932901	6.869763069	7.237365954	YOR341W_ORF	1.599987141	0.645	0.40312824	1.554011574	6.85744726	11.9999843	YDR216W_ORF	1.274423092	1.345	1.055379495	2.596787226	2.584128951	1.021005534	YGR111W_ORF	1.612424761	0.599875	0.372032863	1.502506182	10.19657466	18.94093306	YER188W_ORF	1.900395594	0.859404762	0.452224139	1.93132558	11.00668393	11.94813531	YJR155W_OCH__ORF	1.080966606	0.56	0.518054857	1.375150439
			YOR101W_ORF	1.0885728	0.7175	0.659119904	1.644211768	27.860976	49.29445195	YHL035C_ORF	2.971961241	1.89	0.635943691	4.209392438	6.869763069	7.239541209	YCL002C_OCH__ORF	1.599005834	0.7475	0.467477969	1.656623905	6.85744726	12.02335158	YJL096W_ORF	1.272287049	1.236666667	0.972002873	2.367800632	2.584128951	1.047177135	YKR093W_ORF	1.609691516	1.049638889	0.652074561	2.408209986	10.19657466	19.03021549	YKL109W_ORF	1.897493517	1.570952381	0.827909222	2.76458903	11.00668393	11.97444711	YOL067C_ORF	1.080599796	0.4	0.370164793	1.328526488
			YGL121C_ORF	1.08670549	0.798214286	0.734526781	1.708602803	27.860976	49.41940371	YML082W_ORF	2.954403655	1.593333333	0.539307935	3.244675725	6.869763069	7.302963073	YDR524C_ORF	1.597880286	0.83	0.519438163	1.791806761	6.85744726	12.05020654	YOR116C_TIL_3001_3300_194_ORF	1.270318925	1.731666667	1.363174737	3.206666101	2.584128951	1.071587201	YGL106W_ORF	1.608372227	0.6065	0.377089327	1.552580779	10.19657466	19.07344768	YLR177W_ORF	1.896893604	1.556190476	0.82038891	3.164331528	11.00668393	11.97990078	YMR185W_ORF	1.080061652	0.345	0.31942621	1.285834252
			YDR099W_ORF	1.086581357	1.1525	1.060666091	2.395270149	27.860976	49.42771614	YJL010C_ORF	2.953925826	1.113333333	0.376899556	2.208421073	6.869763069	7.304765716	YNL092W_ORF	1.597750393	0.52484375	0.328489201	1.437025625	6.85744726	12.05330935	YGL049C_ORF	1.268912069	1.255	0.989036223	2.356673337	2.584128951	1.089211353	YKL148C_ORF	1.606882631	1.109	0.690156194	2.652233129	10.19657466	19.12236813	YOR185C_OCH__ORF	1.894497751	0.849047619	0.448165018	1.822277112	11.00668393	12.00173084	YJL037W_ORF	1.078931617	0.44025	0.408042542	1.333581931
			YFR033C_ORF	1.085589184	0.9275	0.854374761	1.973187173	27.860976	49.49418282	YCL012C_ONO_ORF	2.953161295	0.91	0.308144361	1.876481428	6.869763069	7.307658485	YNL320W_ORF	1.591453306	0.6275	0.394293692	1.539449122	6.85744726	12.20463736	YNR027W_ORF	1.268851458	1.373333333	1.082343662	2.520659394	2.584128951	1.089973943	YIL034C_ORF	1.605232623	0.459	0.285939865	1.37256439	10.19657466	19.1766899	YGR223C_ORF	1.893893951	0.40047619	0.211456502	1.324932299	11.00668393	12.00724505	YDL158C_ORF	1.078787897	0.5375	0.498244374	1.517419136
			YJL062W_ORF	1.082075321	1.2725	1.175980984	2.457082184	30.75287633	49.72996147	YOR092W_ORF	2.949208679	0.613333333	0.20796539	1.532906423	6.869763069	7.322781969	YOR207C_ORF	1.591380535	0.6075	0.381744018	1.516920551	6.85744726	12.20639654	YHR031C_ORF	1.265468077	1.326666667	1.048360437	2.489975151	2.584128951	1.132978287	YGR295C_ORF	1.60380753	0.690214286	0.430359799	1.676937693	10.19657466	19.22371978	YOR374W_ORF	1.891629948	0.943809524	0.498939829	1.721415168	11.00668393	12.0279665	YIL143C_ORF	1.078459656	0.3325	0.308310096	1.261218125
			YPR063C_OCH__ORF	1.077187936	0.945	0.87728424	1.907768118	30.75287633	50.05887595	YNL176C_ORF	2.9489019	1.345833333	0.456384573	2.681180769	6.869763069	7.323967561	YBR086C_ORF	1.591253418	1.0025	0.630006502	1.975999593	6.85744726	12.20947008	YMR225C_ORF	1.265285374	1.436666667	1.135448727	2.631635445	2.584128951	1.135324999	IGR_CHR02:(COMPLEMENT(159881..160055))_0	1.601729955	0.857253472	0.535204745	1.787201973	10.19657466	19.29246977	YAL056W_ORF	1.891269236	0.996666667	0.526982963	2.08415844	11.00668393	12.03127458	YJL128C_ORF	1.076794489	0.245	0.227527167	1.193241829
			YDR414C_ORF	1.076275311	0.755	0.701493375	1.685029064	30.75287633	50.1204179	YAR019C_ORF	2.945419831	2.096666667	0.711839665	4.913171967	6.869763069	7.337544122	YDR245W_ORF	1.59041841	0.7725	0.485721239	1.687968493	6.85744726	12.22967765	YML121W_ORF	1.26484742	1.395	1.102899826	2.569742885	2.584128951	1.140960516	YEL030W_ORF	1.599727152	0.988333333	0.617813689	2.22546404	10.19657466	19.35895624	YJL127C-B_ONO_ORF	1.890633138	1.057142857	0.559147534	1.695673097	11.00668393	12.03711268	YHR176W_ORF	1.076674917	0.2875	0.267025818	1.225624765
			YPL262W_ORF	1.074946115	0.6425	0.597704379	1.559022037	30.75287633	50.21011947	YGL067W_ORF	2.938157063	1.653333333	0.562711012	2.833383938	6.869763069	7.366573053	YIL040W_ORF	1.590149855	0.8575	0.539257352	1.788089077	6.85744726	12.23618348	YLR226W_ORF	1.263882879	1.498333333	1.185500142	2.68455032	2.584128951	1.153423278	YMR263W_ORF	1.595984892	0.514	0.322058187	1.442921351	10.19657466	19.48374232	YLR086W_ORF	1.890038172	1.015238095	0.537152165	2.120401323	11.00668393	12.04257842	YDR439W_ORF	1.076577969	0.3	0.278660727	1.23336595
			YLR390W-A_ORF	1.073288119	1.1825	1.101754486	2.549818455	30.75287633	50.32212363	YNL254C_ORF	2.936425216	1.145	0.389929903	2.146442983	6.869763069	7.373638097	YOR145C_ORF	1.586853315	0.605	0.381257672	1.515941603	6.85744726	12.31630774	YCR015C_ORF	1.261411358	1.235	0.979062058	2.342023911	2.584128951	1.185680844	YGR241C_ORF	1.595410961	0.919488889	0.576333566	2.071293662	10.19657466	19.50294419	YLR126C_ORF	1.889736886	1.09952381	0.581839629	2.244166326	11.00668393	12.04534813	YBL102W_ORF	1.071012721	0.521388889	0.486818577	1.489519691
			YJR085C_ORF	1.072873908	0.7825	0.729349455	1.704515726	30.75287633	50.35012473	YGR012W_ORF	2.93568126	1.14	0.388325536	2.08261627	6.869763069	7.376690038	YDL132W_ORF	1.582974123	0.6025	0.380612665	1.522057687	6.85744726	12.41122188	YOR312C_INT_1	1.261067403	1.46001712	1.157762952	2.633859789	2.634940475	1.190207101	YLR293C_OCH__ORF	1.594284758	0.985	0.617831912	2.27732399	10.19657466	19.54067286	YKL185W_ORF	1.889070492	2.428571429	1.285590685	9.498471476	11.00668393	12.05147881	YOR328W_ORF	1.069893127	0.3825	0.357512344	1.294499534
			YGL020C_ORF	1.071880796	0.7975	0.7440193	1.724743099	30.75287633	50.41729173	YER020W_ORF	2.935660944	1.553333333	0.529125592	2.947880262	6.869763069	7.376773527	YOR251C_ORF	1.581822329	0.6125	0.387211629	1.522770059	6.85744726	12.43953449	YOL137W_ORF	1.260505763	1.406666667	1.115954173	2.590399603	2.634940475	1.197617516	YOL166W-A_OCH__ORF	1.593571417	0.7745	0.486015243	1.76071808	10.19657466	19.56460436	IGR_CHR04:(763047..763367)_48	1.888620071	1.345079365	0.712202198	2.98256775	11.00668393	12.05562615	YOR336W_ORF	1.065789213	0.4425	0.415185287	1.378314946
			YOR045W_ORF	1.068731961	0.985	0.921652983	2.052682069	30.75287633	50.63054906	YPR013C_ORF	2.921701116	1.284722222	0.439717196	2.6105383	6.869763069	7.435955177	YGL014W_ORF	1.581765515	0.905	0.572145487	1.820231655	6.85744726	12.4409326	IGX_YK_440787C	1.260499356	1.548333333	1.228349166	2.783637725	2.634940475	1.197702188	YBR187W_ORF	1.591442634	0.4675	0.293758625	1.383724765	10.19657466	19.63617864	YPR157W_ORF	1.887815984	1.388571429	0.735543846	3.199903426	11.00668393	12.06303705	YPL173W_ORF	1.060699377	0.3125	0.294616935	1.237468483
			YOL123W_ORF	1.068403708	0.9425	0.882157178	1.997913609	30.75287633	50.65280562	YOR070C_ORF	2.921297943	0.963333333	0.329762096	1.888966686	6.869763069	7.437718634	YEL071W_ORF	1.581303335	0.7975	0.504330815	1.714879504	6.85744726	12.45231168	YLR087C_TIL_7501_7800_219_ORF	1.259379083	1.758350453	1.39620427	3.040329197	2.634940475	1.212556533	YJL026W_ORF	1.589518492	0.8615	0.541988032	1.971977089	10.19657466	19.70107488	YBR008C_ORF	1.88612598	0.981904762	0.520593413	1.679966598	11.00668393	12.07864289	YNL297C_ORF	1.059907281	0.3075	0.290119717	1.251307505
			YJL122W_ORF	1.066425324	0.755	0.707972685	1.734600369	30.75287633	50.78704676	YPL013C_ORF	2.921201673	1.393333333	0.47697266	2.542501568	6.869763069	7.438140165	YOR176W_ORF	1.580600207	0.7275	0.460268192	1.645816039	6.85744726	12.46964158	YNL307C_ORF	1.257871611	1.481666667	1.177915658	2.709604353	2.634940475	1.232698339	YNL006W_ORF	1.588047366	1.970006944	1.240521528	9.901546585	10.19657466	19.75082194	YMR129W_ORF	1.882593927	0.582380952	0.309350277	1.442164066	11.00668393	12.11138984	YBL035C_ORF	1.057067694	0.3025	0.286168995	1.24252636
			YJL159W_ORF	1.066037025	1.01	0.94743426	2.082375936	30.75287633	50.81341453	YGR186W_ORF	2.920191151	2.096666667	0.717989528	4.194943158	6.869763069	7.442575441	YOR360C_ORF	1.580293856	0.935	0.591662112	1.948197443	6.85744726	12.47719917	YNL291C_ORF	1.257203403	1.351666667	1.075137614	2.493094236	2.634940475	1.241683022	YMR276W_ORF	1.586199313	0.68	0.428697702	1.627152833	10.19657466	19.81347458	YPL016W_ORF	1.881654873	0.880952381	0.468179576	1.896584863	11.00668393	12.12012614	YGL099W_ORF	1.056530968	0.2575	0.243722151	1.185406973
			YMR005W_ORF	1.064904305	0.9625	0.903837083	2.122471835	30.75287633	50.89037034	YKR061W_ORF	2.918949446	1.918055556	0.657104753	4.410223758	6.869763069	7.448051792	YJR137C_ORF	1.578169078	0.8925	0.565528759	1.868352555	6.85744726	12.52973422	YBR189W_INT_1	1.256634613	1.688333333	1.343535596	2.985429617	2.634940475	1.249358414	YBL051C_ORF	1.585248367	1.398	0.881880738	3.76720123	10.19657466	19.84578286	YJR124C_ORF	1.876295758	0.831904762	0.443376135	1.746745783	11.00668393	12.17022648	YBR158W_TIL_2_203__ORF	1.049391123	0.68	0.647994809	1.576975893
			YCL040W_ORF	1.063158337	0.9525	0.895915469	2.03428325	30.75287633	51.00909831	NTS2-1_RRNA	2.918534403	2.283333333	0.782356148	6.123997137	6.869763069	7.449888774	YIR030C_ORF	1.576316728	0.801625	0.508543103	1.71095463	6.85744726	12.57570092	YKR100C_ORF	1.256326807	1.129166667	0.898784186	2.186487142	2.634940475	1.253522573	YNL083W_ORF	1.584227682	0.927428571	0.585413689	2.004288676	10.19657466	19.88051297	YGL094C_ORF	1.874826731	1.478571429	0.788644307	3.238721833	11.00668393	12.18403239	YBL028C_ORF	1.04906808	0.2875	0.274052757	1.21400113
			YEL015W_ORF	1.062889261	1.0525	0.990225453	2.23455166	30.75287633	51.02740744	YOR127W_ORF	2.913884572	2.186666667	0.750430092	5.192879108	6.869763069	7.470692001	YER167W_ORF	1.573930421	0.765	0.486044357	1.69205842	6.85744726	12.63514828	YIL044C_ORF	1.256105648	1.625	1.293680991	2.889797145	2.634940475	1.256519104	YNL125C_ORF	1.583396272	1.409714286	0.890310474	3.766095199	10.19657466	19.90884288	YDL107W_ORF	1.87187492	0.742380952	0.396597521	1.723372407	11.00668393	12.21186851	YBR233W_ORF	1.047915838	0.245	0.233797402	1.186847987
			IGR_CHR02:(COMPLEMENT(159881..160055))_0	1.061932255	1.11425	1.049266556	1.967855806	30.75287633	51.09255167	YLR253W_ORF	2.906952107	1.64	0.564164781	3.143447189	6.869763069	7.502471833	YLR373C_ORF	1.573329595	0.7825	0.497352877	1.701188301	6.85744726	12.65015691	YGL112C_ORF	1.255823648	1.371666667	1.092244655	2.523514775	2.634940475	1.260345566	YEL075W-A_ORF	1.576963287	1.1055	0.701030905	2.571444561	10.19657466	20.12926505	YDL243C_OCH__ORF	1.871066656	1.590952381	0.850291664	2.719949661	11.00668393	12.21951279	YMR022W_AAA_24_NCR	1.047218084	0.6	0.572946561	1.424918836
			YBL066C_ORF	1.061906884	0.927876984	0.873783754	1.991288365	30.75287633	51.09427918	YLR108C_ORF	2.904280187	1.50547619	0.518364653	3.032374888	6.869763069	7.514966069	YDR196C_ORF	1.572382277	0.63	0.400665925	1.537972483	6.85744726	12.67385436	YGR052W_ORF	1.255794875	1.257777778	1.001579002	2.369406579	2.634940475	1.260736332	YOR124C_ORF	1.575827156	0.708	0.449287853	1.708820788	10.19657466	20.16841895	YPR049C_ORF	1.871002858	1.365952381	0.730064294	3.414462095	11.00668393	12.22011658	YBL103C_ORF	1.046566198	0.295	0.281874191	1.228213394
			YDR521W_ORF	1.059635097	1.257	1.186257424	2.964870919	30.75287633	51.24907998	YJL051W_ORF	2.898996084	1.86	0.641601419	3.889911646	6.869763069	7.540079907	YDR354W_ORF	1.569320608	0.6625	0.422157204	1.59258393	6.85744726	12.75072349	YIL110W_ORF	1.254642538	1.216666667	0.96973172	2.343719015	2.634940475	1.276439962	YPR075C_ORF	1.574982437	1.1635	0.738738397	2.755630208	10.19657466	20.19757393	YKL163W_ORF	1.865507382	0.564761905	0.302739035	1.488122379	11.00668393	12.2723507	YOR032W-A_ONO_ORF	1.045614975	0.31	0.296476243	1.232028595
			YMR214W_ORF	1.058113668	0.7525	0.711171231	1.730844924	30.75287633	51.35287244	YOL043C_ORF	2.89744336	1.516666667	0.523449979	2.904658026	6.869763069	7.547562139	YNR028W_ORF	1.568991808	0.855	0.544935923	1.785767798	6.85744726	12.75900415	YGR077C_ORF	1.254232819	1.446666667	1.153427533	2.633172253	2.634940475	1.282048694	YHL037C_ORF	1.573566429	3.04675	1.936206787	47.12373583	10.19657466	20.24653058	YDR331W_ORF	1.865027721	1.05047619	0.563249639	2.102848732	11.00668393	12.27693101	YOR092W_ORF	1.045538703	0.2575	0.246284522	1.183627821
			YJR148W_ORF	1.056790375	0.8175	0.773568741	1.802568769	30.75287633	51.4432265	YBR237W_ORF	2.891908109	1.88	0.650089812	3.838982322	6.869763069	7.57461621	YHR142W_ORF	1.568214796	0.7325	0.467091627	1.64569241	6.85744726	12.77859252	YDR419W_ORF	1.253951776	1.398	1.11487541	2.573787114	2.634940475	1.285903617	YKL192C_ORF	1.572991567	0.5965	0.37921373	1.490917215	10.19657466	20.26643577	YLR426W_ORF	1.862265746	1.140952381	0.61266894	2.324026439	11.00668393	12.30337178	YGR166W_ORF	1.044283211	0.28	0.268126498	1.209223618
			YNL309W_ORF	1.055712628	0.974125	0.922717958	2.001036011	30.75287633	51.51686827	YDR273W_ORF	2.887151428	1.383333333	0.479134319	2.601560072	6.869763069	7.598342448	YKL035W_ORF	1.566436166	0.815	0.520289315	1.730290292	6.85744726	12.82353577	YKR061W_ORF	1.25381412	1.2325	0.983000575	2.344874867	2.634940475	1.287794062	YNL263C_ORF	1.568705915	0.4385	0.279529768	1.345437034	10.19657466	20.4153784	YHL040C_ORF	1.86117244	0.94	0.505057984	2.114930641	11.00668393	12.31386955	YMR061W_ORF	1.043909497	0.31	0.296960609	1.249026285
			YGR048W_ORF	1.055040633	0.625	0.592394246	1.540311648	30.75287633	51.56280948	YJR122W_ORF	2.886072214	1.015208333	0.351761237	1.948684843	6.869763069	7.603787248	YJL176C_ORF	1.565344762	0.955	0.610089242	1.883372764	6.85744726	12.85118574	YNL081C_TIL_4_145__ORF	1.253282469	1.42	1.133024706	2.613425688	2.634940475	1.29510935	YGR183C_ORF	1.567764839	0.968	0.61743954	2.151932492	10.19657466	20.44821384	YHL036W_TIL_9_0__ORF	1.860612968	0.71047619	0.381850607	1.621221978	11.00668393	12.31924842	YJL085W_ORF	1.043576366	0.4525	0.433605067	1.350262929
			YOR236W_ORF	1.053760971	0.8325	0.790027362	1.86888537	30.75287633	51.65034509	YML051W_ORF	2.879610629	1.796666667	0.623926947	3.293933123	6.869763069	7.636866547	YKR020W_ORF	1.560895933	0.653125	0.418429561	1.577425201	6.85744726	12.96446072	YIL113W_ORF	1.253248799	1.563333333	1.247424562	2.796417503	2.634940475	1.295573389	YAR019C_ORF	1.567669648	0.865625	0.552173094	1.999166742	10.19657466	20.45153778	YOR116C_TIL_3901_4200_6_ORF	1.85897446	1.671428571	0.899113251	4.52585165	11.00668393	12.33502833	YOL055C_ORF	1.037266735	0.344642857	0.33226059	1.234743273
			YMR006C_ORF	1.053473396	0.7725	0.73328857	1.753878243	30.75287633	51.67002592	IGX_YM_865904C	2.874804272	1.563333333	0.543805138	2.771733592	6.869763069	7.662007694	YDL039C_ORF	1.560258424	0.595625	0.381747658	1.521717466	6.85744726	12.98076753	YJL046W_ORF	1.253113647	1.525	1.216968631	2.805495907	2.634940475	1.29743695	YML123C_ORF	1.564551338	0.7805	0.498865062	1.819077186	10.19657466	20.56068932	YOR228C_ORF	1.858347486	1.093809524	0.58859257	2.148093644	11.00668393	12.34107716	YLR003C_ORF	1.036662002	0.325	0.313506234	1.260049867
			YCL033C_ORF	1.053350792	0.9075	0.861536353	1.991391248	30.75287633	51.67841759	YML100W_ORF	2.872012762	2.156666667	0.750925168	5.334767692	6.869763069	7.676820433	YLR108C_ORF	1.560062063	0.735	0.471135102	1.671220493	6.85744726	12.98579401	YDL004W_ORF	1.252979146	1.835	1.46450961	3.204710641	2.634940475	1.299292991	YOR332W_ORF	1.564098147	0.469722222	0.300315056	1.397321437	10.19657466	20.57659527	YHR103W_ORF	1.85401688	1.39047619	0.749980329	2.560204401	11.00668393	12.38301907	YAR035W_ORF	1.036258348	0.395	0.381179076	1.312102958
			YNL156C_ORF	1.053209589	0.805	0.764330299	1.79893809	30.75287633	51.68808304	YDL088C_ORF	2.870485836	2.076666667	0.723454769	4.831698667	6.869763069	7.684988626	YDR346C_ORF	1.559285249	0.8975	0.575584231	1.846803034	6.85744726	13.00569649	YMR295C_ORF	1.252849026	1.733333333	1.383513335	3.03773618	2.634940475	1.301089934	YDR387C_ORF	1.563593229	0.814027778	0.520613522	1.825495345	10.19657466	20.59432952	YOL020W_ORF	1.851316668	1.403333333	0.758019067	2.859150747	11.00668393	12.40931434	YMR086W_ORF	1.036031719	0.409444444	0.395204545	1.322230522
			YAL034C_ORF	1.052705678	0.7375	0.700575684	1.649023122	30.75287633	51.72258275	YMR305C_ORF	2.869804563	1.893333333	0.659742952	3.551871441	6.869763069	7.688648093	YNL023C_ORF	1.557923429	0.71	0.45573485	1.616201772	6.85744726	13.04065444	YDR457W_TIL_7501_7800_200_ORF	1.252346879	1.688333333	1.348135538	3.007276311	2.634940475	1.308037153	YFL031W_JXN_EI_1_ORF	1.561720622	1.6925	1.083740572	5.506100571	10.19657466	20.66021878	YLR106C_ORF	1.847855917	1.703809524	0.92204674	3.904170371	11.00668393	12.44317842	YBR214W_ORF	1.033466733	0.315	0.304799361	1.268700222
			YPL011C_ORF	1.0523696	0.8025	0.762564787	1.743283545	30.75287633	51.74559763	YLR087C_TIL_6301_6600_116_ORF	2.86859236	2.037777778	0.710375516	3.703034546	6.869763069	7.695182428	YKL027W_ORF	1.554939608	0.655	0.421238225	1.567626837	6.85744726	13.11754917	YBR212W_ORF	1.251196963	1.303333333	1.041669195	2.417823249	2.634940475	1.324021995	YNL251C_ORF	1.561463267	0.9715	0.622172817	2.166338712	10.19657466	20.66928856	YBR055C_ORF	1.843327489	0.864761905	0.469130911	1.749032875	11.00668393	12.48776757	YGR041W_ORF	1.031920472	0.2475	0.239844064	1.195810105
			YNL178W_AAA_30_NCR	1.049381968	1.275	1.215000866	3.054658046	30.75287633	51.95039212	YDR364C_ORF	2.866220533	0.55	0.191890329	1.467607444	6.869763069	7.708052882	YDL232W_ORF	1.552844083	0.875	0.5634822	1.789533891	6.85744726	13.17179865	YLR213C_ORF	1.250067034	1.3945	1.115540176	2.54682684	2.634940475	1.339832039	YLR203C_AAA_4_NCR	1.561186994	0.5555	0.355819003	1.455958255	10.19657466	20.67902892	YOL122C_ORF	1.842820264	0.945714286	0.513188564	1.960936282	11.00668393	12.49278166	YDL129W_ORF	1.031154525	0.49	0.47519551	1.388396271
			YGL186C_ORF	1.045751142	1.2175	1.164234923	2.543636262	30.75287633	52.19975057	YDR314C_ORF	2.865005086	1.129722222	0.394317702	2.295215524	6.869763069	7.714692156	YDR127W_ORF	1.552030452	0.575	0.370482421	1.496031544	6.85744726	13.19291707	YBR222C_ORF	1.246462376	1.333333333	1.069694007	2.503041173	2.634940475	1.390956742	YBR086C_ORF	1.560740089	0.8395	0.537885844	1.876496454	10.19657466	20.69479369	YMR037C_ORF	1.841949458	1.235238095	0.670614543	2.867900141	11.00668393	12.50139918	YDR423C_ORF	1.029104364	0.3425	0.33281367	1.28965283
			YBR070C_ORF	1.045207336	1.0325	0.987842282	1.996032725	30.75287633	52.23714234	YPR100W_ORF	2.8547329	1.546666667	0.541790325	2.650336706	6.869763069	7.771994327	YGR012W_ORF	1.550036642	0.8225	0.530632617	1.784783173	6.85744726	13.24479804	YMR274C_ORF	1.245339523	1.148333333	0.922104624	2.203320273	2.634940475	1.407097767	YBL082C_ORF	1.560353321	1.045	0.669720111	2.494138896	10.19657466	20.70844564	YMR225C_ORF	1.835324665	0.932380952	0.508019627	2.009152491	11.00668393	12.56734481	YMR132C_ORF	1.028987553	0.3925	0.381442904	1.363256159
			YKL083W_ORF	1.044622811	0.965	0.92377841	1.981703912	30.75287633	52.2773466	YDR479C_ORF	2.849615824	2.166666667	0.76033641	5.190221906	6.869763069	7.801339199	YGL115W_ORF	1.549705744	0.695625	0.448875538	1.628325968	6.85744726	13.25342626	YGR169C_ORF	1.245269402	1.276666667	1.025213231	2.400427626	2.634940475	1.408109181	YDR186C_ORF	1.556711065	1.12875	0.725086386	2.580095065	10.19657466	20.83739711	YGR047C_ORF	1.834090743	0.855714286	0.466560495	1.930550521	11.00668393	12.57970363	YNL100W_ORF	1.02880937	0.5225	0.507868625	1.368996551
			YBR267W_ORF	1.044496409	0.9	0.861659257	1.881051478	30.75287633	52.28604239	YNL262W_ORF	2.847661688	2.696666667	0.946975786	6.559514871	6.869763069	7.812686834	YMR251W-A_ORF	1.549563365	0.9825	0.63404958	1.90318225	6.85744726	13.25714038	YDR033W_TIL_4_177__ORF	1.244887725	1.876666667	1.507498732	3.175982081	2.634940475	1.413621477	YJL097W_ORF	1.556576448	0.602285714	0.386929736	1.46936998	10.19657466	20.84217661	YLL067C_ORF	1.833754867	1.642380952	0.895638224	2.89886179	11.00668393	12.58307187	YMR232W_ORF	1.025875377	0.565	0.550749158	1.354001519
			YLR087C_TIL_4801_5100_199_ORF	1.039694195	0.87034375	0.837115138	1.865777904	30.75287633	52.61685937	YDR499W_ORF	2.845240196	1.853333333	0.651380272	3.644066353	6.869763069	7.826857093	YKL004W_ORF	1.548106037	0.8175	0.528064603	1.776852051	6.85744726	13.29521071	YGR034W_INT_1	1.244119802	1.35	1.085104503	2.483806271	2.634940475	1.424748267	YML009C_ORF	1.555580074	0.6655	0.427814685	1.651596912	10.19657466	20.87758227	YLR367W_INT_1	1.832009299	1.231904762	0.672433684	1.859212549	11.00668393	12.60060546	YKL152C_AAA_28_NCR	1.025706437	0.5925	0.57765066	1.453958098
			YLR056W_ORF	1.038845017	1.06	1.020363945	1.957224218	30.75287633	52.67544794	YPL221W_ORF	2.845210128	1.313333333	0.461594495	2.385017352	6.869763069	7.827033802	YGR099W_ORF	1.547325987	0.69	0.445930596	1.59686503	6.85744726	13.3156289	YGL211W_OCH__ORF	1.243921032	1.781666667	1.432298852	3.032800318	2.634940475	1.427636236	YPL163C_ORF	1.550603275	0.504	0.325034784	1.426168163	10.19657466	21.05522046	YIL017C_ORF	1.831537784	0.628095238	0.342933268	1.555967768	11.00668393	12.60534992	YPL208W_ORF	1.023752121	0.3275	0.319901657	1.279182539
			YMR171C_ORF	1.035032939	1.098616071	1.061431023	2.148568616	30.75287633	52.93878666	YAR003W_ORF	2.839644591	1.446666667	0.509453426	2.952984574	6.869763069	7.860063734	YML006C_ORF	1.547038359	0.6725	0.434701568	1.58168489	6.85744726	13.32316487	YOL152W_ORF	1.242512326	1.383333333	1.113335703	2.528251349	2.634940475	1.448196968	YLR270W_ORF	1.550363777	0.974	0.628239652	2.276504471	10.19657466	21.06380215	YDR457W_TIL_7501_7800_200_ORF	1.831061025	0.976468254	0.533280017	1.93612856	11.00668393	12.6101507	YKL028W_ORF	1.023677528	0.33	0.322367143	1.272512638
			YKR056W_ORF	1.033937658	0.868075397	0.839581952	1.787579325	30.75287633	53.01454632	YOL112W_ORF	2.838669519	0.78	0.274776615	1.712904105	6.869763069	7.865916401	YOR178C_ORF	1.546195042	0.739464286	0.478247741	1.647059552	6.85744726	13.3452824	YOL130W_ORF	1.241722177	2.023333333	1.629457354	3.415040923	2.634940475	1.459801408	YCL011C_ORF	1.549111794	0.5475	0.353428334	1.465926313	10.19657466	21.10871311	YHR119W_ORF	1.830205219	1.124285714	0.61429489	2.545644049	11.00668393	12.6187774	YARCTY1-1_RET	1.022619866	0.635	0.620954101	1.44244593
			YOR053W_ORF	1.033612156	0.946291667	0.915519096	1.867294575	30.75287633	53.03706925	YLL019C_ORF	2.836785644	2.353333333	0.829577426	6.133621167	6.869763069	7.877279771	YPR128C_ORF	1.545516817	0.8375	0.54188993	1.74188225	6.85744726	13.36309415	YKR026C_ORF	1.241500247	1.348333333	1.086051603	2.480109456	2.634940475	1.463070085	YMR305C_TIL_6_229__ORF	1.549032768	0.796	0.513869052	1.797783761	10.19657466	21.11155072	YGR133W_ORF	1.82854382	0.64	0.350005285	1.548515468	11.00668393	12.6355578	YDR326C_ORF	1.022398834	0.47	0.459703185	1.400713961
			YDR238C_ORF	1.03275586	0.73	0.706846631	1.648194764	30.75287633	53.0963384	YNL180C_ORF	2.836723419	1.42	0.500577529	2.643650173	6.869763069	7.877656363	YIL030C_ORF	1.541363621	0.675	0.437923921	1.583265345	6.85744726	13.47263592	YBR034C_ORF	1.241033979	1.57	1.265074145	2.798041823	2.634940475	1.469950795	YGR265W_ORF	1.54841892	0.850694444	0.549395537	1.85592927	10.19657466	21.13360374	YMR296C_ORF	1.828412332	1.026666667	0.561507188	2.377490344	11.00668393	12.63688772	YPR075C_ORF	1.021590481	0.3425	0.335261542	1.265782581
			YGR079W_ORF	1.032359527	0.9425	0.912957139	1.956646403	30.75287633	53.12377968	YBR131W_ORF	2.834677209	1.103333333	0.389227151	2.113132742	6.869763069	7.890085041	YBR200W_ORF	1.541279708	0.772777778	0.50138711	1.754753628	6.85744726	13.47485747	YKL208W_ORF	1.240607672	1.563333333	1.260135148	2.80137867	2.634940475	1.476257641	YCL038C_ORF	1.544495085	0.759055556	0.491458706	1.829734575	10.19657466	21.27504611	YER105C_ORF	1.827728256	1.019047619	0.557548758	2.154706155	11.00668393	12.64381118	YPL119C-A_ONO_ORF	1.021383943	0.233611111	0.228720172	1.181683566
			YHR215W_ORF	1.030381501	0.825	0.800674313	1.727474453	32.25192965	53.26081702	YBR083W_ORF	2.826480148	1.13	0.399790531	2.282733045	6.869763069	7.94074947	YOL116W_ORF	1.539746006	0.7275	0.472480524	1.651557442	6.85744726	13.51551963	YNL253W_ORF	1.239561341	1.48	1.193970763	2.752330817	2.634940475	1.491801511	YHR084W_ORF	1.541796886	1.05425	0.683780081	2.229095144	10.19657466	21.37278576	YLR422W_ORF	1.826109651	1.277592593	0.699625344	2.974273287	11.00668393	12.66022261	YNL094W_ORF	1.019455826	0.395	0.387461614	1.30547907
			YBL057C_ORF	1.029924111	0.6475	0.628687098	1.577395126	32.25192965	53.29252446	YFL050C_ORF	2.826220796	2.413333333	0.853908278	6.480728225	6.869763069	7.942375428	YBR296C_ORF	1.538643163	0.695	0.451696675	1.628578135	6.85744726	13.54482693	YGL075C_ORF	1.239079354	1.688333333	1.362570789	2.898300253	2.634940475	1.498992524	YPL056C_ORF	1.54117663	0.8815	0.57196559	1.839420894	10.19657466	21.39530903	YMR128W_ORF	1.825786744	0.793809524	0.434776694	1.682065836	11.00668393	12.66350166	YER032W_ORF	1.018852146	0.4825	0.473572149	1.350032865
			YDR447C_OCH_DS100_ORF	1.028996756	0.905	0.879497427	1.851181862	32.25192965	53.35683334	YOR342C_ORF	2.823486237	1.866666667	0.66112122	4.071615901	6.869763069	7.959605259	YOR374W_ORF	1.538130068	0.805	0.523362761	1.71186321	7.317220344	13.55848153	YOR253W_ORF	1.238683032	1.136666667	0.917641267	2.203120019	2.634940475	1.504920058	YLR246W_ORF	1.540859259	0.8435	0.547421833	1.94533685	10.19657466	21.40684166	YGL044C_ORF	1.823393335	1.158571429	0.635393037	2.300211872	11.00668393	12.68785815	YIR033W_ORF	1.018807278	0.495	0.485862254	1.493460511
			YBR255C-A_INT_1	1.027925853	1.0176875	0.990039795	1.875719026	32.25192965	53.4311339	YNL197C_ORF	2.819358994	1.591944444	0.564647655	3.215685669	6.869763069	7.985908436	YNL201C_ORF	1.534301847	0.7653125	0.498801785	1.689873762	7.317220344	13.66075008	YOR039W_ORF	1.237585622	1.828333333	1.477338861	3.177121874	2.634940475	1.521402211	YGR156W_ORF	1.540779429	0.723	0.469243025	1.647547725	10.19657466	21.40974339	YLR050C_ORF	1.820291138	0.743809524	0.408621186	1.616038644	11.00668393	12.71956455	YOR022C_ORF	1.018434298	0.2475	0.243020095	1.198049926
			YER153C_ORF	1.026683769	1.1125	1.083585845	1.9651856	32.25192965	53.5173604	YNL267W_ORF	2.815265359	2.676666667	0.950768871	7.574220781	6.869763069	8.01235335	YMR247C_ORF	1.533277246	0.615	0.401101628	1.521978697	7.317220344	13.68823878	YNL176C_ORF	1.236917947	1.2675	1.024724399	2.397881187	2.634940475	1.531479797	YDL048C_TIL_1201_1500_100_ORF	1.540678779	0.8255	0.535802797	1.936093179	10.19657466	21.41340236	YIL009W_ORF	1.819509895	1.037142857	0.57001221	2.211056174	11.00668393	12.7275738	YBL007C_ORF	1.015212586	0.5275	0.519595607	1.566068048
			YDR290W_ORF	1.026667223	1.0653125	1.037641483	2.164246795	32.25192965	53.51850938	YMR164C_ORF	2.810669172	1.183611111	0.421113635	2.379750242	6.869763069	8.042469112	YDR002W_ORF	1.531254551	0.8575	0.559998336	1.767046286	7.317220344	13.74265054	YGL067W_ORF	1.231698136	1.756666667	1.426215252	3.022827929	2.634940475	1.611572038	YGL184C_ORF	1.540316228	0.940444444	0.610552838	2.219572046	10.19657466	21.42658688	YDR419W_ORF	1.819126225	0.730128968	0.401362455	1.713200664	11.00668393	12.73151078	YCL009C_ORF	1.014791504	0.435	0.428659482	1.338035698
			YBR268W_AAA_22_NCR	1.023983822	1.028095238	1.004015119	1.978701793	32.25192965	53.70497356	YOR370C_ORF	2.809942634	0.983333333	0.349947832	1.891128735	6.869763069	8.04727086	YER015W_ORF	1.530051694	0.7275	0.475474131	1.65571469	7.317220344	13.77509979	YLR427W_ORF	1.22928571	1.72	1.399186524	2.999189427	2.634940475	1.649379103	YPL099C_ORF	1.540093881	0.57	0.370107308	1.513701012	10.19657466	21.43467624	YDR234W_ORF	1.81792278	1.337619048	0.735795306	2.721912114	11.00668393	12.74387522	YNL338W_OCH__ORF	1.014491027	0.485	0.478072242	1.376600472
			YNL169C_ORF	1.021917417	0.8275	0.809752321	1.788207081	32.25192965	53.84872791	YPL217C_ORF	2.809909868	1.88	0.669060606	3.928359547	6.869763069	8.047487678	YDR342C_OCH__ORF	1.527338999	0.7375	0.482865952	1.654115685	7.317220344	13.8485311	YHR155W_ORF	1.224620569	1.275	1.041138809	2.423628288	2.634940475	1.723930478	YNL309W_ORF	1.536811142	1.4121875	0.91890764	3.926589719	10.19657466	21.55441634	YJL198W_ORF	1.817851422	0.629047619	0.346039072	1.499810402	11.00668393	12.7446091	YGL035C_ORF	1.014064394	0.25	0.246532667	1.177404553
			YJL012C_ORF	1.020269377	1.095	1.073245972	2.385786172	32.25192965	53.9634784	YJL222W_ORF	2.806808121	2.416666667	0.861001737	6.279680074	6.869763069	8.068116494	YOR147W_ORF	1.526302523	0.744642857	0.487873699	1.676849567	7.317220344	13.87668007	YGL013C_ORF	1.224381357	1.381666667	1.128461046	2.512595008	2.634940475	1.727804842	YER043C_ORF	1.536615835	0.713	0.464006672	1.651634577	10.19657466	21.56155854	YGL068W_ORF	1.817490968	1.546190476	0.850728011	3.750276479	11.00668393	12.74831746	YOR073W_ORF	1.011696489	0.2275	0.224869813	1.172578066
			YOL005C_ORF	1.01922088	0.675	0.662270576	1.584453641	32.25192965	54.03652961	YPL084W_ORF	2.806628312	1.42	0.505945156	2.93155947	6.869763069	8.069318671	YLL004W_ORF	1.524490008	0.7925	0.519845979	1.698518648	7.317220344	13.92602755	YDR236C_ORF	1.223122203	1.088888889	0.890253554	2.123044014	2.634940475	1.748282167	YKR042W_TIL_7_5__ORF	1.5356568	0.6655	0.433365059	1.577327052	10.19657466	21.59665935	YOL052C-A_ORF	1.817295392	0.719603175	0.395974797	1.731870067	11.00668393	12.75033043	YMR304W_ORF	1.011023186	0.315	0.311565555	1.248817544
			YDL241W_ORF	1.016885907	0.765	0.752296787	1.678823141	32.25192965	54.19933951	YPR022C_ORF	2.80037822	1.504	0.53707031	3.035532329	6.869763069	8.111537567	YER008C_ORF	1.523180616	0.7425	0.487466813	1.657158087	7.317220344	13.96177414	YIR037W_ORF	1.221548429	1.663333333	1.361659754	2.910241769	2.634940475	1.774074482	YDR510W_ORF	1.535316106	1.411	0.919028983	3.563476088	10.19657466	21.60914067	YJL164C_ORF	1.814218685	1.084761905	0.597922353	2.06895012	11.00668393	12.78207981	YLR283W_ORF	1.007208134	0.345	0.342530991	1.286312942
			YCR017C_ORF	1.016832691	0.9575	0.941649504	2.015021847	32.25192965	54.20305206	YNL292W_ORF	2.798547073	1.51	0.539565696	3.001524839	6.869763069	8.124066267	YLR359W_ORF	1.520111178	0.6525	0.429244919	1.559632693	7.317220344	14.04589014	YPL278C_ORF	1.22133819	1.0675	0.874041284	2.095969989	2.634940475	1.777536804	YOL135C_ORF	1.534314217	0.934	0.608741019	2.025222361	10.19657466	21.64588115	YDR011W_ORF	1.813672793	0.741904762	0.409062078	1.667703774	11.00668393	12.78772929	YMR135C_ORF	1.00683878	0.4475	0.444460433	1.348545807
			YLR305C_ORF	1.016371327	0.9	0.885503139	1.980949679	32.25192965	54.23524278	YER114C_ORF	2.794656663	1.91	0.683447103	4.346563449	6.869763069	8.150925263	YDR225W_ORF	1.519178455	0.7025	0.462420986	1.632997438	7.317220344	14.07153979	YMR309C_ORF	1.221322604	1.27	1.039856297	2.377872312	2.634940475	1.777793647	YDL088C_ORF	1.532849429	0.797291667	0.520136976	1.887678055	10.19657466	21.69969391	YOR187W_TIL_601_900_127_ORF	1.813095976	1.574761905	0.868548563	3.849723387	11.00668393	12.79370419	YNL020C_ORF	1.00641195	0.401875	0.399314615	1.383142963
			YJL121C_ORF	1.015870415	0.73	0.71859559	1.634647225	32.25192965	54.27020035	YML002W_ORF	2.792398851	1.136388889	0.406957942	2.285459494	6.869763069	8.166663571	YJR059W_ORF	1.516355387	0.7975	0.525932118	1.763368323	7.317220344	14.14942665	YAL027W_ORF	1.219824721	1.191666667	0.976916311	2.26273331	2.634940475	1.802578354	YOR051C_ORF	1.531373591	0.643	0.419884477	1.584547015	10.19657466	21.75402955	YDR457W_TIL_9001_9300_155_ORF	1.812486854	1.39047619	0.767164842	3.445210052	11.00668393	12.80001976	YER164W_ORF	1.006016351	0.39	0.387667655	1.280352476
			YDR100W_ORF	1.015260288	0.7925	0.780588002	1.725007889	32.25192965	54.31279051	YMR136W_ORF	2.792328177	1.403333333	0.502567479	2.748761129	6.869763069	8.167158006	YLL009C_TIL_4_150__ORF	1.514553694	0.79	0.521605806	1.692014467	7.317220344	14.19933361	YNL184C_ORF	1.219458442	1.545	1.266955844	2.730519267	2.634940475	1.808669668	YDR497C_ORF	1.531073921	0.7065	0.461440816	1.722990974	10.19657466	21.76507678	YJR050W_ORF	1.812400682	0.629238095	0.34718487	1.598668265	11.00668393	12.80091372	YGR144W_ORF	1.005894596	0.4525	0.449848326	1.325159585
			YLR104W_ORF	1.014609293	0.8025	0.790944855	1.82730061	32.25192965	54.35824635	YJL129C_ORF	2.791657387	2.276666667	0.815525099	4.644151958	6.869763069	8.171856214	YDR452W_ORF	1.514550059	0.675	0.445676916	1.596791621	7.317220344	14.19943448	YPL107W_ORF	1.219231227	1.178333333	0.966455999	2.266856351	2.634940475	1.812454397	YJL159W_ORF	1.530022845	1.472	0.962077138	4.157984763	10.19657466	21.80386265	YPR147C_ORF	1.808830665	1.625714286	0.898765328	3.451979822	11.00668393	12.83805962	YEL075W-A_ORF	1.004968503	0.3475	0.345781981	1.261268947
			YOR089C_ORF	1.01443867	0.8675	0.855152732	1.754599777	32.25192965	54.37016224	YLR174W_ORF	2.79140602	1.430555556	0.51248566	2.84313023	6.869763069	8.173619309	YBR212W_ORF	1.513779276	0.648125	0.428150266	1.555583893	7.317220344	14.22083281	IGX_YD_205982C	1.218982834	1.55	1.27155195	2.737423654	2.634940475	1.816597201	YOL052C-A_ORF	1.529649748	0.75775	0.495374841	1.841083025	10.19657466	21.81764469	YER065C_ORF	1.806469126	1.073333333	0.594160906	2.480472981	11.00668393	12.86275102	YOR304W_ORF	1.004864069	0.335	0.333378424	1.269990927
			YPL234C_ORF	1.013561764	0.8575	0.84602639	1.776064177	32.25192965	54.43141781	YER016W_ORF	2.788770425	1.44	0.516356595	2.643699073	6.869763069	8.192188399	YJR010C-A_ORF	1.51257705	0.6825	0.451216683	1.586973283	7.317220344	14.25426563	YMR171C_ORF	1.21680061	1.483333333	1.219043878	2.656025062	2.634940475	1.85323335	YOR311C_ORF	1.529637196	0.971875	0.63536308	2.338370403	10.19657466	21.81810849	YOR173W_ORF	1.806195518	1.520952381	0.842075161	3.492768333	11.00668393	12.86561801	YGR192C_AAA_21_NCR	1.004314811	0.6475	0.644718163	1.386716081
			YDR524C-B_ONO_ORF	1.013373224	1.095	1.080549568	2.447592446	32.25192965	54.44459117	YGR249W_ORF	2.785987549	1.98	0.710699515	4.431433176	6.869763069	8.211959867	YCR084C_ORF	1.508890239	0.775	0.513622515	1.678216165	7.317220344	14.35722537	YDR221W_ORF	1.215883622	1.228333333	1.01023923	2.307059022	2.634940475	1.868757231	YLR087C_TIL_30_0_DS100_ORF	1.528684451	0.773008929	0.505669387	1.854456357	10.19657466	21.8533372	YFR003C_ORF	1.805698482	0.793333333	0.439349837	1.693640911	11.00668393	12.87082951	YBR221C_ORF	1.001897592	0.355	0.354327631	1.295046767
			YDL165W_ORF	1.013016275	0.765	0.755170493	1.736498415	32.25192965	54.46953443	YLR401C_ORF	2.780504838	1.31	0.471137465	2.324538	6.869763069	8.251409674	YJR124C_ORF	1.508750689	0.685	0.45401802	1.615250016	7.317220344	14.36113535	YKL140W_ORF	1.212487298	1.77	1.459809107	3.063050891	2.634940475	1.92692478	YHR198C_ORF	1.528598357	0.71125	0.465295541	1.751073907	10.19657466	21.85652304	YGL179C_ORF	1.804859947	0.837619048	0.464090884	1.842512696	11.00668393	12.87963146	YDL120W_ORF	1.001170513	0.3175	0.317128797	1.250220643
			YBR302C_ORF	1.012725133	0.7075	0.698610094	1.613765216	32.25192965	54.48988204	YJL005W_ORF	2.775686479	2.563333333	0.923495269	6.55740412	6.869763069	8.28662589	YPL176C_ORF	1.506953645	0.703125	0.466587013	1.642616655	7.317220344	14.41156961	YDL064W_JXN_EI_1_ORF	1.212358017	1.615	1.332114753	2.899125053	2.634940475	1.9291599	YDR155C_ORF	1.527712778	0.75	0.490929978	1.803318431	10.19657466	21.88931631	YIL135C_ORF	1.804558523	0.834285714	0.462321229	1.887651129	11.00668393	12.88279847	YAL069W_ORF	1.000544592	0.24475	0.244616784	1.18600206
			YHR213W-A_ONO_ORF	1.012197871	0.896180556	0.885380795	1.882422459	32.25192965	54.52673839	YER171W_ORF	2.775267099	1.283333333	0.462417954	2.407812149	6.869763069	8.28971532	YPR130C_ORF	1.505200871	0.531875	0.353358153	1.450156438	7.317220344	14.46091138	YMR155W_ORF	1.211217957	1.368333333	1.129716848	2.527721917	2.634940475	1.948937116	YNL124W_ORF	1.525330738	1.331607143	0.872995679	3.338269754	10.19657466	21.97773459	YHR146W_ORF	1.803559146	0.97	0.537825445	1.87985234	11.00668393	12.89331019	IGR_CHR10:(565002..566002)_280	0.999230222	0.5625	0.562933334	1.63329633
			YPR184W_ORF	1.007274844	0.7125	0.707354109	1.657454059	32.25192965	54.87126968	YNL078W_ORF	2.770047184	0.9	0.324904213	1.929169438	6.869763069	8.328495157	YGR037C_ORF	1.502626334	0.845	0.562348723	1.79841829	7.317220344	14.53365527	YLR312W-A_ORF	1.208957499	2.033333333	1.681889839	3.370829784	2.634940475	1.988507428	YKL051W_ORF	1.522183736	1.118	0.734471124	2.701733947	10.19657466	22.0950185	YMR125W_ORF	1.803218842	1.547619048	0.858253591	3.778799077	11.00668393	12.89689363	YNL250W_ORF	0.997841728	0.3175	0.318186733	1.245253839
			YCR005C_ORF	1.005879325	0.7175	0.713306241	1.671879665	32.25192965	54.96906366	YDR457W_TIL_7501_7800_200_ORF	2.768778635	2.218888889	0.801396277	4.744360173	6.869763069	8.338010985	YDR031W_ORF	1.50161453	0.694583333	0.46255768	1.646550001	7.317220344	14.56233164	YDR300C_ORF	1.208940177	1.266666667	1.047749666	2.35502836	2.634940475	1.988812495	YKL106W_ORF	1.521773337	0.447	0.293736254	1.372308762	10.19657466	22.11035301	IGR_CHR04:(1377373..1378373)_520	1.802639308	0.995714286	0.552364681	1.768268604	11.00668393	12.90300091	YFR005C_ORF	0.997273324	0.21	0.210574167	1.156743425
			YGL225W_ORF	1.004835428	0.94	0.93547657	1.844491122	32.25192965	55.04225383	YKL050C_ORF	2.767116685	1.98	0.715546262	4.322256635	6.869763069	8.350532159	YLR038C_ORF	1.500924827	0.6025	0.401419171	1.511786271	7.317220344	14.58190752	YDR318W_ORF	1.207580253	1.388333333	1.149682044	2.604253125	2.634940475	2.012850657	YGL142C_ORF	1.519636501	0.909666667	0.598608066	2.075395146	10.19657466	22.19034355	YDR416W_ORF	1.800012969	0.744444444	0.413577267	1.71851993	11.00668393	12.93075318	YER093C_ORF	0.997226044	0.225	0.225625876	1.170622276
			YMR256C_ORF	1.004760041	0.84	0.836020508	1.734264927	32.25192965	55.04754063	YMR196W_ORF	2.764619307	1.433333333	0.518455952	2.582052422	6.869763069	8.369463503	YDL160C-A_ONO_ORF	1.497884207	0.63	0.420593259	1.536542885	7.317220344	14.66848435	YDR105C_ORF	1.207452407	1.458333333	1.207777073	2.650421868	2.634940475	2.01511941	YOR356W_ORF	1.518436075	0.902	0.594032251	2.078098687	10.19657466	22.23538932	YDR146C_ORF	1.799611785	0.742380952	0.412522833	1.65603412	11.00668393	12.93500338	YOR011W_ORF	0.997193379	0.4125	0.41366099	1.334764206
			YNL125C_ORF	1.003322115	0.7075	0.705157386	1.626136047	32.25192965	55.14841145	YNL229C_ORF	2.757683568	1.41	0.511298692	2.750198551	6.869763069	8.422773312	YEL068C_ORF	1.497691032	0.77453125	0.517150222	1.69948497	7.317220344	14.67399984	YDR183W_ORF	1.207349338	1.41501712	1.17200306	2.589129917	2.634940475	2.016949562	YGR164W_ORF	1.518225335	1.705340278	1.123245831	6.976146418	10.19657466	22.24330537	YCR057C_ORF	1.797592857	0.98047619	0.54543841	2.054502101	11.00668393	12.95643656	YKR012C_ORF	0.99449918	0.5775	0.580694295	1.443385435
			YER146W_ORF	1.002141168	0.6775	0.676052458	1.586603875	32.25192965	55.23129903	YJL042W_ORF	2.757084072	1.876666667	0.680670817	3.34421999	6.869763069	8.427432	YMR092C_ORF	1.496327743	0.6225	0.416018485	1.539160734	7.317220344	14.71297582	YGL091C_ORF	1.206478428	1.363333333	1.130010534	2.488893091	2.710579426	2.032453973	YOR323C_AAA_30_NCR	1.517532679	1.9361	1.275820961	9.689091601	10.19657466	22.26934078	YMR062C_ORF	1.793549549	1.256190476	0.700393517	2.344354054	12.21525383	12.99958632	YLR113W_ORF	0.994206527	0.5275	0.530573865	1.396019184
			YLR025W_ORF	1.000640726	0.7175	0.717040573	1.628408862	32.25192965	55.33666751	YOR328W_ORF	2.751882969	1.206666667	0.438487639	2.18638603	6.869763069	8.468190701	YHR143W_ORF	1.496236111	0.75	0.501257786	1.652763829	7.317220344	14.71559877	YNL077W_ORF	1.205361478	1.596666667	1.324637212	2.848774983	2.710579426	2.052443218	YDR033W_ORF	1.515750767	1.085	0.71581689	2.639679344	10.19657466	22.3364389	YGR028W_ORF	1.793481306	0.818571429	0.456414809	1.742536953	12.21525383	13.00031721	YMR175W_ORF	0.993930064	0.4175	0.420049675	1.338478403
			YNR015W_ORF	1.000263684	0.76	0.759799653	1.736135543	32.25192965	55.3631551	YIL068C_ORF	2.749836102	1.41	0.512757833	2.906659064	6.869763069	8.48439912	YMR173W_ORF	1.496134616	0.8425	0.563117778	1.78559493	7.317220344	14.71850456	YMR137C_ORF	1.203722958	1.328333333	1.10352081	2.448856954	2.710579426	2.081980338	YDR206W_ORF	1.515625891	0.755	0.498144037	1.839163475	10.19657466	22.34114763	YJR155W_ORF	1.793098211	1.17952381	0.657813277	2.774095051	12.21525383	13.00442185	IGR_CHR14:(449542..449731)_31	0.993901123	0.46	0.462822699	1.38361719
			YAL021C_ORF	0.998004029	0.97	0.971939964	1.851537892	32.25192965	55.52198003	YOR019W_ORF	2.748169718	1.57	0.571289317	3.273282244	6.869763069	8.497664919	YNL258C_ORF	1.495971217	0.6025	0.40274839	1.520016151	7.317220344	14.72318366	YOL133W_ORF	1.202245132	1.678333333	1.395999276	2.902307546	2.710579426	2.108839753	YIL071C_ORF	1.513176877	1.452380952	0.959822328	4.081685131	10.19657466	22.43366472	YMR178W_ORF	1.791066442	0.997142857	0.556731361	2.057217532	12.21525383	13.02623734	YJL059W_ORF	0.993838085	0.236666667	0.238134028	1.173296459
			YGL031C_OCH__ORF	0.99758258	1.0425	1.045026268	2.375062259	32.25192965	55.5516179	YHR131C_ORF	2.745804556	2.059666667	0.750114083	4.907053419	6.869763069	8.516602125	YAL017W_ORF	1.494128802	0.48	0.321257444	1.395943306	7.317220344	14.77603322	YJL124C_ORF	1.201586587	1.47	1.223382498	2.618907974	2.710579426	2.120875976	YJR044C_ORF	1.512219853	0.73725	0.487528317	1.787451169	10.19657466	22.46990746	YFL018C_ORF	1.790928508	1.495291005	0.834925011	4.035683157	12.21525383	13.02772119	YOR383C_OCH__ORF	0.993450489	0.3675	0.369922813	1.309268658
			YNL231C_ORF	0.997009757	0.7425	0.744726915	1.646376842	32.25192965	55.5919086	YPR173C_ORF	2.742247529	1.463333333	0.533625545	2.551596069	6.869763069	8.545322669	YLR129W_ORF	1.493708662	0.715	0.478674335	1.619719264	7.317220344	14.78810806	YPR042C_ORF	1.200657861	1.451666667	1.209059394	2.625035042	2.710579426	2.137920942	YGL023C_ORF	1.50679866	0.7695	0.510685349	1.834353273	10.19657466	22.67615493	IGX_YC_210345C	1.789917267	1.633333333	0.912518899	3.882897057	12.21525383	13.03861096	IGR_CHR07:(757474..757633)_31	0.993328054	0.39	0.392619537	1.337800852
			YJL066C_ORF	0.994903175	0.7915625	0.795617624	1.707972171	32.25192965	55.74015477	YDR293C_ORF	2.736341307	2.046666667	0.747957377	4.850305592	6.869763069	8.593651681	YLR355C_ORF	1.493622046	0.6475	0.433509937	1.558388722	7.317220344	14.79059846	YGL258W_ORF	1.198782548	2.136481481	1.782209363	5.128280751	2.710579426	2.172591703	YDL213C_ORF	1.506424699	0.76	0.504505801	1.820692905	10.19657466	22.69044152	YDR456W_ORF	1.789839983	0.85047619	0.475168841	1.86135531	12.21525383	13.03944401	YKL066W_ORF	0.991516348	0.555	0.559748713	1.4101652
			YPL212C_ORF	0.99395234	1.2775	1.285272894	2.641505884	32.25192965	55.80710609	YDL073W_ORF	2.735102681	2.206666667	0.806794817	4.702181092	6.869763069	8.603888766	YOR022C_ORF	1.491960825	0.565	0.37869627	1.489154422	7.317220344	14.83843319	YGL101W_ORF	1.197518885	1.501666667	1.253981616	2.656979933	2.710579426	2.196146001	YLR162W-A_ONO_ORF	1.505755533	1.615	1.072551264	5.116250955	10.19657466	22.71602509	YKL215C_ORF	1.787671641	1.624761905	0.908870437	4.559281318	12.21525383	13.06286364	YEL047C_ORF	0.990878815	0.515	0.519740651	1.371331534
			YML120C_ORF	0.993341277	0.82725	0.832795354	1.737372218	32.25192965	55.85014543	YGL133W_ORF	2.73227585	1.616666667	0.591692331	3.256695737	6.869763069	8.62738472	YNL293W_ORF	1.491383386	1.015	0.680576175	1.930554101	7.317220344	14.85509201	YJL011C_ORF	1.196840953	1.388333333	1.159998185	2.520437403	2.710579426	2.208846335	YBR151W_ORF	1.505610346	1.002833333	0.666064321	2.32493054	10.19657466	22.72157911	YKL010C_ORF	1.784390914	0.717142857	0.401897842	1.631474556	12.21525383	13.09847144	YGR097W_ORF	0.990009141	0.2525	0.25504815	1.191290394
			YPL206C_ORF	0.992732784	0.845	0.85118575	1.7879965	32.25192965	55.89301334	YPL016W_ORF	2.722889278	1.88	0.690443058	4.104466711	6.869763069	8.706731877	YPR020W_ORF	1.488224661	0.9075	0.609786966	1.849762395	7.317220344	14.94650711	YDR020C_ORF	1.196658622	1.363333333	1.139283425	2.490215121	2.710579426	2.212269748	YJR097W_ORF	1.505295048	0.7044	0.467948128	1.711103971	10.19657466	22.73364459	YBR007C_ORF	1.784319883	1.23547619	0.692407344	2.8816942	12.21525383	13.09924473	YJR060W_ORF	0.988943873	0.53	0.535925258	1.386641242
			YDL101C_ORF	0.992045088	0.875	0.882016363	1.897070981	32.25192965	55.94147261	YOR066W_ORF	2.72005859	1.56	0.573517058	2.929401035	6.869763069	8.731063039	YDR370C_ORF	1.487995137	0.7525	0.505714018	1.674947815	7.317220344	14.95316859	YJL156C_ORF	1.196454677	1.14	0.952815031	2.184485923	2.710579426	2.216102807	YBR036C_ORF	1.502457557	0.7815	0.520147805	1.866688188	10.19657466	22.84247249	YOL129W_ORF	1.783945791	1.393333333	0.781040175	2.831268053	12.21525383	13.10331893	YPL236C_ORF	0.98860254	0.29	0.293343369	1.226634208
			YBR276C_ORF	0.99201751	0.9225	0.929923102	2.106656621	32.25192965	55.94341618	YJL101C_ORF	2.717404112	1.516666667	0.558130703	2.703886059	6.869763069	8.754049916	YPL145C_ORF	1.487321654	0.77	0.51770913	1.72406522	7.317220344	14.97272998	YNR075C-A_OCH__ORF	1.196282669	1.274444444	1.065337213	2.456747299	2.710579426	2.219338781	YDR297W_ORF	1.501821331	0.4225	0.281325076	1.334352717	10.19657466	22.86693474	YOL018C_ORF	1.783145752	0.911428571	0.511135206	2.061224996	12.21525383	13.11204139	YGL223C_ORF	0.988256348	0.275	0.278267881	1.204309242
			YOR373W_ORF	0.991752126	0.885	0.892360074	1.856208104	32.25192965	55.96212017	YAR029W_ORF	2.714778679	1.373333333	0.505873036	2.507590944	6.869763069	8.776947852	YDL030W_ORF	1.487205397	0.643928571	0.43297891	1.548187314	7.317220344	14.97610891	YJL001W_JXN_EE20_1_ORF	1.193817991	1.401666667	1.174104158	2.518204161	2.710579426	2.26602423	YNL168C_ORF	1.500210611	1.127457143	0.751532574	2.878307023	10.19657466	22.92896496	YNR045W_ORF	1.782560195	0.801428571	0.449594114	1.86699773	12.21525383	13.1184335	YER179W_ORF	0.982661059	0.4325	0.440131413	1.369823621
			YOR209C_ORF	0.991365938	0.675	0.68087875	1.615704137	32.25192965	55.98934152	YBL004W_ORF	2.710686882	1.953333333	0.720604562	4.253566261	6.869763069	8.81295814	YIL056W_ORF	1.48715962	0.8625	0.579964644	1.783420494	7.317220344	14.97743957	YGL030W_INT_1	1.193680287	1.378333333	1.154692214	2.517926	2.710579426	2.268650152	YNL232W_ORF	1.49802616	0.5115	0.341449311	1.423821849	10.19657466	23.0133184	YGR134W_ORF	1.782427736	1.471904762	0.8257865	3.095767615	12.21525383	13.11988041	YJR031C_ORF	0.981005022	0.265	0.270131135	1.207055701
			YEL063C_ORF	0.990294202	0.704	0.71089985	1.623847144	32.25192965	56.0649051	YOR383C_ORF	2.710402398	1.166666667	0.43044039	2.366349552	6.869763069	8.815476446	YBR159W_ORF	1.486900156	0.93	0.625462306	1.8495271	7.317220344	14.98498369	YJR044C_ORF	1.19332383	1.586666667	1.329619527	2.806263427	2.710579426	2.275456248	YJL063C_ORF	1.497076707	0.557	0.372058424	1.492315789	10.19657466	23.05006394	YNL286W_ORF	1.782030971	0.477619048	0.268019499	1.382328358	12.21525383	13.12421655	YJL201W_ORF	0.979033559	0.485	0.495386492	1.342985281
			YDL112W_ORF	0.989459043	0.765	0.773149738	1.684048159	32.25192965	56.12380869	YDR001C_ORF	2.710177263	2.583333333	0.953197183	6.616438832	6.869763069	8.817470742	YOR324C_ORF	1.485497161	0.72	0.484686217	1.619961199	7.317220344	15.0258337	YGL115W_ORF	1.192694717	1.578333333	1.323333885	2.762856135	2.710579426	2.287498885	YEL006W_ORF	1.496675723	0.5923125	0.39575206	1.565262906	10.19657466	23.06559767	YCL012C_ONO_ORF	1.781891981	0.539047619	0.302514195	1.449821674	12.21525383	13.12573628	YOR372C_ORF	0.97784842	0.4975	0.508770061	1.408241612
			YCR031C_ORF	0.987101527	1.1325	1.147298397	1.972655269	32.25192965	56.2901774	YPL181W_ORF	2.70653062	1.293333333	0.477856531	2.480347019	6.869763069	8.849940439	YOL081W_ORF	1.484806086	0.64	0.431032716	1.560954967	7.317220344	15.04599052	YHR158C_ORF	1.190685382	1.106666667	0.929436678	2.139451559	2.710579426	2.326223995	YKL031W_ORF	1.496250276	0.762166667	0.509384479	1.655397949	10.19657466	23.0820888	YOR116C_TIL_4201_4500_55_ORF	1.781484939	1.489047619	0.835846313	3.376120329	12.21525383	13.13018913	YEL055C_ORF	0.977710557	0.2375	0.242914427	1.183407329
			YNL097C_ORF	0.986837591	0.8225	0.833470479	1.865025281	32.25192965	56.30881174	YBR018C_ORF	2.705364572	1.183333333	0.437402539	2.152638108	6.869763069	8.860389374	YCL011C_ORF	1.484405358	0.7525	0.506937001	1.677972665	7.317220344	15.05768938	YBL037W_ORF	1.190187261	1.425	1.197290583	2.561145799	2.710579426	2.335886007	YGR187C_ORF	1.495991252	0.636	0.425136176	1.591373944	10.19657466	23.09213397	YBR160W_ORF	1.780403379	0.446666667	0.250879476	1.353168058	12.21525383	13.14203706	YOR005C_ORF	0.97501987	0.41	0.420504251	1.39174192
			YBL040C_ORF	0.983803406	0.9	0.914816918	1.845669011	32.25192965	56.52315099	YGL216W_ORF	2.704734257	0.996666667	0.368489682	1.964499432	6.869763069	8.866051054	YJR006W_ORF	1.484331535	0.64	0.43117052	1.551997003	7.317220344	15.05984544	IGX_YE_359798W	1.18880882	1.763333333	1.483277465	2.98632668	2.710579426	2.36275228	YER044C_ORF	1.495823168	0.80825	0.540337934	1.811705578	10.19657466	23.09865436	YJL192C_ORF	1.779918245	0.741904762	0.416819573	1.573811565	12.21525383	13.14735912	YGR221C_ORF	0.971520233	0.315	0.324234112	1.224149534
			YBR263W_ORF	0.982559977	0.96	0.977039593	2.12855007	32.25192965	56.61105171	YGR274C_ORF	2.702758771	1.053333333	0.389725248	2.1218364	6.869763069	8.883856596	YJL048C_ORF	1.483853909	0.815	0.549245445	1.821942566	7.317220344	15.07380119	YKL128C_ORF	1.187754741	1.528333333	1.286741514	2.676195234	2.710579426	2.383424667	YMR123W_ORF	1.494298774	1.35	0.903433787	3.386188094	10.19657466	23.15786083	IGR_CHR02:(COMPLEMENT(553772..553931))_63	1.77976562	0.997142857	0.560266389	1.916396044	12.21525383	13.14903444	YGR261C_ORF	0.970534045	0.4325	0.445630941	1.332163306
			YML125C_ORF	0.980123682	0.8575	0.874889584	1.943055063	32.25192965	56.78338284	YGL119W_ORF	2.700628132	1.22	0.451746757	2.216073982	6.869763069	8.903164632	YOR210W_ORF	1.482647963	0.655	0.441777156	1.592079059	7.317220344	15.10908727	YCL063W_ORF	1.185281766	1.225	1.03350953	2.297709378	2.710579426	2.432362013	YDR441C_ORF	1.493867813	0.9625	0.644300648	2.319974722	10.19657466	23.17462236	YDR422C_ORF	1.779082754	1.196190476	0.672363595	2.76506041	12.21525383	13.15653582	YMR304C-A_ORF	0.970418557	0.505	0.520394006	1.340983453
			YAL040C_ORF	0.97995531	0.84	0.857181947	1.785673031	32.25192965	56.79529765	YPR138C_ORF	2.700089029	1.026666667	0.380234376	2.059120798	6.869763069	8.908067179	YDR197W_ORF	1.481553095	0.715	0.482601671	1.621263565	7.317220344	15.14118468	IGX_YC_66732C	1.182159824	1.741666667	1.473292047	2.893362479	2.710579426	2.495025986	YPR052C_ORF	1.493683395	0.6565	0.439517506	1.584032596	10.19657466	23.18179812	YOR377W_ORF	1.778710959	1.253333333	0.704630129	2.718649052	12.21525383	13.16062403	YNL014W_ORF	0.969154916	0.423055556	0.436520053	1.316915742
			YPL117C_ORF	0.978979677	0.9675	0.988273836	2.102162165	36.5735204	56.86435064	YDL209C_TIL_6_71__ORF	2.696763231	1.886666667	0.69960412	4.346826006	6.869763069	8.938465026	YLR193C_ORF	1.481278449	0.6675	0.450624257	1.577577166	7.317220344	15.14924545	YLR251W_ORF	1.18173898	1.838333333	1.555617074	3.156446977	2.710579426	2.50354938	YHR058C_ORF	1.490664275	0.780722222	0.523741151	1.889142095	11.79117308	23.299541	YGL071W_ORF	1.777277212	1.086666667	0.611422157	2.519709539	12.21525383	13.17641569	YDR104C_ORF	0.968607504	0.395	0.40780192	1.322207106
			YGL226C-A_ORF	0.97758401	0.6175	0.631659268	1.532124556	36.5735204	56.96316964	YPL002C_ORF	2.69555908	0.976666667	0.362324341	2.016939402	6.869763069	8.949536186	YDR540C_ORF	1.481242897	0.6045	0.408103223	1.515964415	7.317220344	15.15028915	YLR087C_TIL_7801_8100_208_ORF	1.178557789	1.496683786	1.269928213	2.691988988	2.710579426	2.568569526	YER027C_ORF	1.489571852	1.6315	1.09528117	6.584631893	11.79117308	23.3422689	YJL155C_ORF	1.776286086	0.650952381	0.366468209	1.522926504	12.21525383	13.18735682	YOR188W_ORF	0.96694811	0.375	0.387818122	1.302367418
			YDL128W_ORF	0.97542761	0.875	0.897042477	1.902948319	36.5735204	57.11593546	YPL058C_ORF	2.694535206	2.746666667	1.019347107	10.08147974	6.869763069	8.958977175	YJR040W_ORF	1.478669699	0.7	0.473398488	1.602512186	7.317220344	15.22599495	YLR465C_ORF	1.178270451	0.975	0.827484046	1.965045929	2.710579426	2.574494115	YMR303C_ORF	1.489375947	0.60125	0.403692568	1.492693609	11.79117308	23.34993833	YER059W_ORF	1.77476764	0.47952381	0.270189629	1.38743079	12.21525383	13.20415838	IGR_CHR14:(394506..394662)_78	0.966646039	0.5325	0.550873824	1.630694836
			YIL106W_ORF	0.975166802	0.8625	0.884464071	1.846915917	36.5735204	57.13441858	YIL056W_ORF	2.691176492	2.143333333	0.796429866	4.544720592	6.869763069	8.990123941	YDL212W_ORF	1.478630645	0.705	0.476792499	1.606278195	7.317220344	15.22714643	YNL254C_ORF	1.178210011	1.52	1.290092586	2.768558657	2.710579426	2.575741434	YLR087C_AAA_30_NCR	1.488951293	1.777208333	1.193597361	7.450271969	11.79117308	23.3665703	YJL057C_ORF	1.774456657	1.068174603	0.601972778	2.291594946	12.21525383	13.20760528	YGR017W_ORF	0.963591884	0.3625	0.37619661	1.272685799
			YJL158C_AAA_29_NCR	0.973976478	1.1075	1.137091116	2.113653301	36.5735204	57.2187932	YOR033C_ORF	2.685248611	2.623333333	0.976942441	6.251182529	6.869763069	9.045758167	YER051W_ORF	1.473311873	0.6015625	0.408306287	1.520144322	7.317220344	15.38466465	YER129W_ORF	1.177887759	1.403333333	1.191398181	2.529767765	2.710579426	2.582398208	YDR524C_ORF	1.488665823	0.4669	0.313636541	1.379052629	11.79117308	23.37775658	YOR267C_ORF	1.773161412	0.957619048	0.540063099	2.025228425	12.21525383	13.22198334	YER035W_ORF	0.962648667	0.4125	0.428505242	1.313044391
			YNL113W_ORF	0.973935655	0.8590625	0.882052624	1.723103773	36.5735204	57.22168737	YGL023C_ORF	2.684856907	1.953333333	0.727537221	3.999790786	6.869763069	9.049464259	YGR206W_ORF	1.472502031	0.8175	0.555177503	1.720101438	7.317220344	15.4087698	YMR020W_ORF	1.17719821	1.46	1.240232943	2.592266124	2.710579426	2.596678746	IGX_YI_356393C	1.488495963	0.923742857	0.620588084	2.122690732	11.79117308	23.38441482	YIL126W_ORF	1.771991147	1.185238095	0.668873599	2.159444137	12.21525383	13.23500424	YOR229W_ORF	0.962358509	0.6925	0.719586301	1.352979706
			YHR133C_ORF	0.973764349	0.8675	0.890872623	1.788270033	36.5735204	57.2338327	YLR430W_ORF	2.683137504	1.96	0.730488093	4.20333346	6.869763069	9.065776255	YGR241C_ORF	1.471368505	0.8	0.543711516	1.709782424	7.317220344	15.4425633	YDR319C_ORF	1.174998344	1.573333333	1.339008979	2.752765803	2.710579426	2.642571861	YEL037C_ORF	1.485897372	0.863857143	0.581370665	2.053256429	11.79117308	23.48647482	YOR147W_ORF	1.771303895	0.553597884	0.312536931	1.425669088	12.21525383	13.24266435	YDL079C_ORF	0.960724392	0.345	0.359104029	1.282138016
			YOR194C_ORF	0.973503045	0.655	0.67282789	1.581091306	36.5735204	57.25235988	YDR309C_ORF	2.682853056	1.12	0.417466025	2.300066463	6.869763069	9.068481718	YPR191W_ORF	1.470095294	0.7875	0.53567956	1.703883565	7.317220344	15.48059614	YDR351W_ORF	1.174823274	1.43	1.21720435	2.555002814	2.710579426	2.646246072	YJR139C_ORF	1.485788628	0.738	0.496705915	1.704539487	11.79117308	23.49075392	YOR066W_ORF	1.771236091	0.956190476	0.539843605	1.990726572	12.21525383	13.24342063	YPR148C_ORF	0.95895426	0.440833333	0.459702148	1.422182256
			YGR200C_ORF	0.973169107	0.6575	0.675627694	1.57144371	36.5735204	57.27603899	YKR036C_ORF	2.680074278	1.37	0.511179862	2.875377695	6.869763069	9.095014688	YDL046W_ORF	1.469554767	0.7575	0.515462245	1.73909474	7.317220344	15.49676651	YNL252C_ORF	1.174572281	1.428333333	1.216045497	2.555039522	2.710579426	2.651519369	YBR230W-A_ONO_ORF	1.484570188	0.7745	0.52169982	1.767292961	11.79117308	23.53874496	YGL091C_ORF	1.770916642	1.266190476	0.714991573	3.062592521	12.21525383	13.24698506	YGR167W_ORF	0.956660697	0.44	0.459933184	1.35077302
			YML130C_ORF	0.970415277	0.86	0.88621853	1.858423676	36.5735204	57.47139254	YOL018C_ORF	2.679748533	1.986666667	0.741363095	4.92773083	6.869763069	9.098137327	YOR097C_ORF	1.468428206	0.81	0.551610216	1.750325391	7.317220344	15.53051453	YIR009W_ORF	1.173745137	1.54	1.312039514	2.705880686	2.710579426	2.668944727	YDR368W_ORF	1.484273421	0.7985	0.537973657	1.756032428	11.79117308	23.55044628	YIL022W_TIL_901_1200_219_ORF	1.770615491	0.968571429	0.547025276	1.851763573	12.21525383	13.25034729	YDR468C_ORF	0.955249941	0.2425	0.253860262	1.183862012
			YMR153W_ORF	0.970223514	0.7	0.721483235	1.609771109	36.5735204	57.48500134	YKR096W_ORF	2.676738131	1.436666667	0.536722905	2.698953993	6.869763069	9.127117578	YLR029C_ORF	1.467802023	0.88	0.599535896	1.865328833	7.317220344	15.54929976	YPR172W_ORF	1.173184933	1.235	1.05268996	2.307584498	2.710579426	2.680787851	YKL103C_ORF	1.484087439	0.7765	0.52321715	1.831398015	11.79117308	23.55778195	YLR191W_ORF	1.768926999	1.329867725	0.751793446	3.294899068	12.21525383	13.26923438	YOL097W-A_ONO_ORF	0.95474286	0.34	0.356116829	1.250058304
			YNL162W_ORF	0.969958166	0.8025	0.827355269	1.78928776	36.5735204	57.50383333	YHR033W_ORF	2.675508162	2.793333333	1.044038427	5.516988095	6.869763069	9.139021658	YDR161W_ORF	1.467736054	0.805	0.548463736	1.725701843	7.317220344	15.55127989	YPL166W_ORF	1.172722272	1.635	1.394191992	2.919300461	2.710579426	2.690594096	YMR176W_ORF	1.482683566	0.6565	0.442778227	1.592178983	11.79117308	23.61321686	YJL109C_ORF	1.768641461	1.557142857	0.880417479	4.113042282	12.21525383	13.27243436	YOL152W_ORF	0.954655674	0.6825	0.71491745	1.683636181
			YHR165C_ORF	0.969745936	0.61	0.629030736	1.521658954	36.5735204	57.51889646	YDR421W_ORF	2.674889335	1.81	0.676663508	3.23895146	6.869763069	9.145024843	YAL059W_ORF	1.466910141	0.7275	0.495940399	1.633954444	7.317220344	15.57608892	YPR148C_ORF	1.172392025	1.173333333	1.000802896	2.223931974	2.710579426	2.69760776	YDL052C_ORF	1.482450806	1.352	0.912003282	3.306751381	11.79117308	23.6224185	YOR299W_ORF	1.767710078	0.821904762	0.464954504	1.804177539	12.21525383	13.28288436	YKL023W_ORF	0.954079094	0.38	0.39828983	1.36189021
			YHR008C_ORF	0.968378103	0.72	0.743511236	1.633267544	36.5735204	57.61599846	YDR359C_ORF	2.674173105	1.286666667	0.481145616	2.503123827	6.869763069	9.151984601	YJL005W_ORF	1.464471345	0.7225	0.493352091	1.667981127	7.317220344	15.64954097	YML073C_INT_1	1.171555393	1.263333333	1.078338541	2.345359047	2.710579426	2.715428169	YBR128C_ORF	1.482229721	0.812194444	0.547954499	1.9093615	11.79117308	23.6311614	YIL151C_ORF	1.767198185	0.900952381	0.509819662	1.762421844	12.21525383	13.28863568	YPL217C_ORF	0.953025746	0.4225	0.443324854	1.334098582
			YOL054W_ORF	0.967385764	0.7725	0.798543899	1.666450328	36.5735204	57.68646491	YOR142W_ORF	2.670695705	1.683333333	0.63029769	2.807902823	6.869763069	9.185953562	YGR092W_ORF	1.4628806	0.62	0.423821329	1.534291087	7.317220344	15.69760815	YPR060C_ORF	1.170852047	1.19	1.016353862	2.247579614	2.710579426	2.730467743	YPL050C_ORF	1.480929284	0.6575	0.443977985	1.648376252	11.79117308	23.68264282	YNL253W_ORF	1.766763742	0.685714286	0.388118835	1.601947939	12.21525383	13.29352125	YDR085C_ORF	0.952615807	0.335	0.351663281	1.299522925
			YPL154C_ORF	0.965055188	0.905	0.937770203	2.008791178	36.5735204	57.85202568	YNR013C_ORF	2.669705333	1.293333333	0.484447972	2.322913241	6.869763069	9.19568219	YKL190W_ORF	1.46277169	0.715	0.488798085	1.663714997	7.317220344	15.7009036	YHL001W_INT_1	1.168449172	1.406740741	1.203938326	2.535612219	2.710579426	2.782251295	YGR088W_ORF	1.477946633	1.4965	1.012553475	5.070395554	11.79117308	23.8010758	YMR294W_ORF	1.766481046	0.606190476	0.34316274	1.539654588	12.21525383	13.29670252	YFR026C_ORF	0.95248342	0.42	0.440952558	1.393673372
			YMR252C_ORF	0.964998328	1.06125	1.099742838	2.208258117	36.5735204	57.85606605	YNL021W_ORF	2.668088662	2.296666667	0.860790985	6.882611001	6.869763069	9.211614801	YMR181C_TIL_5_131__ORF	1.461437711	0.92	0.62951708	1.824615348	7.317220344	15.74131475	YLR120C_ORF	1.166520313	1.091666667	0.935831682	2.133155714	2.710579426	2.824274052	YDL226C_ORF	1.476799412	1.304	0.882990601	3.631713894	11.79117308	23.8467612	YMR109W_ORF	1.76571802	0.972380952	0.550700022	2.188794255	12.21525383	13.30529777	YOR221C_INT_1	0.952083622	0.824	0.865470197	2.747253446
			YDL224C_ORF	0.964681684	0.74	0.767092412	1.637474892	36.5735204	57.87856713	YKL135C_ORF	2.666663305	1.56	0.585000737	3.271090461	6.869763069	9.225715235	YER183C_ORF	1.459646079	0.7825	0.536088858	1.70082835	7.317220344	15.79572698	YPR016C_ORF	1.16641605	1.205	1.033079063	2.26250777	2.710579426	2.826557167	YDL078C_ORF	1.476241874	0.52071875	0.352732678	1.458931801	11.79117308	23.86899043	YDL039C_ORF	1.765653143	1.135238095	0.64295646	2.363032559	12.21525383	13.30602917	YNL040W_ORF	0.950752212	0.4175	0.439125983	1.314468896
			YAL044W-A_ORF	0.963510563	0.7275	0.7550514	1.634677679	36.5735204	57.96180186	YKR017C_ORF	2.664696665	0.9	0.337749513	1.922252053	6.869763069	9.245252439	YML123C_ORF	1.458480088	0.7675	0.526232758	1.694265454	7.317220344	15.83122284	YDL155W_ORF	1.16587616	1.598333333	1.37092891	2.77032114	2.710579426	2.838398569	YDL216C_ORF	1.475158654	0.929222222	0.629913413	2.207036687	11.79117308	23.91222856	YJR082C_ORF	1.765439947	0.862936508	0.488794031	1.998711499	12.21525383	13.30843331	YBL082C_ORF	0.9501658	0.385	0.405192441	1.343967138
			YGR169C-A_ONO_ORF	0.963320272	1.15	1.193787812	2.718934565	36.5735204	57.97532836	YDL181W_ORF	2.660741034	0.783333333	0.294404199	1.681712361	6.869763069	9.284837761	YML124C_ORF	1.457860975	0.5975	0.409847036	1.515514454	7.317220344	15.85009735	YGL256W_ORF	1.165840294	1.641666667	1.40814027	2.821236302	2.710579426	2.839186343	YDR273W_ORF	1.475149919	0.967902778	0.656138583	2.296374132	11.79117308	23.91257748	YER116C_ORF	1.765073354	0.500952381	0.283813916	1.408025754	12.21525383	13.31256958	YNL325C_ORF	0.948450666	0.265	0.279403041	1.211582814
			YBR287W_ORF	0.961910129	0.845	0.878460445	1.936408047	36.5735204	58.0755828	YGL180W_ORF	2.655929951	1.446666667	0.54469308	2.995785726	6.869763069	9.333505695	YGL054C_ORF	1.456896851	0.855	0.586863785	1.750491987	7.317220344	15.87952742	YHR001W_ORF	1.165155588	1.476666667	1.267355778	2.626723092	2.710579426	2.854252866	YGR204W_ORF	1.475137611	0.5945	0.403013248	1.532909453	11.79117308	23.91306916	YOL110W_ORF	1.764594859	0.664285714	0.376452255	1.643705176	12.21525383	13.31797285	YDR200C_ORF	0.947557387	0.25	0.263836263	1.177915405
			YDL123W_ORF	0.960577045	0.92925	0.967387264	1.984438518	36.5735204	58.17038517	YIL137C_ORF	2.653619421	2.64	0.994867606	6.446249098	6.869763069	9.357082822	YKR049C_ORF	1.455760682	0.745	0.51175994	1.646395105	7.317220344	15.91426761	YHL036W_TIL_5_222__ORF	1.164117981	1.368333333	1.175424962	2.511324803	2.710579426	2.877183413	YDL140C_ORF	1.47416607	1.0515	0.71328463	2.468888369	11.79117308	23.9519065	YGR250C_ORF	1.763913325	1.293809524	0.733488151	2.799296703	12.21525383	13.3256775	YKL224C_ORF	0.946062684	0.375	0.396379655	1.263115433
			YGR101W_ORF	0.960471893	0.9025	0.939642281	1.936549777	36.5735204	58.17786415	YGR227W_ORF	2.65134095	1.283333333	0.4840318	2.615362443	6.869763069	9.380462963	YJR004C_ORF	1.45348603	0.92	0.63296102	1.822425173	7.317220344	15.98400894	YOL044W_ORF	1.163307892	1.076111111	0.925044108	2.114907303	2.710579426	2.895168896	YOR253W_ORF	1.473857062	0.690125	0.468244186	1.498158104	11.79117308	23.96427013	YKL005C_ORF	1.763035208	1.28047619	0.726290765	3.155015067	12.21525383	13.33561952	YBL020W_ORF	0.946004043	0.395	0.417545784	1.347086233
			YDR002W_ORF	0.957969088	0.8275	0.863806578	1.779109554	36.5735204	58.35592044	IGR_CHR02:(234361..234579)_68	2.650060287	2.266666667	0.855326453	5.617552531	6.869763069	9.39366112	YLR301W_ORF	1.452995411	0.6675	0.459395808	1.568085726	7.317220344	15.99908471	YBR159W_ORF	1.163087172	1.275	1.096220499	2.354301446	2.710579426	2.900081937	YGL219C_ORF	1.472252359	0.506	0.343691078	1.428719935	11.79117308	24.02856175	YGR184C_ORF	1.762604836	1.396666667	0.792387856	2.910849689	12.21525383	13.34049838	YOR250C_ORF	0.945696916	0.375	0.396532963	1.287293348
			YGR078C_ORF	0.957357952	0.715	0.746847089	1.68575292	36.5735204	58.39941057	YLR246W_ORF	2.649959324	1.503333333	0.567304305	2.763524382	6.869763069	9.394703358	YNL238W_ORF	1.451980293	0.66	0.454551624	1.564070866	7.317220344	16.03031471	YJL204C_ORF	1.16202566	1.346666667	1.158895808	2.446361823	2.710579426	2.923786127	YDL110C_ORF	1.471919475	0.8195	0.556756	2.001394634	11.79117308	24.04191666	YGR179C_ORF	1.761767335	0.533333333	0.302726315	1.420436344	12.21525383	13.35000432	YDR466W_ORF	0.944582961	0.3325	0.352007197	1.252919677
			YIL041W_ORF	0.957209482	0.76	0.793974584	1.759742183	36.5735204	58.40997683	YAR068W_ORF	2.647852713	1.306666667	0.493481628	2.61015364	6.869763069	9.41650797	YJL196C_ORF	1.451369912	0.8325	0.573596017	1.738960557	7.317220344	16.04911738	YDL042C_ORF	1.161293813	1.285	1.106524452	2.35990883	2.710579426	2.940202062	YER051W_ORF	1.471495068	0.941142857	0.639582747	2.253296996	11.79117308	24.05895243	YDR457W_TIL_8101_8400_159_ORF	1.76159583	1.108095238	0.629029213	1.71944039	12.21525383	13.35195288	YHR143W_TIL_8_99__ORF	0.944074291	0.5775	0.611710334	1.3632318
			YJL091C_ORF	0.956812848	0.79	0.825657809	1.713717218	36.5735204	58.43820557	YLR087C_TIL_7801_8100_208_ORF	2.644590934	1.576666667	0.596185462	3.221770842	6.869763069	9.450488419	YGL176C_ORF	1.448041821	0.615	0.42471149	1.518860344	7.317220344	16.15195997	YER125W_ORF	1.160741915	1.673333333	1.44160671	2.863020836	2.710579426	2.952621306	YOL128C_ORF	1.47131672	0.724	0.49207624	1.69630742	11.79117308	24.06611434	YBL041W_ORF	1.759344551	1.331428571	0.75677534	2.961161703	12.21525383	13.3775915	YPL149W_ORF	0.943349621	0.27	0.28621414	1.203332072
			YGL008C_ORF	0.956652119	1.305	1.364132242	3.407550755	36.5735204	58.44964537	YHR214W-A_ORF	2.642882687	1.266666667	0.479274647	2.567547234	6.869763069	9.468391032	YMR111C_ORF	1.44799199	0.8075	0.557668831	1.70705253	7.317220344	16.15350396	YMR088C_ORF	1.16029053	1.443333333	1.243941319	2.576903109	2.710579426	2.962804175	YDL142C_ORF	1.46976859	0.7199375	0.489830511	1.786922327	11.79117308	24.12835762	YDR237W_ORF	1.759114312	1.111904762	0.632082153	2.404161239	12.21525383	13.38021996	YGL181W_ORF	0.941532797	0.805	0.854988804	2.608552172
			YER135C_ORF	0.953944136	1.036472222	1.086512493	2.453156932	36.5735204	58.64242875	YIL002C_ORF	2.638959103	1.18	0.447145997	2.279491972	6.869763069	9.509788307	YDR033W_TIL_6_228__ORF	1.444820658	0.6635	0.459226546	1.588002636	7.317220344	16.252016	YIL029C_ORF	1.160162217	1.763833333	1.52033337	2.999365458	2.710579426	2.965702996	YDL149W_ORF	1.46955938	0.665930556	0.453149811	1.66357024	11.79117308	24.13677935	YGL082W_ORF	1.758112606	0.915714286	0.520850759	1.938571338	12.21525383	13.39166948	YDL157C_ORF	0.941327414	0.3675	0.390406138	1.303193997
			YHR182W_ORF	0.953068355	0.99	1.038750259	1.917662263	36.5735204	58.70479354	YDR282C_ORF	2.636423684	1.02	0.38688774	2.132215813	6.869763069	9.536745276	YNL277W_ORF	1.442732059	0.631666667	0.437826735	1.549086378	7.317220344	16.31716444	YPR132W_INT_1	1.158925554	1.361666667	1.174938857	2.617704349	2.710579426	2.9937367	YPL154C_ORF	1.469310115	0.563	0.383173024	1.491283304	11.79117308	24.14681668	YOR247W_OCH__ORF	1.756033189	1.507142857	0.858265588	4.325314565	12.21525383	13.41550959	YOR144C_ORF	0.941255042	0.285	0.302787223	1.232966353
			YDR433W_ORF	0.952824232	1.0525	1.104610866	2.33918866	36.5735204	58.72217905	YJL187C_ORF	2.635714497	1.9	0.720867151	4.247733645	6.869763069	9.544314452	YDL175C_ORF	1.44206984	0.68125	0.472411239	1.592784938	7.317220344	16.33786538	YPL109C_ORF	1.158565349	1.573333333	1.358001372	2.77289649	2.710579426	3.001934665	YHR187W_ORF	1.469052552	0.518	0.352608216	1.468040485	11.79117308	24.15719185	YIL134W_ORF	1.754100106	0.926190476	0.528014606	2.034020733	12.21525383	13.43776026	YGL128C_ORF	0.94100571	0.3425	0.363972286	1.25472576
			YLR311C_ORF	0.950952479	1.2175	1.280295311	2.332255432	36.5735204	58.85549781	YNR044W_ORF	2.635277672	1.43	0.542637315	2.811953436	6.869763069	9.548983011	YIL109C_ORF	1.442066054	0.775	0.537423371	1.702342045	7.317220344	16.33798382	YIL135C_ORF	1.158262946	1.15	0.992866088	2.193361976	2.710579426	3.00882846	YPL190C_ORF	1.467497015	1.198	0.816356004	3.07163049	11.79117308	24.21993122	YLR403W_ORF	1.753957791	1.110502646	0.633141032	2.3585483	12.21525383	13.43940174	IGR_CHR11:(COMPLEMENT(136273..136456))_33	0.938957368	0.426666667	0.454404727	1.313029924
			YEL039C_ORF	0.950067994	0.74	0.778891622	1.658941949	36.5735204	58.91850829	YLR087C_TIL_7501_7800_219_ORF	2.634618496	1.715	0.650948136	3.352494058	6.869763069	9.556037052	YKL024C_ORF	1.44088496	0.465	0.322718338	1.379859455	7.317220344	16.37495847	YER086W_ORF	1.157412891	1.2	1.036795088	2.26319788	2.710579426	3.028262588	YPR184W_ORF	1.467410904	0.4235	0.288603553	1.345620045	11.79117308	24.22340831	IGR_CHR02:(234361..234579)_68	1.753932601	1.513809524	0.863094467	4.091687318	12.21525383	13.43969235	YMR230W-A_ONO_ORF	0.937904452	0.4275	0.455803359	1.379839927
			YHR132W-A_ORF	0.949004586	0.7725	0.814010819	1.658697381	36.5735204	58.99427419	YOL152W_ORF	2.628197775	1.306666667	0.497172123	2.542877292	6.869763069	9.625321079	YGR287C_ORF	1.438499034	0.78	0.542231855	1.756020165	7.317220344	16.44985998	YMR301C_ORF	1.157146787	1.405	1.214193407	2.499714955	2.710579426	3.034363207	YPL048W_ORF	1.467151556	0.857	0.584125066	2.041863757	11.79117308	24.2338831	YJR140C_ORF	1.753393725	1.373809524	0.783514566	2.778350199	12.21525383	13.44591239	YDL238C_ORF	0.93540614	0.3	0.320716304	1.228647279
			YDR189W_ORF	0.948707368	0.59	0.621898828	1.508704412	36.5735204	59.01545217	YBR112C_ORF	2.627677623	1.886666667	0.717997767	3.654291586	6.869763069	9.63097953	YDL110C_ORF	1.437856664	0.5075	0.352955905	1.421866458	7.317220344	16.47007376	YOR311C_ORF	1.157031938	1.593333333	1.377086735	2.740602253	2.710579426	3.036998712	YMR210W_ORF	1.466855494	0.918	0.625828518	2.209673154	11.79117308	24.24584533	YNR040W_ORF	1.752192079	0.568571429	0.324491496	1.455392319	12.21525383	13.45980668	YOL165C_ORF	0.935082002	0.29	0.310133228	1.226146898
			YMR265C_ORF	0.947953713	0.989955357	1.044307695	2.246282041	36.5735204	59.06915626	YGL228W_ORF	2.62740191	2.16	0.822104906	5.015688273	6.869763069	9.63398163	YOR254C_ORF	1.435056774	0.63	0.439007021	1.532778841	7.317220344	16.5584161	YGL056C_ORF	1.156760533	1.833333333	1.584885792	4.189075852	2.710579426	3.043232752	YOR292C_ORF	1.465867511	0.5645	0.385096194	1.4871407	11.79117308	24.2858	YGR063C_ORF	1.749857596	1.37952381	0.788363472	2.715037386	12.21525383	13.48689544	YGL154C_ORF	0.933334563	0.375	0.401785185	1.285009951
			YDL055C_ORF	0.947939404	1.0225	1.078655445	2.304588786	36.5735204	59.07017591	YNL191W_ORF	2.626786132	1.662222222	0.632796938	3.4534639	6.869763069	9.64069349	IGX_YN_444265C	1.434315112	0.8475	0.590874344	1.756546103	7.317220344	16.58188168	YBR078W_JXN_EE20_1_ORF	1.155870396	1.68	1.453450149	2.783325238	2.710579426	3.063737858	YAL021C_ORF	1.465665016	0.775	0.528770211	1.685159334	11.79117308	24.29399583	YLR251W_ORF	1.747234676	1.119047619	0.64046784	2.071281687	12.21525383	13.51748348	YDR009W_ORF	0.933013857	0.435	0.466231018	1.341928204
			YMR292W_ORF	0.947661638	0.9925	1.047314738	2.323015931	36.5735204	59.08997021	YHL040C_ORF	2.625195361	1.956666667	0.745341355	4.913839836	6.869763069	9.658077037	YLL052C_OCH__ORF	1.431897618	0.67921875	0.474348684	1.593660958	7.317220344	16.65855697	YER134C_ORF	1.154582695	1.33	1.151931348	2.409549497	2.710579426	3.09356208	YHR079C_ORF	1.465390355	0.812285714	0.554313539	1.836213267	11.79117308	24.30511618	YPL112C_ORF	1.744942561	1.042857143	0.597645542	2.193765449	12.21525383	13.54434716	YDR460W_ORF	0.931921605	0.3825	0.41044225	1.286531017
			YBR282W_ORF	0.946764249	0.66	0.697111241	1.570858618	36.5735204	59.1539243	YJL105W_ORF	2.623736778	2.183333333	0.832146483	5.591464208	6.869763069	9.674072442	YML094W_ORF	1.431041807	0.74	0.517105787	1.644586447	7.317220344	16.6857695	YMR133W_ORF	1.1517831	1.423422619	1.235842599	2.915018047	2.777016732	3.159063674	YML106W_ORF	1.465342329	0.734	0.500906843	1.758096346	11.79117308	24.30706111	YGR088W_ORF	1.743357179	1.530873016	0.878117826	3.026245	12.21525383	13.56300142	YKR017C_ORF	0.930600498	0.319	0.342789415	1.208805253
			YER178W_ORF	0.946521568	0.8625	0.911231217	1.906042751	36.5735204	59.17122043	IGR_CHR08:(305646..306646)_401	2.622350369	1.370416667	0.522590987	2.669373855	6.869763069	9.689326387	YDR297W_ORF	1.430606859	0.6425	0.449110107	1.554814991	7.317220344	16.69961352	YKL006W_INT_1	1.151554822	0.998333333	0.866943817	1.992987587	2.777016732	3.164444783	YDL138W_ORF	1.464447718	0.75025	0.512309174	1.848431386	11.79117308	24.34331367	YLR332W_ORF	1.742728134	0.908095238	0.521076822	2.070900082	12.21525383	13.5704198	YER033C_ORF	0.929836624	0.355	0.3817875	1.292757044
			YHR021C_ORF	0.946180229	0.9925	1.048954491	1.941414758	36.5735204	59.19554871	YHR194W_ORF	2.620508821	1.253333333	0.478278617	2.242146094	6.869763069	9.709663436	YKR006C_ORF	1.42853725	0.7875	0.551263189	1.69844569	7.317220344	16.7656149	IGX_YO_415443C	1.151351101	2.266583333	1.968629146	5.916642109	2.777016732	3.169252164	YMR301C_ORF	1.463637996	1.2165625	0.831190843	3.023745511	11.79117308	24.37616517	YDR370C_ORF	1.741408471	0.838095238	0.481274355	1.902872465	12.21525383	13.58601381	YCR004C_ORF	0.928422761	1.05	1.1309503	4.431441957
			YCL057W_ORF	0.943694327	0.83	0.879522083	1.886499822	36.5735204	59.37274993	YNL044W_ORF	2.618985495	1.736666667	0.663106638	3.78173458	6.869763069	9.726551333	YJL042W_ORF	1.427657174	0.6525	0.457042497	1.568427546	7.317220344	16.79374509	YPL070W_ORF	1.150582162	1.375	1.195047208	2.523157598	2.777016732	3.187441137	YNL288W_ORF	1.463345335	0.5835	0.398743882	1.499098064	11.79117308	24.38804793	YMR201C_ORF	1.741174627	0.922380952	0.529746378	1.921304452	12.21525383	13.58878148	YOR300W_ORF	0.928298017	0.5275	0.568244239	1.549440263
			YDR134C_OCH__ORF	0.941726041	1.0625	1.128247446	2.394696086	36.5735204	59.51307988	YKL082C_ORF	2.617538496	1.496666667	0.571784013	2.887280351	6.869763069	9.74264769	YOR212W_ORF	1.426066993	0.68	0.476835944	1.602928159	7.317220344	16.84466933	YKL133C_ORF	1.150281253	1.358333333	1.180870617	2.453822874	2.777016732	3.194577845	YNL116W_ORF	1.462220482	1.269125	0.867943662	3.439663093	11.79117308	24.43376469	YDR110W_ORF	1.740983668	0.674761905	0.387575092	1.561094008	12.21525383	13.59104256	YNL189W_ORF	0.927433937	0.39125	0.421862932	1.295233367
			YOL147C_ORF	0.941703113	0.8675	0.921203284	1.763671664	36.5735204	59.51471465	YOR014W_ORF	2.615240221	1.86	0.711215737	4.079067985	6.869763069	9.768323152	YOR108W_ORF	1.42565357	0.6275	0.440149005	1.539305199	7.317220344	16.85792924	YGR025W_ORF	1.1479311	2.066166667	1.799904774	4.823139463	2.777016732	3.25068311	YNR009W_ORF	1.460719054	0.8665	0.593200997	2.018496994	11.79117308	24.49489775	YMR020W_ORF	1.739591483	1.334285714	0.767010949	3.214678096	12.21525383	13.6075539	YBR301W_ORF	0.926661394	0.3	0.323742849	1.259161632
			YNR052C_ORF	0.939887156	0.6125	0.651673976	1.525218783	36.5735204	59.64420108	YOL051W_ORF	2.612017626	2.283333333	0.874164596	6.176172083	6.869763069	9.80455141	YLR370C_ORF	1.425551805	0.8825	0.619058527	1.802723589	7.317220344	16.8611945	YJL078C_ORF	1.147083898	1.191666667	1.03886618	2.247508538	2.777016732	3.271068302	YKL096W-A_ORF	1.46021815	0.822	0.562929587	1.974689347	11.79117308	24.51532123	YLR129W_ORF	1.738664365	1.424761905	0.819457702	3.947317157	12.21525383	13.61857587	YPR025C_ORF	0.920505281	0.2725	0.296033065	1.213170569
			YCR010C_ORF	0.938917637	0.848833333	0.904055159	1.953448477	36.5735204	59.71333796	YFL009W_ORF	2.610208598	1	0.383111143	1.990564951	6.869763069	9.825004517	YHR008C_ORF	1.425352888	0.685	0.480582742	1.582502638	7.317220344	16.86757845	YMR126C_ORF	1.145549544	1.41	1.2308503	2.685536012	2.777016732	3.308204624	YAL039C_ORF	1.459844868	0.7725	0.529165816	1.874436355	11.79117308	24.53055035	YKL050C_ORF	1.738299069	1.086190476	0.624858228	2.247481646	12.21525383	13.62292447	YHR033W_ORF	0.920049209	0.3375	0.366828205	1.226537482
			YBR031W_OCH_DS100_ORF	0.937294198	0.8225	0.87752597	1.866841126	36.5735204	59.82911327	IGR_CHR02:(COMPLEMENT(553772..553931))_63	2.607494486	1.78	0.682647656	3.237182107	6.869763069	9.855847412	YDR393W_ORF	1.424898348	0.5325	0.373710869	1.441577275	7.317220344	16.88217358	YBR197C_ORF	1.14547381	1.333333333	1.164001588	2.411967936	2.777016732	3.310044906	YLR027C_ORF	1.458986745	0.6465	0.443115746	1.635302715	11.79117308	24.56558985	YOR160W_ORF	1.738291838	1.168571429	0.672252727	2.479447173	12.21525383	13.62301059	YHR119W_ORF	0.919779592	0.4455	0.48435517	1.408387175
			YKR043C_ORF	0.936224194	0.7225	0.771716865	1.678770298	36.5735204	59.9054245	YIL010W_ORF	2.603589712	1.933333333	0.742564516	3.642494786	6.869763069	9.900551423	YLR118C_ORF	1.424105999	1.0775	0.756615028	2.072972693	7.317220344	16.90763999	YIL136W_ORF	1.145133706	1.151666667	1.005704977	2.228222246	2.777016732	3.318317596	YNL081C_ORF	1.458805029	0.90425	0.619856651	2.191764682	11.79117308	24.57301517	YBR198C_ORF	1.737532263	1.373809524	0.790667059	3.015229449	12.21525383	13.63206348	YNL332W_ORF	0.918714499	0.3075	0.334706811	1.251798849
			YLR072W_ORF	0.935128575	1.0075	1.077391951	2.288718267	36.5735204	59.98356514	YHR155W_ORF	2.603468873	1.761666667	0.676661313	3.821958108	6.869763069	9.901941079	YPL019C_ORF	1.423366511	0.755	0.530432601	1.700766177	7.317220344	16.93143534	YLR370C_ORF	1.145120325	1.428333333	1.247321615	2.528567942	2.777016732	3.318643346	YER083C_ORF	1.458243806	0.441	0.302418565	1.348486252	11.79117308	24.59595973	YPL012W_ORF	1.736160712	0.895714286	0.515916689	1.9892717	12.21525383	13.64844632	YDR317W_ORF	0.91842068	0.42	0.457306776	1.417251549
			YKL204W_ORF	0.932993108	1.0475	1.122730694	2.219767463	36.5735204	60.13587396	YKL042W_ORF	2.60272311	1.006666667	0.386774399	2.02396338	6.869763069	9.910525703	YIL124W_ORF	1.422922364	0.4975	0.349632568	1.409519703	7.317220344	16.94574013	YAL059W_ORF	1.142418266	1.598333333	1.399078937	2.730075525	2.777016732	3.384865591	YDL048C_TIL_1501_1637_64_ORF	1.458045113	0.675	0.462948638	1.545987993	11.79117308	24.60408721	IGR_CHR04:(1378373..1379080)_419	1.735182971	1.32952381	0.76621534	3.3029147	12.21525383	13.66015374	YOR247W_TIL_7_164__ORF	0.917988449	0.53	0.577349313	1.400579804
			YDR032C_ORF	0.931902339	0.69	0.740420934	1.656696776	36.5735204	60.21367279	YMR031C_ORF	2.601034743	2.9	1.114940894	10.10513272	6.869763069	9.930013524	YHL002W_ORF	1.42238236	0.8225	0.578255203	1.715503418	7.317220344	16.96314528	YNL192W_ORF	1.142058731	1.356666667	1.187913221	2.502063597	2.777016732	3.393743399	YMR246W_ORF	1.457114314	0.5715	0.392213565	1.511686609	11.79117308	24.64219105	YKL209C_ORF	1.734984881	1.282380952	0.739130909	2.908405093	12.21525383	13.66252857	YER077C_ORF	0.917953306	0.3075	0.334984359	1.228783118
			YGR189C_ORF	0.931003091	0.9775	1.049942808	2.336966304	40.48166698	60.27781157	YNL022C_ORF	2.600565226	0.833333333	0.320443158	1.747702106	6.869763069	9.935445869	YNL288W_ORF	1.421133103	0.7975	0.561171926	1.710201777	7.317220344	17.00346582	YOR149C_ORF	1.141048613	1.661683786	1.45627782	2.840377309	2.777016732	3.418769515	YGR240C_ORF	1.456743309	0.9035	0.620219083	2.182134838	11.79117308	24.65739243	YOR247W_ORF	1.734194084	1.529047619	0.881705014	3.561015849	12.21525383	13.67201893	YLR122C_ORF	0.915673942	0.496111111	0.541798874	1.354547482
			YOR362C_ORF	0.930595954	0.8025	0.862350622	1.861524289	40.48166698	60.30685049	YGL257C_ORF	2.596742318	2.496666667	0.961461077	6.597265428	6.869763069	9.979887887	YLR166C_ORF	1.420398362	0.68	0.478738936	1.582648303	7.317220344	17.02721595	YLR023C_ORF	1.139947753	1.488333333	1.305615392	2.595054179	2.777016732	3.446184911	IGX_YL_212414C	1.45534819	1.2885	0.885355139	3.413235275	11.79117308	24.71462526	YPL009C_ORF	1.733380211	0.785238095	0.453009726	1.776299793	12.21525383	13.68180261	YIL116W_AAA_11_NCR	0.914777744	0.433125	0.473475664	1.335161426
			YGR032W_ORF	0.929830631	0.9125	0.981361519	1.888314658	40.48166698	60.36143678	YOL104C_ORF	2.596705808	1.12	0.431315706	2.184924613	6.869763069	9.980314133	YOR291W_ORF	1.419152594	0.4575	0.322375481	1.372758204	7.317220344	17.0675456	YPL163C_ORF	1.139001086	1.453333333	1.275971859	2.560545896	2.777016732	3.469878559	YKL032C_ORF	1.451812108	0.653	0.449782721	1.675328228	11.79117308	24.86018298	YDR457W_TIL_9601_9900_57_ORF	1.731588433	1.460952381	0.84370648	3.152545653	12.21525383	13.70340068	YOL049W_ORF	0.91158592	0.3725	0.408628514	1.27527408
			YER144C_ORF	0.928234278	0.66	0.711027394	1.569816533	40.48166698	60.47529382	YOR085W_ORF	2.593399738	0.973333333	0.375311727	2.057334835	6.869763069	10.01905389	YHR059W_ORF	1.418754215	0.74953125	0.528302395	1.667551877	7.317220344	17.08045859	YOL136C_ORF	1.137203793	1.303333333	1.146085989	2.380676279	2.777016732	3.515164202	IGR_CHR04:(1022637..1022775)_55	1.451391941	1.0276875	0.708070281	2.572937298	11.79117308	24.87752575	YMR224C_ORF	1.73029277	0.542857143	0.313737162	1.438923598	12.21525383	13.71906929	YBL098W_ORF	0.911171313	0.535	0.587156325	1.53655486
			YER099C_ORF	0.927408471	0.7275	0.784443988	1.715490267	40.48166698	60.53419158	YLR055C_ORF	2.593340529	1.11	0.428019378	2.116159335	6.869763069	10.01975025	YHR195W_ORF	1.418748134	0.5775	0.407048994	1.48937991	7.317220344	17.08065578	YKR039W_ORF	1.136748303	1.05	0.923687326	2.087308219	2.777016732	3.52670411	YHR182W_ORF	1.450177316	1.146	0.790248191	2.609806297	11.79117308	24.92771705	YER078C_ORF	1.72869999	0.95047619	0.549821366	2.092314083	12.21525383	13.73838967	YKR001C_AAA_22_NCR	0.910527364	0.505	0.554623639	1.489986775
			IGR_CHR02:(COMPLEMENT(373565..373736))_83	0.925055898	0.944	1.020478873	1.83078387	40.48166698	60.70197202	YDR534C_ORF	2.589605534	1.247916667	0.481894501	2.303236884	6.869763069	10.0638604	YHR004C_ORF	1.41677578	0.69	0.487021313	1.588158012	7.317220344	17.14470323	YML117W_ORF	1.136710371	1.761666667	1.549793784	2.917744835	2.777016732	3.52766629	YOL133W_ORF	1.449939042	0.4235	0.292081245	1.335088217	11.79117308	24.93757296	YMR302C_ORF	1.728213304	1.381428571	0.79933916	3.345035376	12.21525383	13.74430613	YAL015C_ORF	0.909986829	0.38	0.417588462	1.286812667
			YLR065C_ORF	0.924477971	0.71	0.768000994	1.630752475	40.48166698	60.74318611	YPL096W_ORF	2.589506639	2.116666667	0.817401522	4.856748447	6.869763069	10.06503324	YAL056W_ORF	1.414519038	0.9175	0.648630365	1.848504903	7.317220344	17.21822088	YMR183C_ORF	1.136680961	1.485	1.306435183	2.581747297	2.777016732	3.528412393	YLR154W-F_ONO_ORF	1.449392121	1.757638889	1.212673136	7.167275006	11.79117308	24.96020791	YOL113W_ORF	1.726235055	0.735238095	0.425920035	1.664258586	12.21525383	13.76841783	YHR071W_ORF	0.90969931	0.47	0.516654234	1.502629651
			YLR350W_ORF	0.92422714	0.6975	0.754684611	1.629308741	40.48166698	60.76107339	YNR068C_ORF	2.589062892	1.885333333	0.7281914	4.192754161	6.869763069	10.07029891	YER068W_ORF	1.413882964	0.9475	0.670140333	1.851461626	7.317220344	17.23898759	YKL184W_ORF	1.13528764	1.693333333	1.491545644	2.787411265	2.777016732	3.563883202	YOR108W_ORF	1.448908984	0.6725	0.464142336	1.687506023	11.79117308	24.98021724	YJL053W_ORF	1.725572886	0.583333333	0.338051981	1.528271385	12.21525383	13.77651125	YMR032W_ORF	0.909532447	0.3275	0.360075115	1.300740917
			YOL049W_ORF	0.923801866	0.7875	0.85245552	1.665337335	40.48166698	60.79140011	YPR065W_ORF	2.589003359	0.82	0.316724193	1.810841245	6.869763069	10.07100575	YLR274W_ORF	1.413787806	0.881111111	0.623227267	1.768725923	7.317220344	17.24209603	YPL047W_ORF	1.134612987	1.221851852	1.076888654	2.278624667	2.777016732	3.581144831	YDL046W_ORF	1.447211309	0.7835	0.54138604	1.912675472	11.79117308	25.05063271	YML103C_ORF	1.724824729	1.286190476	0.745693435	2.48383674	12.21525383	13.78566939	YPR129W_AAA_25_NCR	0.909321276	0.4225	0.464632261	1.306222851
			YDR373W_ORF	0.919163142	0.895	0.973711803	2.107030712	40.48166698	61.12214038	YML087C_ORF	2.587826769	0.766666667	0.296258882	1.660466601	6.869763069	10.08499404	YOL105C_ORF	1.413159589	0.655	0.463500376	1.558473219	7.317220344	17.26262879	YOR247W_OCH__ORF	1.134097243	1.28	1.128651011	2.348115461	2.777016732	3.594378799	YLR224W_ORF	1.445227399	0.973	0.673250452	2.378002153	11.79117308	25.1331288	YLR312W-A_ORF	1.724478165	1.556190476	0.902412398	3.253938159	12.21525383	13.78991661	YIL046W_ORF	0.907019672	0.23	0.253577742	1.17075149
			YOR049C_ORF	0.918883585	0.7375	0.80260439	1.664646427	40.48166698	61.14206906	YFL002C_ORF	2.586848181	1.79	0.691961752	3.93360561	6.869763069	10.09665556	YJL091C_ORF	1.412982437	0.83	0.587409991	1.761896367	7.317220344	17.26842237	YGR168C_ORF	1.132748928	1.148333333	1.01375804	2.198106444	2.777016732	3.629133359	YBR296C_ORF	1.444856694	0.5032	0.348269833	1.438395186	11.79117308	25.1485686	YLR094C_ORF	1.722283631	1.152857143	0.669377054	2.471203429	12.21525383	13.81688411	YOR167C_OCH__ORF	0.903132611	0.255	0.282350562	1.184760124
			YOR187W_ORF	0.91799325	0.925	1.007632681	2.149972252	40.48166698	61.20553504	YOR359W_ORF	2.586837895	1.699166667	0.656850849	3.787880129	6.869763069	10.09677827	YCR008W_ORF	1.412919028	0.685	0.484811929	1.612220426	7.317220344	17.27049648	YPR128C_ORF	1.132492576	1.226666667	1.083156475	2.279544724	2.777016732	3.635766878	YOR247W_ORF	1.444005609	0.6475	0.44840546	1.491766998	11.79117308	25.18404577	YGL139W_ORF	1.722119277	1.213809524	0.704834758	2.722129609	12.21525383	13.81890887	YGR263C_ORF	0.902961067	0.2325	0.257486185	1.178222285
			YMR267W_ORF	0.917854499	0.84	0.915177733	1.912289393	40.48166698	61.21542518	YNL014W_ORF	2.582921253	0.86625	0.335376078	1.806107888	6.869763069	10.14370046	YNL300W_ORF	1.412700425	0.9425	0.667161971	1.844524457	7.317220344	17.27764849	YER144C_ORF	1.132025083	1.241666667	1.096854377	2.300437636	2.777016732	3.647885276	YGR026W_ORF	1.443139359	1.013	0.701941911	2.458924721	11.79117308	25.22019763	YKL021C_ORF	1.721890029	0.696190476	0.404317619	1.631674537	12.21525383	13.82173428	YMR233W_ORF	0.901944151	0.2725	0.302125137	1.194171318
			YDR381W_ORF	0.917566898	0.6675	0.727467394	1.575750602	40.48166698	61.23592498	YPR193C_ORF	2.582749294	1.173571429	0.454388442	2.376590303	6.869763069	10.14576967	YML113W_ORF	1.412536285	0.5925	0.419458251	1.495309706	7.317220344	17.28302018	YDR496C_ORF	1.131567331	1.228333333	1.085515019	2.281837192	2.777016732	3.65977774	YBR005W_ORF	1.442477381	0.682	0.472797708	1.731238299	11.79117308	25.24785338	YJL029C_ORF	1.720954798	0.99952381	0.580796085	2.185991895	12.21525383	13.8332751	YMR029C_ORF	0.901613977	0.21	0.232915644	1.160655171
			YJR139C_ORF	0.916862684	0.885	0.96524814	1.891935151	40.48166698	61.28611796	YHR098C_ORF	2.582189008	1.216666667	0.471176456	2.220557577	6.869763069	10.15251695	YOR026W_ORF	1.411607118	0.65	0.460468066	1.598480211	7.317220344	17.31345348	YOL010W_ORF	1.130951849	1.428333333	1.262947963	2.530969432	2.777016732	3.675809633	YGL058W_ORF	1.440298026	1.272444444	0.883459133	3.308140483	11.79117308	25.33907839	YHL036W_TIL_8_99__ORF	1.719425939	0.71152381	0.413814747	1.720026103	12.21525383	13.85219128	YJL095W_ORF	0.901174304	0.2725	0.302383233	1.227454025
			YFR044C_ORF	0.916601665	1.02	1.112806183	2.395300585	40.48166698	61.30472126	YOL063C_ORF	2.575229109	2.193333333	0.851704156	5.354107305	6.869763069	10.23701051	YLL009C_TIL_5_129__ORF	1.411374922	1.597	1.131520743	2.757106219	7.317220344	17.32106535	YPL128C_ORF	1.129483571	1.566666667	1.387064591	2.72763782	2.777016732	3.714247988	YLR311C_ORF	1.438373299	0.943277778	0.655794833	1.842092235	11.79117308	25.41987118	YEL032W_ORF	1.718650358	1.685714286	0.980836084	4.502038722	12.21525383	13.86181117	YOL086C_AAA_16_NCR	0.901112131	0.4325	0.479962466	1.318990906
			YBR195C_ORF	0.915981741	0.565	0.616824523	1.476389495	40.48166698	61.34890235	YGR223C_ORF	2.573227509	1.153333333	0.44820496	2.400202988	6.869763069	10.2615429	YIL064W_ORF	1.410948044	0.6225	0.441192716	1.535102126	7.317220344	17.33506621	YPL198W_JXN_EI_2_ORF	1.129417417	1.186666667	1.050689186	2.224987431	2.777016732	3.71598625	YBR126C_ORF	1.437088078	0.58	0.403593912	1.542849858	11.79117308	25.47393823	YKL015W_ORF	1.718414013	0.532380952	0.30980948	1.409568409	12.21525383	13.86474585	YKR027W_ORF	0.899642369	0.2125	0.236204971	1.15969919
			YAL069W_ORF	0.910631596	0.625875	0.687297698	1.548012031	40.48166698	61.7300678	YGR244C_ORF	2.572437213	1.03	0.400398499	1.946107978	6.869763069	10.27125778	YPR198W_ORF	1.410932172	0.755	0.535107226	1.647674026	7.317220344	17.33558696	YGL257C_ORF	1.128592605	1.658333333	1.469381711	2.816965729	2.777016732	3.737705894	YDR143C_ORF	1.435641137	0.651	0.453455939	1.637953293	11.79117308	25.53492202	YDR387C_ORF	1.718200728	0.99	0.576184135	2.247279548	12.21525383	13.86739549	YDR408C_ORF	0.898954164	0.385	0.428275451	1.319406316
			YDR385W_AAA_3_NCR	0.910254452	0.9175	1.007959914	1.799451451	40.48166698	61.75692701	YDR270W_ORF	2.571211846	1.720333333	0.669074909	3.611418324	6.869763069	10.28635297	YBR017C_ORF	1.410576535	0.5675	0.402317766	1.473889554	7.317220344	17.34725838	IGX_YC_210345C	1.127265685	1.803333333	1.599741177	2.968359479	2.777016732	3.772829167	YMR278W_ORF	1.43548847	0.504888889	0.351719223	1.406272997	11.79117308	25.54136345	YDL209C_ORF	1.71747978	0.705714286	0.410901074	1.704593001	12.21525383	13.87636085	YMR026C_ORF	0.898338522	0.34	0.378476478	1.279863702
			YNL138W_ORF	0.909497892	0.7025	0.772404209	1.664684077	40.48166698	61.8108029	YER041W_ORF	2.563631278	1.336666667	0.521395833	2.625190222	6.869763069	10.38060735	YAL038W_ORF	1.409999702	0.875	0.620567507	1.78482191	7.317220344	17.36620236	YGR028W_ORF	1.127229609	1.405	1.246418644	2.499331349	2.777016732	3.773787234	YBR195C_ORF	1.435028496	0.379	0.264106254	1.303197801	11.79117308	25.56077904	YPR162C_ORF	1.714997243	0.568571429	0.331529063	1.521377892	12.21525383	13.90733958	YAL063C_ORF	0.898057962	0.210555556	0.234456532	1.148130779
			YHR111W_ORF	0.908731147	0.82	0.902357097	1.85713767	40.48166698	61.86539783	YAL017W_ORF	2.561687384	1.01	0.394271372	1.994156267	6.869763069	10.40501882	YGR288W_ORF	1.409639667	0.956111111	0.678266321	1.873620138	7.317220344	17.37803474	YPR157W_ORF	1.126849349	1.455	1.291210756	2.570303614	2.777016732	3.783895792	YDR035W_ORF	1.433692032	0.52	0.36269993	1.44866974	11.79117308	25.61726053	YDL058W_ORF	1.714849504	1.58	0.921363651	3.821795816	12.21525383	13.90918843	YER013W_ORF	0.896158901	0.415	0.463087517	1.376451791
			YKL056C_ORF	0.908409825	1.3025	1.433824211	3.266215687	40.48166698	61.88827522	YER008C_ORF	2.561450693	1.713333333	0.668891788	3.62204406	6.869763069	10.40799793	YJR104C_ORF	1.40923663	0.57	0.404474301	1.482066323	7.317220344	17.39128796	YOR136W_ORF	1.126201941	1.46	1.296392722	2.576790456	2.777016732	3.801148634	YNL151C_ORF	1.432788766	0.5655	0.394684837	1.477908893	11.79117308	25.65549242	YFL030W_ORF	1.714732133	0.652738095	0.38066476	1.622044123	12.21525383	13.91065765	YKL032C_ORF	0.895881064	0.3325	0.371143016	1.309801668
			YBL030C_ORF	0.905918651	0.915	1.010024464	2.0249266	40.48166698	62.06560127	YML118W_ORF	2.561405519	1.153333333	0.450273619	2.070793271	6.869763069	10.40856668	YDL199C_ORF	1.409052558	0.449583333	0.319067824	1.364967373	7.317220344	17.39734352	YNL284C_ORF	1.125391643	1.291666667	1.147748585	2.448412842	2.777016732	3.82281805	YDR354W_ORF	1.432350172	0.82545	0.576290642	2.014574164	11.79117308	25.6740734	YOR383C_OCH__ORF	1.71349093	0.921428571	0.537749313	2.03803921	12.21525383	13.92621777	YMR169C_ORF	0.894867706	0.3975	0.444199738	1.284280321
			YIL088C_ORF	0.905037008	0.74	0.817646122	1.677650361	40.48166698	62.1283411	YOR303W_ORF	2.560276831	1.043333333	0.407508017	2.072259601	6.869763069	10.42279445	YIL138C_ORF	1.404557076	0.680625	0.484583369	1.640163461	7.317220344	17.54575473	YFL049W_ORF	1.125075993	1.116666667	0.992525548	2.14317931	2.777016732	3.831282151	YNL301C_ORF	1.430585111	0.8235	0.575638593	1.859570197	11.79117308	25.74896202	YFL057C_ORF	1.713022337	1.618571429	0.944863002	4.103837704	12.21525383	13.93210313	IGR_CHR07:(COMPLEMENT(604577..604733))_12	0.893317508	0.2025	0.22668312	1.157632565
			YDR292C_ORF	0.904621178	0.5875	0.64944312	1.51336018	40.48166698	62.15792937	YPL082C_ORF	2.559618975	1.73	0.675881847	3.398258557	6.869763069	10.43110249	YJL171C_ORF	1.403402464	0.66	0.470285621	1.558668988	7.317220344	17.58403357	YNL217W_ORF	1.124931222	1.598333333	1.420827604	2.725579444	2.777016732	3.835168441	YNL121C_ORF	1.430462128	0.4675	0.326817461	1.365067391	11.79117308	25.7541867	YBR179C_ORF	1.709755264	0.620952381	0.363182026	1.54067613	12.21525383	13.97330389	YKR020W_ORF	0.892394517	0.324	0.36306812	1.277936952
			YML116W-A_ORF	0.904237479	1.1525	1.274554558	2.422301922	40.48166698	62.18522954	YKL079W_ORF	2.557996012	0.863333333	0.337503784	1.762723492	6.869763069	10.4516473	YFR042W_ORF	1.40336746	0.7995	0.56970111	1.72206197	7.317220344	17.58519509	YDR284C_ORF	1.124037603	1.436666667	1.278130432	2.532883009	2.777016732	3.859216812	YPR188C_ORF	1.42802275	0.529	0.370442278	1.466803389	11.79117308	25.8579984	YOR231W_ORF	1.709421072	1.514761905	0.886125677	4.360757105	12.21525383	13.97753495	YGL201C_ORF	0.89193007	0.225	0.252261929	1.161351924
			YLR019W_ORF	0.903999751	0.6825	0.754978084	1.577553132	40.48166698	62.20214304	YOR116C_TIL_601_900_47_ORF	2.556676389	1.520555556	0.594739155	2.942259945	6.869763069	10.46840305	YFR050C_ORF	1.400180735	0.82	0.585638682	1.707357213	7.317220344	17.69119203	YMR299C_ORF	1.123908606	1.468333333	1.306452612	2.566223013	2.777016732	3.862696777	IGR_CHR06:(27950..28130)_20	1.427335456	1.933875	1.35488472	7.435122427	11.79117308	25.8873093	YDL042C_ORF	1.708818346	1.094285714	0.640375682	2.41647818	12.21525383	13.98517365	YHR009C_ORF	0.891919025	0.2575	0.288703338	1.20439248
			YDR407C_ORF	0.902631113	0.515	0.57055423	1.427987619	40.48166698	62.29950335	YJL046W_ORF	2.555931489	1.646666667	0.644253054	3.34966909	6.869763069	10.47788149	YGL256W_ORF	1.399890375	0.78	0.557186487	1.728812364	7.317220344	17.70087497	IGR_CHR02:(234361..234579)_68	1.123824779	1.446666667	1.287270661	2.560474951	2.777016732	3.864959314	YDL002C_ORF	1.424191318	0.5533	0.388501175	1.508747358	11.79117308	26.02174494	YOR248W_ORF	1.708186015	1.493809524	0.8745005	3.686705529	12.21525383	13.99319841	YPR009W_ORF	0.891317621	0.3375	0.378652898	1.227453949
			YBR207W_ORF	0.902512726	0.7125	0.789462552	1.711792449	40.48166698	62.30792391	YLR399C_ORF	2.55499355	1.113333333	0.435748002	2.199067974	6.869763069	10.48983695	YNL315C_ORF	1.399461448	0.81	0.578794079	1.749636313	7.317220344	17.71518644	YOR221C_ORF	1.123748041	1.218333333	1.084169484	2.27465145	2.777016732	3.86703135	YBR056W_ORF	1.423845493	0.702	0.493031023	1.731532553	11.79117308	26.03656651	YEL011W_ORF	1.706788505	1.378571429	0.807699035	1.769511347	12.21525383	14.01097343	YDR264C_ORF	0.889369674	0.240555556	0.270478703	1.179629969
			YGR132C_ORF	0.902289673	1.025	1.135998816	2.308354641	40.48166698	62.32378875	YNL173C_ORF	2.554824676	1.133333333	0.44360513	2.156389911	6.869763069	10.49199195	YMR237W_ORF	1.39881073	0.7225	0.516510193	1.632101194	7.317220344	17.73691554	YPL184C_ORF	1.123111735	1.623333333	1.445388987	2.746183325	2.777016732	3.884241601	YJR043C_ORF	1.420374237	0.7635	0.537534391	1.800366059	11.79117308	26.18572296	YMR299C_ORF	1.70523094	0.879619048	0.515835731	1.809545626	12.21525383	14.03084867	YKL126W_ORF	0.888776349	0.4725	0.531629808	1.42087644
			YER019C-A_ORF	0.900741674	0.6925	0.768810881	1.580405997	40.48166698	62.43387416	YBL112C_ORF	2.554469108	1.123333333	0.43975217	2.040537581	6.869763069	10.49653181	YAL046C_ORF	1.398249014	0.635	0.454139423	1.539733559	7.317220344	17.75568948	YLR006C_ORF	1.122113342	1.28	1.140704733	2.343061559	2.777016732	3.911350752	YLR209C_ORF	1.419820101	0.583	0.410615401	1.535407298	11.79117308	26.20959831	YMR181C_TIL_5_131__ORF	1.705189694	0.867619048	0.508810868	2.029074844	12.21525383	14.03137592	YPL222W_ORF	0.88460365	0.245	0.276960196	1.181520926
			YPR166C_ORF	0.899887215	0.725	0.805656518	1.608504996	40.48166698	62.49462589	YKL041W_ORF	2.552327626	1.026666667	0.40224721	1.982985878	6.869763069	10.5239443	YER025W_ORF	1.397001274	1.05	0.751609909	2.091363978	7.317220344	17.79744786	YDR204W_ORF	1.12195321	1.616666667	1.440939473	2.765425798	2.777016732	3.915710796	YJL121C_ORF	1.41968974	0.593	0.417696898	1.543800303	11.79117308	26.21521762	YPL058C_ORF	1.704649287	1.216190476	0.713454953	3.131988376	12.21525383	14.03828835	YBR099C_ORF	0.883098584	0.6475	0.733213722	1.364433466
			YGR118W_ORF	0.899768637	0.75	0.833547614	1.693362399	40.48166698	62.50305607	YIL022W_TIL_1201_1500_26_ORF	2.551684439	2.086666667	0.81776047	4.159313565	6.869763069	10.53220107	YPR161C_ORF	1.395931984	0.72	0.515784442	1.648657377	7.317220344	17.8332953	YMR073C_ORF	1.120626952	1.03	0.919128349	2.041482619	2.777016732	3.951949668	YLR459W_ORF	1.419678615	1.039	0.73185578	2.544373351	11.79117308	26.21569718	YDR364C_ORF	1.704237191	0.711904762	0.417726339	1.726790755	12.21525383	14.04356507	YFL020C_ORF	0.882676068	0.3025	0.34270783	1.215093506
			YLR325C_ORF	0.899725138	1.1075	1.230931485	2.648317848	40.48166698	62.50614849	YOR123C_ORF	2.550752323	1.243333333	0.487437891	2.454339985	6.869763069	10.54418621	YPL089C_ORF	1.395833042	0.5825	0.41731352	1.491139994	7.317220344	17.83661514	YDR370C_ORF	1.120362855	1.181666667	1.054717818	2.224803121	2.777016732	3.959193165	YJL176C_ORF	1.417622571	1.062	0.749141571	2.528277779	11.79117308	26.30445598	YML116W_ORF	1.703679311	0.671428571	0.394105022	1.664936513	12.21525383	14.05071616	YMR191W_ORF	0.882143865	0.4375	0.49595085	1.33487428
			YIL123W_ORF	0.898426664	0.92	1.024012351	1.89807832	40.48166698	62.59844916	YGR161C-D_ORF	2.550529413	1.836666667	0.720111933	3.802720003	6.869763069	10.54705576	YPL206C_ORF	1.394718411	0.78	0.559252673	1.671727275	7.317220344	17.87404834	YMR081C_ORF	1.12028448	1.196666667	1.068181063	2.239991113	2.777016732	3.961344545	YJL158C_ORF	1.417189994	1.039	0.733140937	2.569854523	11.79117308	26.32316149	YDR296W_ORF	1.703301832	0.935714286	0.549353185	1.935133641	12.21525383	14.05555981	YLR144C_ORF	0.882086708	0.456111111	0.517081946	1.462182828
			YBL028C_ORF	0.898027273	0.675	0.751647551	1.602947846	40.48166698	62.62683507	YOL113W_ORF	2.550092364	0.903333333	0.354235535	1.806355016	6.869763069	10.55268576	YLL013C_ORF	1.393737006	0.875	0.627808544	1.765216629	7.317220344	17.90705824	YDR197W_ORF	1.119964292	1.123333333	1.003008168	2.165083347	2.777016732	3.970141915	YDL122W_ORF	1.416599632	0.56	0.395312823	1.51365953	11.79117308	26.34870743	YDR109C_ORF	1.698484804	0.955238095	0.56240603	2.215593973	12.21525383	14.11772696	YHR129C_ORF	0.881573798	0.36	0.408360594	1.309715481
			YNL069C_OCH__ORF	0.896411046	0.94	1.048626078	1.760396654	42.57886182	62.74168388	YMR320W_ORF	2.549222042	1.586666667	0.622412109	3.418490001	6.869763069	10.56391209	YOL022C_ORF	1.392767491	0.61	0.437976909	1.518903175	7.317220344	17.93971503	IGR_CHR04:(1350163..1351163)_805	1.119230082	1.325	1.183849524	2.447207881	2.777016732	3.990365266	YAL002W_ORF	1.416076979	0.904277778	0.638579535	2.14743869	11.79117308	26.37134048	YBL066C_ORF	1.698251965	1.145714286	0.674643286	2.676918702	12.21525383	14.1207488	YNL247W_ORF	0.88041776	0.4425	0.50260231	1.435018874
			YJR074W_ORF	0.896254134	0.905	1.009758243	1.87096714	42.57886182	62.75283218	YFR022W_ORF	2.544839576	2.003333333	0.787213996	4.164872785	6.869763069	10.62074482	YKL051W_ORF	1.392506107	0.65	0.466784308	1.547662527	7.317220344	17.94852735	YGR120C_ORF	1.11913086	1.386666667	1.239056768	2.479946768	2.777016732	3.993103668	YJL174W_ORF	1.414794927	0.994	0.702575321	2.371298224	11.79117308	26.42692583	YLR425W_ORF	1.69572941	0.453809524	0.267619068	1.356215853	12.21525383	14.153588	YCR023C_ORF	0.879917891	0.4525	0.514252528	1.309813764
			YNL002C_ORF	0.895528647	0.695	0.776077909	1.596888596	42.57886182	62.80437243	YCR089W_ORF	2.54455881	1.525740741	0.599609148	3.037688061	6.869763069	10.62440311	YOR157C_ORF	1.390894886	0.525	0.377454835	1.433301023	7.317220344	18.00292292	YMR178W_ORF	1.117820787	1.4	1.252436898	2.483925328	2.777016732	4.02938057	YER162C_ORF	1.414117969	0.9786	0.692021473	2.4404309	11.79117308	26.45631499	YFL036W_ORF	1.695691842	1.296190476	0.764402142	2.618763398	12.21525383	14.15407846	YDR255C_ORF	0.879761212	0.395	0.448985469	1.375357832
			YLR110C_ORF	0.894584342	0.9725	1.087097051	1.800170331	42.57886182	62.87144736	YBR012C_ORF	2.543521144	0.883333333	0.347287592	1.832988012	6.869763069	10.63794159	YGL200C_ORF	1.388658378	0.745	0.53648904	1.69300115	7.317220344	18.07864159	YBR161W_ORF	1.117688418	1.11	0.993121143	2.131979272	2.777016732	4.033058462	YMR070W_ORF	1.413571049	0.837375	0.592382676	1.972320709	11.79117308	26.48007828	YOR360C_ORF	1.694265832	1.370952381	0.809171946	2.76609583	12.21525383	14.17272623	IGR_CHR05:(COMPLEMENT(52350..52515))_85	0.878768567	0.5325	0.605961592	1.43398685
			IGR_CHR05:(COMPLEMENT(499170..499305))_16	0.894464505	0.6425	0.718306871	1.539549908	42.57886182	62.87995865	YDR206W_ORF	2.543331161	0.743333333	0.292267615	1.646636095	6.869763069	10.64042338	YLR441C_OCH__ORF	1.388134365	0.807625	0.58180607	1.699859429	7.317220344	18.09641826	YHL036W_TIL_6_73__ORF	1.116781886	1.178333333	1.055115012	2.215543697	2.777016732	4.058308289	YDR030C_ORF	1.412216224	1.1283125	0.798965825	2.914691259	11.79117308	26.53901943	YOR356W_ORF	1.694196419	1.539047619	0.908423369	4.979327784	12.21525383	14.17363546	YNL258C_ORF	0.878075246	0.3375	0.384363415	1.316746668
			YLR201C_ORF	0.894092635	0.6575	0.735382414	1.572499717	42.57886182	62.90636901	YCL010C_ORF	2.542623379	1.886666667	0.742015779	3.593106593	6.869763069	10.6496777	YLR454W_ORF	1.387385187	0.78	0.562208684	1.670537851	7.317220344	18.12185711	YOR231W_ORF	1.116232624	1.403333333	1.257205087	2.49934567	2.777016732	4.073659472	YAL034C_ORF	1.410954142	0.6425	0.455365614	1.628609287	11.79117308	26.59402214	YDR457W_TIL_4801_5100_144_ORF	1.691501659	1.267053571	0.749070251	2.700998683	12.21525383	14.20904326	YOL003C_ORF	0.87773893	0.2375	0.270581595	1.185438336
			YGR254W_ORF	0.890988302	0.7075	0.794062053	1.667492079	42.57886182	63.12676538	YIL112W_ORF	2.542214037	0.876666667	0.344843768	1.76508143	6.869763069	10.65503592	YBL069W_ORF	1.386924361	0.5275	0.380337973	1.441830613	7.317220344	18.13751859	YML032C_ORF	1.115616132	1.2	1.075638803	2.254575704	2.777016732	4.090936896	YJR063W_ORF	1.410412266	0.817	0.579263255	1.911832578	11.79117308	26.61766611	YGL211W_OCH__ORF	1.691097583	1.033809524	0.611324582	1.97075208	12.21525383	14.21437112	YDR049W_ORF	0.877167898	0.3975	0.453162959	1.278949643
			YDL145C_ORF	0.890450678	0.825	0.926497133	1.838529411	42.57886182	63.1649209	YML007W_ORF	2.539330332	1.506666667	0.593332284	3.069030176	6.869763069	10.6929086	YDL022W_ORF	1.386617124	0.8175	0.589564333	1.710109459	7.317220344	18.14796606	YLR146C_ORF	1.114801122	1.488333333	1.335066232	2.599170174	2.777016732	4.113854672	YHL002W_ORF	1.410344517	0.6175	0.437836282	1.535007047	11.79117308	26.62062345	YHR006W_ORF	1.690632972	1.182857143	0.699653421	2.711713195	12.21525383	14.22050314	YHR073W_ORF	0.877161105	0.2425	0.276460047	1.173989759
			YKL080W_ORF	0.889874706	0.8825	0.991712647	1.767385628	42.57886182	63.20579345	YGR281W_ORF	2.538997047	2.146666667	0.845478205	5.189859008	6.869763069	10.69729991	YGR058W_ORF	1.385436266	0.6825	0.49262461	1.584121098	7.317220344	18.18816432	YMR231W_ORF	1.114749962	1.031666667	0.92546912	2.032394411	2.777016732	4.115296194	YGL252C_ORF	1.410119479	1.35075	0.957897554	3.883172778	11.79117308	26.6304486	YDR477W_ORF	1.687679758	1.144285714	0.678023013	2.645438645	12.21525383	14.25963079	YJL062W_ORF	0.874970034	0.45	0.514303327	1.278582381
			YPL252C_ORF	0.889275134	0.585	0.657839152	1.487922211	42.57886182	63.24833563	YIL026C_ORF	2.537970781	1.195625	0.471094864	2.413087346	6.869763069	10.7108403	YPL050C_ORF	1.384187333	0.6325	0.45694682	1.541347938	7.317220344	18.23075516	YIL109C_ORF	1.114730669	1.385	1.242452584	2.466853003	2.777016732	4.115839898	YPR154W_ORF	1.408468984	1.00025	0.710168283	2.47377583	11.79117308	26.70259946	YLR430W_ORF	1.687058753	0.986190476	0.584562022	2.135334956	12.21525383	14.26789184	YDR332W_ORF	0.873067734	0.285	0.326435154	1.218612515
			YIL124W_ORF	0.888000787	0.6475	0.72916602	1.609243472	42.57886182	63.33873847	YDR108W_ORF	2.53780956	0.653333333	0.257439858	1.585570781	6.869763069	10.71296994	YFL024C_ORF	1.384137402	0.819375	0.591975189	1.714846021	7.317220344	18.23245951	YER145C_ORF	1.114497697	1.378333333	1.236730535	2.45578038	2.777016732	4.122409247	YMR286W_ORF	1.407912676	0.432	0.306837212	1.355240536	11.79117308	26.72695416	YKL041W_ORF	1.686458928	0.77952381	0.462225197	1.739067993	12.21525383	14.27588218	YHR016C_ORF	0.872957045	0.2775	0.317885057	1.197839457
			YML110C_ORF	0.887876295	0.74	0.833449439	1.618636076	42.57886182	63.34756877	YMR224C_ORF	2.537528329	1.926904762	0.759362857	4.522777557	6.869763069	10.71668653	YNL255C_ORF	1.383992327	0.5875	0.424496573	1.489801821	7.317220344	18.2374122	YDR298C_ORF	1.113653635	1.271666667	1.141887052	2.362691522	2.777016732	4.146270207	YGL181W_ORF	1.407713124	0.5435	0.386087187	1.469407187	11.79117308	26.7356948	YDL148C_ORF	1.685397722	0.911904762	0.541062059	1.746370229	12.21525383	14.29004523	YOR193W_ORF	0.872292415	0.3775	0.432767721	1.235661014
			YDR341C_ORF	0.887353629	0.7875	0.88747031	1.749881072	42.57886182	63.38463906	YKL215C_ORF	2.535359868	2.79	1.100435498	9.585847876	6.869763069	10.74541392	YLR268W_ORF	1.383606964	0.87	0.628791285	1.814583615	7.317220344	18.25057311	YPR101W_ORF	1.111684827	1.146666667	1.031467408	2.184675798	2.777016732	4.202293603	YOR343W-A_ORF	1.406960839	1.674125	1.189887418	6.672045176	11.79117308	26.76866674	YOL142W_ORF	1.684975032	1.157142857	0.686741842	2.223420957	12.21525383	14.29569604	YIL138C_ORF	0.872084015	0.45525	0.522025392	1.312265155
			YCR086W_ORF	0.886634868	0.8975	1.012254347	2.074833273	42.57886182	63.43561085	IGR_CHR04:(1377373..1378373)_520	2.534716135	2.58	1.017865458	6.795986693	6.869763069	10.75396596	YDR399W_ORF	1.383474529	0.6275	0.453568163	1.535651538	7.317220344	18.25509772	YOR096W_INT_1	1.111389226	1.086333333	0.97745534	2.119086253	2.777016732	4.21074951	YHR055C_ORF	1.406720186	0.7665	0.544884482	1.665385412	11.79117308	26.77922135	YNL262W_ORF	1.684167304	1.297142857	0.770198337	2.628076901	12.21525383	14.30650936	YOR394C-A_OCH__ORF	0.870794864	0.3103125	0.356355455	1.227341581
			YDL075W_ORF	0.885776726	0.815	0.920096426	1.760068902	42.57886182	63.49645686	YDR409W_ORF	2.531287186	1.319791667	0.521391517	2.589456859	6.869763069	10.79970492	YDR130C_ORF	1.383404776	0.481944444	0.348375582	1.396864006	7.317220344	18.25748117	YJL180C_ORF	1.111253505	1.17	1.052865071	2.204305982	2.777016732	4.214635825	YGL049C_ORF	1.405385561	0.914214286	0.650507812	2.222609613	11.79117308	26.83781702	YMR024W_ORF	1.683174386	1.168571429	0.694266404	2.319267046	12.21525383	14.31982908	YOL009C_ORF	0.869985912	0.265	0.304602634	1.182712127
			YDR500C_OCH__ORF	0.885574788	0.685	0.773508923	1.590969321	42.57886182	63.51077359	YNR045W_ORF	2.530877627	0.843333333	0.333217744	1.830671152	6.869763069	10.8051889	YGR193C_ORF	1.383019541	0.5225	0.377796542	1.439537907	7.317220344	18.27064891	YLR134W_OCH__ORF	1.110992657	1.433333333	1.29013754	2.526992829	2.777016732	4.222111956	YJR069C_ORF	1.404971142	0.4805	0.341999907	1.41575406	11.79117308	26.85603297	YOR090C_ORF	1.683035005	1.175714286	0.698567934	2.766814115	12.21525383	14.32170123	YDR267C_ORF	0.86967052	0.41	0.471442909	1.304142048
			YOR321W_ORF	0.883458234	0.6975	0.789511007	1.583364512	42.57886182	63.66079194	YOR221C_ORF	2.530461693	1.263333333	0.499250132	2.511401313	6.869763069	10.81076281	YGL009C_ORF	1.379667829	0.97	0.703067782	1.859799026	7.317220344	18.38552469	YOL107W_ORF	1.109233328	1.006666667	0.907533737	2.022372238	2.777016732	4.272773	YNL337W_ORF	1.404269736	0.6035	0.429760739	1.48644322	11.79117308	26.88688652	YKL161C_ORF	1.682866433	1.035595238	0.615375777	2.270387043	12.21525383	14.32396629	YML038C_ORF	0.868088647	0.33	0.380145508	1.246505547
			YER049W_ORF	0.882933473	0.6675	0.756002599	1.611678694	42.57886182	63.69797552	YKR100C_ORF	2.529323018	0.935925926	0.370030209	1.995455797	6.869763069	10.82604564	YGL043W_ORF	1.37936998	0.495	0.358859485	1.405231449	7.317220344	18.39576006	IGR_CHR15:(733507..734507)_535	1.106997314	1.456666667	1.315871907	2.559839902	2.777016732	4.337758337	YHR174W_OCH__ORF	1.402502272	1.93475	1.379498657	9.16345676	11.79117308	26.96476183	YLL054C_ORF	1.681683206	0.802440476	0.477165065	1.802625023	12.21525383	14.33988935	YGR244C_ORF	0.868053568	0.24	0.276480633	1.192839355
			YOR187W_TIL_14_0_US300_ORF	0.882575649	0.692321429	0.78443296	1.576849006	42.57886182	63.7233278	YJR140C_ORF	2.528853344	2.23	0.881822588	4.535869377	6.869763069	10.83235945	YKR066C_ORF	1.37932303	0.5975	0.433183516	1.500550253	7.317220344	18.39737384	YPR125W_ORF	1.106880186	1.361666667	1.230184336	2.417396315	2.777016732	4.34118094	YGR225W_ORF	1.401685576	1.470196429	1.048877476	4.682407153	11.79117308	27.00080772	YOR025W_ORF	1.680109079	0.932857143	0.555236059	2.099039499	12.21525383	14.36113942	YAR014C_ORF	0.867772501	0.2575	0.29673676	1.211927919
			YKL180W_ORF	0.88200889	0.7575	0.858834881	1.706383013	42.57886182	63.76347922	YLR094C_ORF	2.528235326	2.193333333	0.867535277	5.14218958	6.869763069	10.84067637	YMR291W_ORF	1.378953086	0.975	0.707058137	1.853766149	7.317220344	18.41009369	YBR158W_TIL_8_76__ORF	1.104716927	1.838333333	1.66407637	2.973709512	2.777016732	4.404726109	YOR137C_ORF	1.400731569	1.139	0.81314652	2.937797369	11.79117308	27.04296362	YHR099W_ORF	1.679706086	1.764761905	1.050637322	3.743371785	12.21525383	14.36659189	YIL129C_ORF	0.867615465	0.1925	0.221872486	1.144583667
			YDR033W_TIL_7_11__ORF	0.881774607	1.0525	1.193615683	1.815045775	42.57886182	63.78007528	YMR291W_ORF	2.527730338	1.33	0.526163721	2.585613642	6.869763069	10.84747973	YOR221C_ORF	1.377112948	0.9525	0.691664399	1.904860964	7.317220344	18.47346439	YHR169W_ORF	1.104442164	1.46	1.321934319	2.535162543	2.777016732	4.412842432	YIR043C_OCH_DS100_ORF	1.399142192	1.0308	0.736737128	2.552739297	11.79117308	27.11331411	YOR353C_ORF	1.679589722	1.51447619	0.901694128	4.480538641	12.21525383	14.36816722	IGR_CHR02:(COMPLEMENT(593213..593351))_51	0.867320623	0.3175	0.36606993	1.258562742
			YER055C_ORF	0.87973332	0.6275	0.713284339	1.532942986	42.57886182	63.92463805	YDR049W_ORF	2.527646983	0.856666667	0.338918636	1.756941926	6.869763069	10.84860338	YOL060C_ORF	1.37630699	0.96	0.6975188	1.911998413	7.317220344	18.50127292	YJL100W_ORF	1.104012277	1.38	1.2499861	2.457160183	2.777016732	4.425561558	YDL082W_ORF	1.398852237	0.778	0.556170251	1.701969241	11.79117308	27.12616436	YHR211W_ORF	1.678884571	0.786428571	0.468423253	1.871866932	12.21525383	14.37772246	YBR003W_ORF	0.867157665	0.5721875	0.659842522	1.691413627
			YOL111C_ORF	0.879539869	0.8275	0.940832848	1.870739499	42.57886182	63.93833465	YGL139W_ORF	2.527003744	2.136666667	0.845533637	5.131757315	6.869763069	10.85728054	YBR187W_ORF	1.375768129	0.6025	0.437937169	1.51435925	7.317220344	18.51988358	YHR206W_ORF	1.103912847	1.386666667	1.25613781	2.437694111	2.777016732	4.428506956	YKR045C_ORF	1.398396806	1.054	0.753720257	2.685514509	11.79117308	27.14635822	YLR289W_ORF	1.678773098	0.617994048	0.368122439	1.580508843	12.21525383	14.37923439	YPR055W_ORF	0.866280363	0.23	0.265502959	1.18422325
			YPL098C_ORF	0.877280267	0.7875	0.897660679	1.814610332	42.57886182	64.09827218	YCR092C_ORF	2.525851085	1.53	0.605736423	3.209899187	6.869763069	10.87285725	YPL144W_ORF	1.374694911	0.6	0.436460479	1.500785907	7.317220344	18.55699234	YHR021C_INT_1	1.103060255	1.158333333	1.050108848	2.191460245	2.777016732	4.453818323	YFR028C_ORF	1.396614083	1.2465	0.892515703	3.291028278	11.79117308	27.2255217	YDR239C_ORF	1.678298718	1.084047619	0.645920543	2.555572602	12.21525383	14.3856728	YBR270C_ORF	0.86470091	0.395	0.456805348	1.284750399
			YNR032C-A_ORF	0.877231804	0.745	0.849262415	1.761814193	42.57886182	64.10170154	YER129W_ORF	2.5239853	1.383333333	0.548075036	2.685745402	6.869763069	10.89814587	YLR087C_AAA_30_NCR	1.374328775	0.902291667	0.656532616	1.906036446	7.317220344	18.56966532	YHR140W_ORF	1.101113927	1.476833333	1.341217559	2.559332183	3.047615005	4.511970303	YDR346C_ORF	1.396400295	0.4785	0.342666785	1.368587892	11.79117308	27.23502769	YOL041C_ORF	1.677962695	0.642857143	0.383117661	1.574704247	12.21525383	14.3902376	YOR086C_ORF	0.864400798	0.43	0.497454423	1.281635054
			YOL028C_ORF	0.871110717	0.730875	0.839015048	1.668981105	42.57886182	64.53452132	YGR229C_ORF	2.523701887	1.143333333	0.453038189	2.038971794	6.869763069	10.90199533	YLR187W_ORF	1.37277038	0.738	0.537599012	1.631100461	7.317220344	18.62368023	YER052C_ORF	1.100728465	1.3	1.181036052	2.352415388	3.047615005	4.523548329	YPL058C_ORF	1.395435011	1.2495	0.8954197	3.120486445	11.79117308	27.27798226	YGR094W_ORF	1.677760202	0.988571429	0.589220931	1.892280422	12.21525383	14.39299012	YLR461W_ORF	0.863840386	0.2825	0.327028007	1.20027676
			YOR253W_ORF	0.869436939	0.8825	1.015024736	1.708662307	42.57886182	64.65275929	YFL054C_ORF	2.52063012	1.618888889	0.642255631	3.474580032	6.869763069	10.94385496	YLR291C_ORF	1.370899742	0.6825	0.497848223	1.602738427	7.317220344	18.68867699	IGR_CHR12:(938909..939909)_679	1.100490439	2.081041667	1.891012946	5.924277752	3.047615005	4.530707986	YOR159C_ORF	1.394325245	0.4675	0.335287625	1.394096064	11.79117308	27.32743406	YLR097C_ORF	1.676493813	1.007619048	0.601027597	2.312765009	12.21525383	14.41023314	YCR038C_ORF	0.863707583	0.3175	0.367601265	1.251128033
			YGR148C_OCH__ORF	0.868065445	1.015	1.169266679	2.175414586	42.57886182	64.74960587	YLR046C_ORF	2.51872169	2.03	0.805964394	4.683565614	6.869763069	10.96998832	YMR132C_ORF	1.370018105	0.6	0.437950417	1.517292076	7.317220344	18.71937039	YKL001C_ORF	1.099222789	1.121666667	1.020417952	2.153133368	3.047615005	4.568968557	YJL171C_ORF	1.394259637	0.617	0.442528768	1.590570434	11.79117308	27.33035986	YAL063C_ORF	1.676254616	0.851428571	0.507935109	1.629270226	12.21525383	14.41349562	YEL020C_ORF	0.86290624	0.3625	0.42009199	1.28729289
			YBR268W_ORF	0.868064086	0.5875	0.676793349	1.511364028	42.57886182	64.7497018	YGL014W_ORF	2.517547591	0.776666667	0.308501285	1.735637729	6.869763069	10.98611434	YGR088W_ORF	1.369167027	0.68140625	0.497679419	1.593765761	7.317220344	18.74903657	YCR059C_ORF	1.098998653	1.341666667	1.22080829	2.406743141	3.047615005	4.575756389	YEL002C_ORF	1.394082311	0.514	0.368701328	1.387592071	11.79117308	27.33826904	YHR052W_ORF	1.676006551	1.011904762	0.603759431	1.620192128	12.21525383	14.41688092	IGR_CHR11:(COMPLEMENT(136054..136246))_4	0.862389379	0.38	0.440636224	1.305546587
			YPR187W_ORF	0.867842912	0.7925	0.913183698	1.898821901	42.57886182	64.76531654	YOL130W_ORF	2.514606425	2.18	0.866934872	4.307274642	6.869763069	11.02667242	YIL135C_ORF	1.368195399	0.9575	0.699826941	1.847415946	7.317220344	18.7829488	YDR503C_ORF	1.096542626	1.288350453	1.174920538	2.347738068	3.047615005	4.650588184	YDL217C_ORF	1.393656163	0.467	0.335089825	1.414977689	11.79117308	27.35728381	YGR289C_ORF	1.674564605	1.124910714	0.671763102	2.548743428	12.21525383	14.43659689	IGR_CHR02:(479141..479285)_27	0.861168735	0.515	0.598024497	1.283891699
			YLR377C_ORF	0.866949897	0.747986111	0.862778938	1.716952835	42.57886182	64.82835372	YDR397C_INT_1	2.513947817	1.74047619	0.692327891	3.992064316	6.869763069	11.0357862	YJL141C_ORF	1.367369819	0.7096875	0.519016502	1.645052376	7.317220344	18.81180044	IGX_YO_492650C	1.0962816	1.76352381	1.608641256	3.03476248	3.047615005	4.658590161	YER088C_ORF	1.391290173	0.537	0.385972682	1.398892278	11.79117308	27.46304964	YOL070C_ORF	1.669578606	0.942857143	0.564727614	2.053831604	12.21525383	14.5052736	YOR350C_ORF	0.861130057	0.185	0.214833983	1.135364534
			YDR348C_ORF	0.866021244	0.7575	0.87468986	1.820231489	42.57886182	64.89389088	YPL278C_ORF	2.511379569	1.246190476	0.496217494	2.622479892	6.869763069	11.07143642	YMR205C_ORF	1.36725099	0.665	0.486377413	1.560247971	7.317220344	18.81595597	YHR198C_ORF	1.096164699	1.035	0.944201178	2.057260836	3.047615005	4.662176893	YGL105W_ORF	1.390633842	0.7055	0.507322617	1.6279871	11.79117308	27.49244786	YDL155W_ORF	1.669438033	1.319047619	0.790114753	2.964030228	12.21525383	14.5072212	YIL009C-A_ORF	0.860097538	0.2625	0.305197944	1.220513904
			IGX_YD_205982C	0.865252336	0.847916667	0.979964609	1.769502463	42.57886182	64.94814228	YHR038W_ORF	2.505635536	0.283333333	0.11307843	1.217785835	6.869763069	11.15181029	YBR173C_ORF	1.363977812	0.7125	0.522369201	1.655795634	7.317220344	18.93069703	YKL069W_ORF	1.094551941	1.108333333	1.012590898	2.121049141	3.047615005	4.711852188	YEL063C_ORF	1.390142382	1.077714286	0.775254607	2.799315732	11.79117308	27.51447793	YJR098C_ORF	1.669340325	0.609940476	0.365378148	1.563143501	12.21525383	14.50857528	YLR446W_ORF	0.85996164	0.2125	0.247104045	1.159214676
			YDR260C_ORF	0.865138857	0.785625	0.90809122	1.848258256	42.57886182	64.95614797	YDR261C_ORF	2.503373031	1.166666667	0.466037883	2.070548926	6.869763069	11.18371185	YGL159W_ORF	1.363951055	0.73	0.535209821	1.633907156	7.317220344	18.93163719	YNL127W_ORF	1.09379882	1.33	1.215945725	2.421089796	3.047615005	4.735172851	YHR038W_ORF	1.390053374	1.03025	0.741158591	2.68857011	11.79117308	27.5184693	YLR283W_ORF	1.66674204	0.856666667	0.513976756	1.871994968	12.21525383	14.54469489	YKR084C_ORF	0.859217258	0.355	0.413166748	1.306862417
			YDR234W_ORF	0.865096002	0.9025	1.043236818	2.027499859	42.57886182	64.95917128	YOR371C_ORF	2.50242724	1.486666667	0.594089867	2.678732459	6.869763069	11.19708841	YKL141W_ORF	1.363238526	0.9525	0.698703845	1.915402917	7.317220344	18.95668639	YLL054C_ORF	1.093541716	1.326683786	1.213199064	2.391961398	3.047615005	4.743152207	YMR171C_ORF	1.390001514	1.3425625	0.96587125	3.786348232	11.79117308	27.52079508	YML023C_ORF	1.664961452	1.23347619	0.740843693	2.754500834	12.21525383	14.56957172	YAL064W_OCH_DS100_ORF	0.858239486	0.3775	0.439853917	1.267330273
			YNL260C_ORF	0.863579684	0.67640625	0.783258641	1.646338592	42.57886182	65.06612007	YDL150W_ORF	2.501770236	0.756666667	0.302452502	1.64855849	6.869763069	11.20639475	YDR097C_ORF	1.360997646	1.440833333	1.058659681	3.530699179	7.317220344	19.03563003	YBL045C_ORF	1.093456719	1.453333333	1.329118298	2.52765862	3.047615005	4.745792153	YGR106C_ORF	1.388690173	0.562	0.404697902	1.476562738	11.79117308	27.57965768	YKL218C_ORF	1.662504083	1.29047619	0.776224374	2.648775311	12.21525383	14.60407105	YOL025W_ORF	0.857966531	0.3125	0.364233322	1.229632959
			YBR206W_ORF	0.863287421	0.64	0.741352167	1.59209261	42.57886182	65.08672892	YPR034W_ORF	2.50081952	1.023333333	0.409199195	2.059296545	6.869763069	11.21988202	YER033C_ORF	1.360248616	0.695	0.51093601	1.592756486	7.317220344	19.06207319	YHR186C_ORF	1.091939739	0.917777778	0.840502223	1.890581654	3.047615005	4.793077555	YJR034W_ORF	1.386313755	0.577	0.416211697	1.519058832	11.79117308	27.68658818	YOR239W_ORF	1.661268958	1.291428571	0.777374768	3.020468573	12.21525383	14.62148465	YLR087C_ORF	0.857545355	0.305	0.355666319	1.280834071
			YGR279C_TIL_3_159__ORF	0.862355648	0.795079365	0.921985456	1.68488454	42.57886182	65.15242167	YDR316W_ORF	2.496158742	1.486666667	0.59558178	3.206198891	6.869763069	11.28635378	YER014W_ORF	1.360164596	0.540125	0.397102675	1.464418168	7.317220344	19.06504111	YNL165W_ORF	1.091320723	1.175	1.076677072	2.238866921	3.047615005	4.812464933	YNL278W_ORF	1.384290342	0.785	0.567077568	1.87510831	11.79117308	27.77789845	YFL048C_ORF	1.660143637	1.173809524	0.707052991	2.611895673	12.21525383	14.63739317	YLR084C_ORF	0.857246918	0.3325	0.387869577	1.298360869
			YML085C_ORF	0.861983863	0.615	0.713470433	1.509949766	42.57886182	65.17862895	YKR050W_ORF	2.4939102	1.673333333	0.670967757	3.173985031	6.869763069	11.31863149	YJL099W_ORF	1.360006373	0.602916667	0.443319001	1.508802622	7.317220344	19.07063114	YJR050W_ORF	1.09071556	1.004444444	0.920904112	2.01570325	3.047615005	4.831470183	YGL071W_ORF	1.382622873	0.853	0.616943359	1.887784839	11.79117308	27.85332867	YER169W_ORF	1.659005546	0.954761905	0.575502539	2.122140638	12.21525383	14.65352404	YGR237C_ORF	0.856351892	0.4225	0.493371947	1.278141557
			YOL039W_ORF	0.861107998	0.805	0.93484209	1.785268792	42.57886182	65.24035843	YPR122W_ORF	2.492099229	0.91	0.365153999	1.866742165	6.869763069	11.34472689	YJR010W_ORF	1.359816567	0.6375	0.468813232	1.5437462	7.317220344	19.07733863	YDR033W_TIL_6_228__ORF	1.090183807	0.96	0.880585452	1.940953832	3.047615005	4.848212268	YGR243W_ORF	1.381998496	0.510166667	0.369151391	1.423147381	11.79117308	27.8816157	YJR056C_ORF	1.658817531	0.89047619	0.536813829	2.038821553	12.21525383	14.65619295	YGL119W_ORF	0.855150626	0.2225	0.260188081	1.16509967
			YJR073C_ORF	0.861103468	0.7125	0.827426699	1.652108355	42.57886182	65.24067765	IGR_CHR03:(285256..285936)_522	2.491736733	2.35	0.943117292	7.106823415	6.869763069	11.34996094	YKL015W_ORF	1.357584138	0.785	0.578233038	1.687385012	7.317220344	19.15636423	YKL039W_ORF	1.089481446	1.248333333	1.145805041	2.29858277	3.047615005	4.870386624	YBR256C_ORF	1.381498509	0.4625	0.334781396	1.345771372	11.79117308	27.90428405	YDR412W_ORF	1.658607248	1.64	0.988781402	4.048246129	12.21525383	14.65917933	YMR292W_INT_1	0.854008296	0.66175	0.774875377	1.511974617
			YBR235W_ORF	0.860864723	0.6325	0.734726355	1.573092587	42.57886182	65.25750137	YOL036W_ORF	2.491293544	1.5	0.602096852	3.083185934	6.869763069	11.3563649	YJL100W_ORF	1.357407491	0.54	0.397817165	1.464164256	7.317220344	19.16262794	YBR061C_ORF	1.089142524	1.331666667	1.222674386	2.394744586	3.047615005	4.881111546	YDL048C_ORF	1.381005376	0.5355	0.387760982	1.438636953	11.79117308	27.92665619	YOR051C_ORF	1.657613956	0.961904762	0.580294802	2.112499917	12.21525383	14.67330527	YGL251C_ORF	0.853505788	0.22	0.257760408	1.171869581
			YBR187W_ORF	0.859980375	0.7475	0.869205881	1.788594469	42.57886182	65.31980925	YDR221W_ORF	2.490970634	1.703333333	0.683803056	3.858969314	6.869763069	11.3610342	YJR085C_ORF	1.356252269	0.6525	0.481105186	1.553167047	7.317220344	19.20362915	YOR341W_ORF	1.088621193	1.683333333	1.546298514	2.762488665	3.047615005	4.89764016	YDR171W_ORF	1.380326903	0.62	0.44916896	1.572355614	11.79117308	27.95746031	YLR159W_ORF	1.657613096	0.635238095	0.383224588	1.479880246	12.21525383	14.67331751	YMR035W_ORF	0.850317234	0.2575	0.302828156	1.184314558
			YHR146W_ORF	0.85981831	0.6325	0.735620529	1.581235965	42.57886182	65.33122608	YOR009W_ORF	2.487856262	1.632777778	0.656299081	3.417765693	6.869763069	11.40621244	YHR018C_ORF	1.356211895	0.665	0.490336357	1.590505003	7.317220344	19.20506331	YOL129W_ORF	1.088161272	1.693333333	1.556141885	2.805030425	3.047615005	4.91225351	YOR010C_ORF	1.380093638	0.747	0.541267621	1.78864324	11.79117308	27.96805738	YDR192C_ORF	1.656430321	0.716190476	0.432369818	1.527750359	12.21525383	14.69018026	YDR058C_ORF	0.847808233	0.2975	0.350904826	1.213117338
			YHR193C_ORF	0.859558523	0.8425	0.98015432	1.709108169	42.57886182	65.34952595	YEL022W_ORF	2.487595958	1.29	0.51857296	2.442812481	6.869763069	11.41000035	YDR190C_ORF	1.355528541	0.78921875	0.582222156	1.710515119	9.273650282	19.2293496	YOR166C_ORF	1.086698983	1.078333333	0.992301779	2.142360056	3.047615005	4.958913733	YKR056W_ORF	1.378332448	1.0675625	0.774531936	2.668898058	11.79117308	28.04817149	YLR137W_ORF	1.655199986	0.383809524	0.231881058	1.31286429	12.21525383	14.70776977	YGR157W_ORF	0.846541719	0.44	0.519761744	1.280477853
			YHR161C_ORF	0.85925545	0.5575	0.648817532	1.46790814	42.57886182	65.37087332	YGR007W_ORF	2.487481129	1.696666667	0.682082226	3.282921536	6.869763069	11.4116719	YOL142W_ORF	1.355405947	0.58	0.42791608	1.487604439	9.273650282	19.23370903	YDL107W_ORF	1.086306389	1.111666667	1.023345419	2.124722475	3.047615005	4.971492396	YDR134C_OCH__ORF	1.377550756	0.7035	0.510688987	1.684684494	11.79117308	28.08378875	YML068W_ORF	1.655175478	0.737619048	0.445644016	1.732177095	12.21525383	14.70812064	YLR288C_ORF	0.845996571	0.47	0.555557807	1.550236423
			YDR457W_TIL_3301_3600_65_ORF	0.858603492	0.712991071	0.83040784	1.663803145	42.57886182	65.41678858	YNL258C_ORF	2.485134014	0.771666667	0.3105131	1.694775328	6.869763069	11.44591652	YOR007C_ORF	1.353214305	0.6425	0.474795454	1.542933573	9.273650282	19.31176996	YGR281W_ORF	1.086281549	1.533333333	1.4115432	2.799557742	3.047615005	4.972289007	YIL135C_ORF	1.376641883	0.6905	0.50158288	1.593338604	11.79117308	28.1252467	YNL193W_ORF	1.653003813	0.569047619	0.344250639	1.435639347	12.21525383	14.73929128	YDL067C_ORF	0.845979335	0.205	0.242322704	1.156963167
			YPR180W_ORF	0.85804045	0.682544643	0.795469075	1.5790569	42.57886182	65.45643495	YNL261W_ORF	2.484646895	1.063333333	0.427961549	1.955513275	6.869763069	11.45304225	YMR314W_ORF	1.352468637	0.5425	0.401118359	1.45253895	9.273650282	19.33838342	YDR165W_ORF	1.086100551	1.008333333	0.928397774	2.012786496	3.047615005	4.978096156	YLR087C_TIL_6601_6900_119_ORF	1.376546538	1.228588889	0.892515331	2.711606126	11.79117308	28.12959873	YJL090C_ORF	1.652432958	0.630952381	0.381832363	1.524312291	12.21525383	14.74751082	YBL106C_ORF	0.845779997	0.3725	0.44042186	1.267073985
			YGR204W_ORF	0.855479466	0.8375	0.978983171	1.96621974	42.57886182	65.63668487	YOR165W_ORF	2.482859828	2.323333333	0.935748892	6.3905903	6.869763069	11.47923877	YOR137C_ORF	1.352050926	0.645	0.477053037	1.545281388	9.273650282	19.35330394	YOL078W_ORF	1.085775316	1.26	1.160461084	2.310508281	3.047615005	4.988542612	YOL120C_ORF	1.37606974	0.7965	0.578822408	1.810426319	11.79117308	28.15137013	YPL107W_ORF	1.651877129	0.746190476	0.451722748	1.788589549	12.21525383	14.75552438	YDL013W_ORF	0.845665997	0.2375	0.280843738	1.167833894
			YMR220W_ORF	0.855130488	0.685	0.801047336	1.673141877	42.57886182	65.6612366	YDL209C_TIL_5_220__ORF	2.480106048	1.666388889	0.671902272	3.672551708	6.869763069	11.51977495	YJL149W_ORF	1.351919839	0.635	0.469702405	1.54188988	9.273650282	19.35798809	YDR375C_ORF	1.084557133	1.406666667	1.296996372	2.47983924	3.047615005	5.027803573	YDR109C_ORF	1.375861029	0.802440476	0.583227855	1.96682342	11.79117308	28.16090447	YIL044C_ORF	1.651004357	1.3	0.787399497	2.886087011	12.21525383	14.76812811	YGL257C_ORF	0.844379668	0.341	0.403846768	1.282737094
			YOR133W_AAA_7_NCR	0.854905684	0.6675	0.780787884	1.602360228	42.57886182	65.67705099	YKR023W_ORF	2.478399339	1.28	0.516462371	2.652643771	6.869763069	11.54500074	YJL078C_ORF	1.351900747	0.9875	0.730453032	1.905853277	9.273650282	19.35867041	YPR100W_ORF	1.083356145	1.52	1.403047379	2.593354497	3.047615005	5.066716545	YDR018C_ORF	1.372817843	1.304416667	0.950174616	4.356073148	11.79117308	28.300219	YGR162W_ORF	1.649857173	1.036190476	0.628048593	2.334255353	12.21525383	14.78473317	YKL097C_ORF	0.844246832	0.445	0.527097033	1.51578028
			YGR261C_ORF	0.85276222	0.9725	1.140411685	2.215087726	42.57886182	65.82778559	YNL077W_ORF	2.477141472	2.296666667	0.927143925	6.251708306	6.869763069	11.56364279	YNL104C_ORF	1.351888592	0.77	0.569573561	1.65634161	9.273650282	19.35910479	YOR246C_ORF	1.082600581	1.461666667	1.350143989	2.535515006	3.047615005	5.09130264	YPR100W_ORF	1.372501598	0.585944444	0.426917131	1.507166846	11.79117308	28.31472818	YLR163C_ORF	1.649151905	0.685714286	0.415798135	1.708501145	12.21525383	14.79496345	YPL133C_ORF	0.842223705	0.3125	0.371041563	1.262627906
			YKL106C-A_ORF	0.851899232	1.01	1.185586231	2.516383945	42.57886182	65.88844619	YNL227C_ORF	2.47580941	1.28	0.517002639	2.20885832	6.869763069	11.58343099	YJR088C_ORF	1.350785226	0.4534375	0.335684379	1.367007706	9.273650282	19.39856746	YLL052C_OCH__ORF	1.081978173	1.056666667	0.976606269	2.056531331	3.047615005	5.111616944	YGR076C_ORF	1.371375303	1.0975	0.800291501	2.636569968	11.79117308	28.36645055	YDR041W_ORF	1.648599038	1.346190476	0.816566336	2.967739093	12.21525383	14.80299469	YJL155C_ORF	0.842092564	0.2975	0.353286578	1.22889854
			YLR333C_ORF	0.851867398	0.9725	1.141609601	2.340290062	42.57886182	65.8906836	IGR_CHR14:(314453..315379)_269	2.47566427	1.298166667	0.524371047	2.421770548	6.869763069	11.58558999	YCL055W_ORF	1.349656373	0.4875	0.361203051	1.397574528	9.273650282	19.43900449	YDR195W_ORF	1.081810858	0.995	0.919754126	1.987066809	3.047615005	5.11708727	YDR498C_ORF	1.371221157	0.7815	0.569929946	1.879923297	11.79117308	28.37353523	YDR457W_ORF	1.648109944	1.38047619	0.837611711	2.897732108	12.21525383	14.81010806	YMR182W-A_ONO_ORF	0.842028934	0.305	0.362220332	1.220831965
			YGR066C_ORF	0.849544697	1.074833333	1.265187502	2.834275581	42.57886182	66.05386923	YIL055C_ORF	2.474732262	1.293333333	0.522615458	2.407151217	6.869763069	11.59946741	YBR254C_ORF	1.349217687	0.6925	0.513260393	1.583281698	9.273650282	19.45473594	YGR162W_ORF	1.081233272	1.248333333	1.1545458	2.288064739	3.047615005	5.136001975	YDR359C_ORF	1.371182116	0.6625	0.483159744	1.661281922	11.79117308	28.37532984	YKR061W_ORF	1.648090851	0.664821429	0.403388823	1.654207065	12.21525383	14.81038591	YOR289W_ORF	0.84199966	0.25	0.296912234	1.199378829
			YJR001W_ORF	0.849362718	0.86	1.01252384	1.979576363	42.57886182	66.06664965	YCR067C_ORF	2.474461686	0.916666667	0.370450944	1.940879116	6.869763069	11.60350061	YER043C_ORF	1.347030956	0.825	0.612458085	1.723977938	9.273650282	19.53329611	YML106W_ORF	1.081068367	1.683333333	1.557101645	2.770854218	3.047615005	5.141411013	YKR090W_ORF	1.370859718	1.249535714	0.911497871	3.26362103	11.79117308	28.39015288	YDR347W_ORF	1.645821361	1.10952381	0.674145953	2.483925115	15.84558427	14.84349982	YDR524C_ORF	0.841907393	0.4025	0.478081085	1.393702553
			YPL024W_ORF	0.848528357	0.7725	0.910399745	1.631140289	42.57886182	66.12523756	YKL005C_ORF	2.47327368	2.266666667	0.916464152	6.856407996	6.869763069	11.62123246	YPL106C_ORF	1.346805367	0.68	0.504898493	1.620394574	9.273650282	19.54141418	YPL112C_ORF	1.080773471	1.375	1.272237002	2.451990637	3.047615005	5.151093621	YJR162C_ORF	1.370691082	0.6365	0.464364296	1.517404847	11.79117308	28.3979088	YJL046W_ORF	1.645751134	0.792857143	0.481760047	1.757217115	15.84558427	14.84452726	YHL002W_ORF	0.841546377	0.3275	0.38916453	1.23993272
			YBL082C_ORF	0.848454023	0.62	0.730740834	1.534790223	42.57886182	66.13045652	YDR542W_ORF	2.473020693	1.096666667	0.443452281	2.080405677	6.869763069	11.62501341	YDR505C_ORF	1.346726376	0.6825	0.506784461	1.574881092	9.273650282	19.54425735	YNL189W_ORF	1.080525649	1.661666667	1.537831766	2.753276287	3.047615005	5.159240215	YLR192C_ORF	1.368866096	0.806	0.588808505	1.948956355	11.79117308	28.48195278	YGL083W_ORF	1.644353325	0.602380952	0.36633304	1.575920083	15.84558427	14.86501219	YDR238C_ORF	0.8405858	0.305	0.362842199	1.254412953
			YJR015W_ORF	0.848248821	0.6675	0.786915329	1.601196437	42.57886182	66.14486294	YER105C_ORF	2.471939125	1.67	0.67558298	3.49731161	6.869763069	11.64119712	YOR194C_ORF	1.346404559	0.54	0.401068161	1.450193205	9.273650282	19.55584392	YGR249W_ORF	1.078661813	1.33	1.233009257	2.441146126	3.047615005	5.220791965	YHR011W_ORF	1.368142293	0.705892857	0.515949884	1.789017257	11.79117308	28.51534051	YER021W_ORF	1.643020141	0.773333333	0.470677939	1.629363698	15.84558427	14.88461163	YLL058W_ORF	0.840498182	0.35	0.416419699	1.316525477
			YHR053C_ORF	0.847177006	1.02	1.203998684	2.214956924	42.57886182	66.22009589	YCR106W_ORF	2.470576048	1.707380952	0.691086176	3.482415328	6.869763069	11.66163812	YGR004W_ORF	1.345989806	0.6875	0.510776528	1.593162507	9.273650282	19.57078412	YKL190W_ORF	1.077750757	1.518333333	1.408798207	2.590403142	3.047615005	5.251060676	YDR246W-A_ONO_ORF	1.367347465	1.24559375	0.910956272	3.392246797	11.79117308	28.55204061	YGR007W_ORF	1.642259221	1.005714286	0.612396796	2.09361023	15.84558427	14.89582512	YKL099C_ORF	0.840469767	0.335	0.398586616	1.271612991
			YGL213C_ORF	0.8468981	0.755	0.891488598	1.671971472	42.57886182	66.23966871	YNL256W_ORF	2.469197934	1.756666667	0.711432098	4.069986849	6.869763069	11.68235563	YFR007W_ORF	1.34592914	0.6405	0.475879436	1.552191769	9.273650282	19.57297016	YGR143W_ORF	1.077719217	1.295	1.201611681	2.396252842	3.047615005	5.252110677	YOR026W_ORF	1.367308092	0.483	0.353248842	1.430520768	11.79117308	28.55385958	YNL079C_ORF	1.641843772	1.72	1.047602719	5.526076917	15.84558427	14.9019558	YNL010W_ORF	0.840160625	0.305	0.36302582	1.205481039
			YAL002W_ORF	0.846614326	0.6775	0.800246321	1.593166869	42.57886182	66.25958145	YAR014C_ORF	2.467293833	1.07	0.433673519	2.170862296	7.014559012	11.71106487	YMR121C_ORF	1.345146803	0.87	0.646769555	1.85038176	9.273650282	19.60117719	YBL041W_ORF	1.077193195	1.525	1.415716333	2.596733538	3.047615005	5.269644008	YKL049C_ORF	1.367258329	0.377	0.275734287	1.290959476	11.79117308	28.55615872	YFR045W_ORF	1.641642948	0.7	0.4264021	1.686064855	15.84558427	14.90492141	YBL096C_ORF	0.838262656	0.42	0.501036277	1.253065311
			YLR064W_ORF	0.846480172	0.625	0.738351612	1.542263175	42.57886182	66.26899452	YGL113W_ORF	2.460747156	1.346666667	0.54725926	2.681961841	7.014559012	11.81052064	YDR014W_ORF	1.344150846	0.64484375	0.479740612	1.563693965	9.273650282	19.63713046	YBR046C_ORF	1.075945526	1.493333333	1.387926523	2.565136343	3.047615005	5.311391062	YML026C_ORF	1.366976695	0.7545	0.551947961	1.666566205	11.79117308	28.56917337	YOR234C_INT_1	1.641243891	0.527857143	0.321620172	1.444689923	15.84558427	14.91081846	YKL161C_ORF	0.837361011	0.385	0.459777796	1.400293327
			YML101C_ORF	0.846186775	0.67	0.791787368	1.656358658	42.57886182	66.28957976	YGL252C_ORF	2.460114547	1.906666667	0.775031662	4.813209133	7.014559012	11.82019252	YOR292C_ORF	1.343380074	0.7075	0.526656613	1.61235704	9.273650282	19.66498869	YHR032W_ORF	1.075684208	1.301666667	1.210082529	2.492155374	3.047615005	5.32016333	YER150W_ORF	1.36542411	0.7435	0.544519461	1.872609872	11.79117308	28.64100576	YBL101C_ORF	1.641169293	1.180952381	0.719579867	2.867997762	15.84558427	14.91192143	YER030W_ORF	0.83645686	0.385	0.460274783	1.318624769
			YER138W-A_ORF	0.845658457	0.7725	0.913489357	1.609172191	42.57886182	66.32664262	YBR293W_ORF	2.457766043	0.97	0.394667346	1.952140545	7.014559012	11.85619319	YCL001W_ORF	1.342701605	0.65	0.484098624	1.553221273	9.273650282	19.68953534	YJL062W-A_ORF	1.0746394	1.091666667	1.015844633	2.097441221	3.047615005	5.355335638	YKL196C_ORF	1.365403068	0.68	0.498021439	1.700173869	11.79117308	28.64198029	YBR091C_ORF	1.641094096	0.863809524	0.526361972	1.728074917	15.84558427	14.91303345	YMR257C_ORF	0.835137439	0.2425	0.290371367	1.172107967
			YDR510W_ORF	0.844457822	0.805	0.953274372	1.632659781	42.57886182	66.4108471	YMR294W_ORF	2.455518667	1.533333333	0.62444377	3.265833923	7.014559012	11.89078337	YDR515W_ORF	1.342232618	0.6575	0.489855478	1.602308227	9.273650282	19.70651645	YLR432W_OCH__ORF	1.073352209	1.19	1.108676155	2.214610418	3.047615005	5.398885552	YGR161W-A_ORF	1.362503158	0.5945	0.436329264	1.591997555	11.79117308	28.77653972	YKL124W_ORF	1.641087013	1.113650794	0.678605574	2.500070069	15.84558427	14.91313821	YLR281C_ORF	0.831721418	0.364722222	0.438514885	1.227271836
			YJL133C-A_ONO_ORF	0.843228825	0.76	0.901297462	1.764541161	42.57886182	66.4970071	YPR075C_ORF	2.454062515	2.136666667	0.870665133	5.247997635	7.014559012	11.91326852	YGR106C_ORF	1.341009187	0.745	0.555551749	1.641683661	9.273650282	19.7508662	YOR097C_ORF	1.072988553	1.318333333	1.228655544	2.38167604	3.047615005	5.41123296	IGX_YD_205982C	1.361630228	1.1255	0.826582707	2.751251787	11.79117308	28.81714377	YLL040C_ORF	1.64059277	1.757619048	1.071331704	6.249572249	15.84558427	14.92045203	IGR_CHR13:(752986..753121)_30	0.83072454	0.38	0.457432015	1.375952808
			YPL049C_ORF	0.843210558	0.705	0.8360901	1.583805632	42.57886182	66.49828748	YER162C_ORF	2.452620255	1.82	0.742063512	3.260456125	7.014559012	11.93559574	YKL185W_ORF	1.34058174	0.9225	0.688134093	1.794448903	9.273650282	19.76637892	YMR010W_ORF	1.072864523	1.338333333	1.247439266	2.397377623	3.047615005	5.415448605	YCR071C_ORF	1.36123064	0.478055556	0.351193649	1.406551074	11.79117308	28.83574573	YJL050W_ORF	1.639306528	1.663333333	1.014656688	5.382367263	15.84558427	14.93952502	YOL081W_AAA_5_NCR	0.829563679	0.4875	0.587658322	1.39973095
			YKL029C_ORF	0.842563603	0.7325	0.86937057	1.760339659	42.57886182	66.54362883	YHR186C_ORF	2.451618576	1.954166667	0.797092454	4.797768984	7.014559012	11.9511356	YGR218W_ORF	1.339063761	0.61	0.455542162	1.513344969	9.273650282	19.82154242	YDL209C_TIL_6_71__ORF	1.072466145	1.026111111	0.956777158	2.058427923	3.047615005	5.429004237	YOL013C_ORF	1.360765274	0.5642	0.414619634	1.538642259	11.79117308	28.85742201	YPL172C_ORF	1.637467707	1.315714286	0.803505486	2.615052349	15.84558427	14.96689042	IGR_CHR15:(1004377..1004512)_6	0.829190372	0.5875	0.708522458	1.315781087
			YJL151C_ORF	0.842538058	0.705	0.836757454	1.608058485	42.57886182	66.545419	YIL173W_ORF	2.450770068	2.083333333	0.850072947	5.091307526	7.014559012	11.96432043	YBL002W_OCH__ORF	1.337883267	0.765	0.571798765	1.687514056	9.273650282	19.86452121	YDR465C_ORF	1.072015626	1.456666667	1.358811039	2.567401581	3.047615005	5.444362019	YGR077C_ORF	1.360017495	1.4801	1.088294823	6.061771924	11.79117308	28.89228007	YMR104C_ORF	1.636536677	1.317142857	0.804835526	2.843352795	15.84558427	14.98079038	YHR212C_ORF	0.827168318	0.33	0.39895145	1.252941431
			YGL198W_ORF	0.842447289	0.7225	0.857620422	1.646957579	42.57886182	66.55177961	YOR172W_ORF	2.450761624	1.261875	0.514890958	2.408942283	7.014559012	11.96445175	YPR160W_ORF	1.337188952	0.9275	0.693619251	1.803832879	9.273650282	19.88983194	YKL194C_ORF	1.070741425	1.278333333	1.193876788	2.338222324	3.047615005	5.487958983	YAL040C_ORF	1.359252438	0.988	0.726870133	2.403728532	11.79117308	28.92797845	YMR113W_ORF	1.635857879	1.252857143	0.765871632	3.058481838	15.84558427	14.99094346	YDR082W_ORF	0.826021841	0.2525	0.30568199	1.187046574
			YNL010W_ORF	0.841950224	0.8275	0.9828372	1.869764899	42.57886182	66.58660828	YOR035C_ORF	2.447809563	0.803333333	0.328184572	1.734999407	7.014559012	12.010476	YJL060W_ORF	1.335996855	0.6975	0.522082067	1.5976736	9.273650282	19.93334514	YHR038W_ORF	1.069136936	0.965	0.902597196	1.96171701	3.047615005	5.543195339	YOR383C_OCH__ORF	1.358606582	0.7925	0.58331824	1.925945128	11.79117308	28.95814221	IGX_YG_525831W	1.635258135	1.249970238	0.764387109	2.899939359	15.84558427	14.99992734	YOR116C_TIL_4201_4500_55_ORF	0.825892214	0.4	0.484324702	1.346461133
			YHR135C_ORF	0.841569025	0.63	0.748601696	1.522138049	42.57886182	66.61331446	YBR003W_ORF	2.447044657	2.116666667	0.864988982	4.918495333	7.014559012	12.02243982	YOR052C_ORF	1.334066636	0.8225	0.616535919	1.716121736	9.273650282	20.00395138	YOL051W_ORF	1.069034627	1.26	1.178633478	2.324196621	3.047615005	5.546730255	YOR302W_ORF	1.358428311	0.681888889	0.501968991	1.534056889	11.79117308	28.96647252	YIL010W_ORF	1.635187246	1.55952381	0.953727968	4.419777402	15.84558427	15.00099004	YHR150W_ORF	0.82533601	0.2175	0.263529032	1.16023478
			YFL031W_JXN_IE_1_ORF	0.841441023	0.835	0.992345247	1.774599141	42.57886182	66.62228137	YER127W_ORF	2.444594885	0.833333333	0.340888111	1.840433101	7.014559012	12.06086317	YLR239C_ORF	1.333909612	0.4725	0.354221902	1.386444562	9.273650282	20.00970342	YDR237W_ORF	1.068506809	1.353333333	1.266565007	2.396496187	3.047615005	5.564991631	YKL093W_ORF	1.357327176	1.047821429	0.771974102	2.65160385	11.79117308	29.01796924	YMR282C_ORF	1.634395713	0.447619048	0.27387434	1.385228253	15.84558427	15.01286783	YNL138W_ORF	0.825087569	0.2675	0.324208011	1.21178035
			YDR033W_TIL_6_228__ORF	0.840378813	0.726944444	0.865019957	1.762071753	42.57886182	66.69667741	YDR069C_ORF	2.444285647	1.143333333	0.467757659	2.222238684	7.014559012	12.06572496	YPL154C_ORF	1.332879653	0.655	0.49141721	1.549011844	9.273650282	20.04746297	YHR046C_TIL_5_117__ORF	1.067872663	1.301666667	1.218934347	2.341743277	3.047615005	5.586985988	YJL151C_ORF	1.355883319	1.024	0.755227228	2.509556551	11.79117308	29.08560491	YLR157W-A_ONO_ORF	1.633865109	0.485238095	0.296987856	1.402317046	15.84558427	15.02084228	YMR085W_ORF	0.823881111	0.311944444	0.378627985	1.234626783
			YDR457W_TIL_9901_10037_38_ORF	0.839845736	0.81	0.964462836	1.653064955	42.57886182	66.73400367	YOR248W_ORF	2.44426238	1.95	0.797786693	4.089463361	7.014559012	12.06609087	YHR039C_ORF	1.331323086	0.5725	0.43002334	1.485064547	9.273650282	20.10462922	YPR024W_ORF	1.064716827	1.648333333	1.548142465	2.611380399	3.047615005	5.697324837	YBR276C_ORF	1.353837364	0.3675	0.271450626	1.29581721	11.79117308	29.18166064	YOL133W_ORF	1.633632299	1.301904762	0.796938676	2.968516349	15.84558427	15.02434425	YLR406C_AAA_29_NCR	0.823351757	0.4075	0.494928196	1.255274122
			YER115C_ORF	0.838168439	0.725	0.864981269	1.671711339	42.57886182	66.85140534	YDR186C_ORF	2.44221942	2.543333333	1.041402469	7.657206379	7.014559012	12.09827639	YGL255W_ORF	1.331080078	0.5475	0.411320107	1.470000044	9.273650282	20.1135648	YGL140C_ORF	1.064682715	1.471683786	1.382274517	2.534132454	3.047615005	5.698525578	YKL207W_ORF	1.353660001	0.5385	0.397810381	1.492949209	11.79117308	29.18999959	YOR108W_ORF	1.632434464	1.55	0.94950213	3.738598743	15.84558427	15.04239217	YDR353W_ORF	0.823123771	0.3275	0.39787455	1.220430593
			YDL193W_ORF	0.837872814	0.625	0.745936602	1.576519207	42.57886182	66.8720906	YGR138C_ORF	2.435184089	1.263333333	0.518783504	2.445928268	7.014559012	12.20997952	YOL122C_ORF	1.329470558	0.5575	0.419339862	1.463203952	9.273650282	20.17282277	YGL037C_ORF	1.06229725	1.181666667	1.112369129	2.198562697	3.047615005	5.782922918	YJL143W_ORF	1.349269065	0.562	0.416521815	1.442592023	11.79117308	29.397052	YKR011C_ORF	1.632349206	0.931428571	0.570606196	1.650416001	15.84558427	15.04367866	YOL034W_ORF	0.820062858	0.32	0.39021399	1.286512184
			YLR413W_ORF	0.837175686	0.9975	1.191506175	2.530775762	42.57886182	66.92086138	YGR237C_ORF	2.434991431	1.386666667	0.569474968	2.884734178	7.014559012	12.21305733	YDR155C_ORF	1.329026387	0.67	0.504128441	1.603035331	9.273650282	20.18919868	YPL229W_ORF	1.061969337	0.895	0.842773862	1.859402685	3.047615005	5.794590731	YNL315C_ORF	1.347576247	1.0919	0.81026955	2.770597457	11.79117308	29.477188	YOL010W_ORF	1.632321068	1.271904762	0.779200114	3.071375497	15.84558427	15.0441033	YMR173W_OCH__ORF	0.819906944	0.37	0.451270724	1.305395784
			YER064C_ORF	0.836818027	0.7025	0.839489564	1.572472071	42.57886182	66.94587864	YDR475C_ORF	2.432717765	1.263333333	0.519309454	2.397985802	7.014559012	12.24945637	YDL240C-A_ORF	1.328767214	0.655	0.492938111	1.574190193	9.273650282	20.19875855	IGR_CHR14:(686190..686613)_146	1.06186656	1.536683786	1.447153384	2.614250125	3.047615005	5.798251062	YNR028W_ORF	1.346961879	0.439222222	0.326083632	1.332554372	11.79117308	29.50631448	YOR008C_ORF	1.63188055	0.950952381	0.582734062	2.197668962	15.84558427	15.05075495	YPR057W_ORF	0.817606691	0.34	0.415847869	1.305473939
			YML113W_ORF	0.834850192	0.5525	0.66179538	1.455643401	45.94724012	67.08346813	YJR059W_ORF	2.428595959	1.966666667	0.809795742	4.226832741	7.014559012	12.31580005	YHR013C_ORF	1.32852641	0.565	0.425283228	1.468030092	9.273650282	20.20764389	YFL017C_ORF	1.061544051	1.371666667	1.292142955	2.427166763	3.047615005	5.80974726	YKR009C_ORF	1.34519952	0.8715	0.647859286	2.213131492	11.79117308	29.58999298	YBR168W_ORF	1.63120014	0.777619048	0.476715903	1.802032306	15.84558427	15.06104218	YNL022C_ORF	0.816576815	0.3025	0.370448921	1.244646004
			YOR167C_OCH__ORF	0.83480873	0.9675	1.158948111	2.455117924	45.94724012	67.08636614	YIL082W-A_ORF	2.426085856	1.465714286	0.604147739	2.944566256	7.014559012	12.35642816	YER003C_ORF	1.326545272	0.7125	0.537109449	1.646573819	9.273650282	20.28085523	YOL125W_ORF	1.061403846	1.651666667	1.556115208	2.722589449	3.047615005	5.814749872	YPR046W_ORF	1.344765572	0.982571429	0.73066373	2.419068441	11.79117308	29.61062619	YBL033C_ORF	1.628544409	0.59	0.362286712	1.457117791	15.84558427	15.10134973	YKL221W_ORF	0.816567852	0.55175	0.675694002	1.674596959
			YJL012C-A_ORF	0.834292534	0.6925	0.830044585	1.5716289	45.94724012	67.12244219	YHR040W_ORF	2.424857317	1.3	0.536114018	2.296421821	7.014559012	12.37637549	YMR061W_ORF	1.32588421	0.73	0.550575981	1.701947548	9.273650282	20.30532791	YML128C_ORF	1.060604881	1.516666667	1.43000159	2.572597024	3.318040574	5.843313631	YOL024W_ORF	1.343995529	0.496875	0.369699891	1.425123748	11.79117308	29.64726816	YGL157W_ORF	1.627092074	1.081904762	0.664931493	2.315109798	15.84558427	15.1234975	YBL010C_ORF	0.816346213	0.3175	0.388928123	1.317115041
			YDR011W_ORF	0.83416559	1.245	1.492509419	2.181623814	45.94724012	67.13131308	YGL160W_ORF	2.423351639	1.284814815	0.530180925	2.505140927	7.014559012	12.40087854	YML106W_ORF	1.325881924	0.7	0.527950481	1.613392004	9.273650282	20.30541256	YJL044C_ORF	1.059376465	1.71	1.61415706	2.746420992	3.318040574	5.887417421	YFL010C_ORF	1.343487079	1.2863125	0.957443149	3.665190872	11.79117308	29.67148216	YNL252C_ORF	1.626106328	1.317619048	0.810290831	3.425065768	15.84558427	15.13857232	YKR010C_ORF	0.815973035	0.2675	0.327829461	1.228943559
			YLR068W_ORF	0.833906256	0.76	0.911373424	1.75012714	45.94724012	67.14943424	YLR086W_ORF	2.419140918	2.206666667	0.912169543	5.837224765	7.014559012	12.46972999	YMR088C_ORF	1.325448875	0.7575	0.571504503	1.657960158	9.273650282	20.32145607	YMR242C_INT_1	1.058566227	1.34001712	1.265879343	2.402796875	3.318040574	5.916631479	YMR265C_ORF	1.340903486	1.2275625	0.915474165	3.336155965	11.79117308	29.7947642	YDL164C_ORF	1.625463357	0.844285714	0.519412333	1.877383682	15.84558427	15.14842368	YIL086C_ORF	0.815703161	0.4125	0.505698665	1.290557126
			YOR051C_ORF	0.833476739	0.68	0.815859601	1.603468268	45.94724012	67.17944347	YDR251W_ORF	2.415462521	1.64	0.678958993	3.127054365	7.014559012	12.53027171	YFL022C_ORF	1.32381383	0.645	0.487228631	1.582187916	9.273650282	20.38211544	YLR319C_ORF	1.057591843	1.236666667	1.169323189	2.285643494	3.318040574	5.95189492	IGX_YC_210345C	1.339821157	0.659936508	0.49255567	1.668252268	11.79117308	29.846531	YLR099C_ORF	1.623980699	1.093333333	0.673242812	2.63963601	15.84558427	15.17119629	YGR161C_ORF	0.815597638	0.2725	0.334110826	1.226623402
			YLR220W_ORF	0.831944377	0.852222222	1.024374039	1.761105718	45.94724012	67.28646877	YOR061W_ORF	2.413943357	0.62	0.256841155	1.546521884	7.014559012	12.55538261	YOR230W_ORF	1.323411074	0.6075	0.459041043	1.552330869	9.273650282	20.39707802	YDR211W_ORF	1.056903123	1.32	1.248931876	2.353787567	3.318040574	5.976906465	YKL218C_ORF	1.339326587	0.549625	0.410374143	1.484921178	11.79117308	29.87020968	YNL148C_ORF	1.622958223	1.023214286	0.630462492	2.211300432	15.84558427	15.18694638	YIL112W_ORF	0.815345721	0.455	0.558045487	1.246942226
			YJL128C_ORF	0.831089421	0.6275	0.755033073	1.601884209	45.94724012	67.34615658	YDR330W_ORF	2.413587768	1.216666667	0.504090501	2.35618662	7.014559012	12.56126936	YER162C_ORF	1.322321756	0.57125	0.432005295	1.473701331	9.273650282	20.43758743	YLR187W_ORF	1.056898362	1.185	1.121205257	2.200312301	3.318040574	5.977079597	YML092C_ORF	1.337421073	0.872	0.652001092	2.145403729	11.79117308	29.96158039	YBR079C_ORF	1.622439772	1.047619048	0.64570597	2.22830642	15.84558427	15.19494676	YBR020W_ORF	0.811869886	0.3925	0.483451852	1.254993877
			YER072W_ORF	0.830067926	1.005	1.210744287	2.316921964	45.94724012	67.4174473	YJL071W_ORF	2.413097938	2.103333333	0.87163198	5.381555671	7.014559012	12.5693841	YDR171W_ORF	1.321559801	0.725	0.548594168	1.628930392	9.273650282	20.46595822	YBR158W_TIL_1_82__ORF	1.055191361	1.373333333	1.301501684	2.389128984	3.318040574	6.039381414	YLR083C_ORF	1.335873536	0.6705	0.501918768	1.735596685	11.79117308	30.03594958	YFL028C_ORF	1.621581758	1.109047619	0.683929511	2.417028719	15.84558427	15.20820817	YGL079W_ORF	0.811390282	0.225	0.277301818	1.169239603
			YHR050W_ORF	0.829385192	0.5675	0.68424178	1.501834541	45.94724012	67.46508119	YDR457W_ORF	2.411858119	2.673333333	1.108412353	7.579359807	7.014559012	12.58995266	YBR151W_ORF	1.320717298	0.7675	0.581123607	1.68765137	9.273650282	20.49736199	YBR103W_ORF	1.054849388	1.24	1.175523268	2.273496753	3.318040574	6.051915784	YJL196C_ORF	1.335743636	0.51975	0.389109097	1.417714977	11.79117308	30.0421988	YER125W_ORF	1.621449286	1.509047619	0.930678272	4.088635417	15.84558427	15.21025799	YGR250C_ORF	0.810198433	0.3925	0.484449222	1.310371099
			YIL074C_ORF	0.827628497	0.735	0.888079619	1.77560852	45.94724012	67.58759042	YNL125C_ORF	2.41121736	1.733333333	0.718862332	3.719949064	7.014559012	12.60059922	YKR072C_ORF	1.3200777	0.68	0.515121193	1.602331748	9.273650282	20.52122634	YOR221C_JXN_IE_1_ORF	1.054364762	1.708350453	1.620265125	2.832070642	3.318040574	6.069709236	YJL099W_ORF	1.334884423	0.806964286	0.604519966	2.016765195	11.79117308	30.08355993	YMR320W_ORF	1.621448154	0.814761905	0.50249026	1.884743061	15.84558427	15.2102755	YHLCOMEGA1_LTR	0.809775317	0.41	0.506313284	1.460547987
			YFR049W_TIL_5_37__ORF	0.826144895	0.7325	0.88664834	1.660237425	45.94724012	67.69099336	YPL032C_ORF	2.40910232	1.056666667	0.438614275	2.109726816	7.014559012	12.63582113	YNL325C_ORF	1.319749045	0.555	0.420534496	1.458068402	9.273650282	20.53349692	YMR113W_ORF	1.054170805	1.325	1.256912062	2.369707992	3.318040574	6.076840534	YOR267C_ORF	1.334804303	0.702	0.525919791	1.642940075	11.79117308	30.08741906	YPL184C_ORF	1.621131425	1.567619048	0.966990722	4.351440401	15.84558427	15.215179	YBL039C_ORF	0.809457388	0.3425	0.423122953	1.255081031
			YGR027C_ORF	0.825664365	1.12	1.356483394	2.958872491	45.94724012	67.72447289	YGL049C_ORF	2.408805175	1.11	0.460809372	2.27440344	7.014559012	12.64077926	YDR503C_ORF	1.317760083	0.861944444	0.654098159	1.928962458	9.273650282	20.60787171	YNL090W_ORF	1.053555587	1.066666667	1.012444602	2.090319068	3.318040574	6.09949833	YPL019C_ORF	1.333698141	0.599	0.449127116	1.578555737	11.79117308	30.14074019	YGL095C_ORF	1.620771884	0.633333333	0.390760316	1.4778934	15.84558427	15.22074968	YLR321C_ORF	0.807615371	0.2775	0.343604159	1.195027371
			YBR078W_ORF	0.825420247	0.89	1.078238635	2.028695659	45.94724012	67.74147882	YMR053C_ORF	2.407128513	1.988333333	0.82601877	4.243160263	7.014559012	12.66880096	YMR275C_ORF	1.317447437	0.797291667	0.60517911	1.740296399	9.273650282	20.61958078	YLR351C_ORF	1.053409762	1.1	1.044228029	2.10013821	3.318040574	6.104877338	YHR097C_ORF	1.332182399	1.305	0.979595588	3.724130724	11.79117308	30.21392703	YDR228C_ORF	1.619963181	1.252380952	0.773092233	2.526192834	15.84558427	15.23329651	YLR325C_ORF	0.805665434	0.385	0.477865853	1.306064908
			YMR291W_ORF	0.825113387	0.845	1.024101673	1.777687479	45.94724012	67.76285329	YMR113W_ORF	2.404584893	1.853333333	0.770749803	4.16290292	7.014559012	12.71145811	YIL091C_ORF	1.317311387	0.6325	0.480144639	1.561685756	9.273650282	20.62467757	YKL055C_ORF	1.052862104	1.473571429	1.399586349	3.245677372	3.318040574	6.125107603	YMR221C_ORF	1.330893017	0.712944444	0.535688771	1.715234568	11.79117308	30.27629571	YDR388W_ORF	1.619855174	0.931904762	0.575301284	1.93870934	15.84558427	15.23497399	YDR436W_ORF	0.805650312	0.3125	0.387885408	1.212574681
			YGL232W_ORF	0.824077089	0.7025	0.852468792	1.611922155	45.94724012	67.83501914	YLL064C_ORF	2.404433935	1.226666667	0.510168589	2.276138605	7.014559012	12.71399527	YDR137W_ORF	1.317199637	0.71025	0.539212113	1.647237126	9.273650282	20.62886471	YBR181C_INT_1	1.051481893	1.403350453	1.334640626	2.454517594	3.318040574	6.176295031	YNL100W_ORF	1.330558474	0.6005	0.45131425	1.401942291	11.79117308	30.29249468	YDR354W_ORF	1.618606704	1.152857143	0.712252791	2.223616925	15.84558427	15.25439471	YPR113W_ORF	0.805364496	0.6025	0.748108469	1.29145772
			YJL172W_ORF	0.822797806	1.055	1.282210517	2.001464863	45.94724012	67.9240673	YBR169C_ORF	2.404173932	0.87	0.361870657	1.82453198	7.014559012	12.71836656	YJL050W_ORF	1.316467371	0.69	0.524129967	1.577212161	9.273650282	20.65631741	YLR163C_ORF	1.050972083	0.865	0.823047552	1.820308065	3.318040574	6.19527582	YDL205C_ORF	1.330310191	0.726375	0.546019271	1.795475362	11.79117308	30.30452133	YMR295C_ORF	1.618514579	1.50047619	0.927069926	4.192886418	15.84558427	15.25583	YMR105C_ORF	0.804759336	0.2175	0.270267135	1.163760357
			YLR154W-C_ONO_ORF	0.822607444	0.9475	1.15182522	1.669238497	45.94724012	67.93731433	YDR457W_TIL_8101_8400_159_ORF	2.403067232	2.73	1.136048115	6.849365538	7.014559012	12.73699363	YDR479C_ORF	1.315198647	0.6375	0.484717652	1.548858583	9.273650282	20.70394554	YOR090C_ORF	1.05008499	1.235	1.176095279	2.263286254	3.318040574	6.228398127	YDR044W_ORF	1.329036319	0.5465	0.4112002	1.460352993	11.79117308	30.36628663	YDR204W_ORF	1.617551153	1.39952381	0.865211469	3.487010841	15.84558427	15.27085828	YKR063C_ORF	0.804409677	0.2875	0.35740495	1.249253934
			YDL191W_OCH_DS100_ORF	0.821510124	0.6575	0.800355322	1.641537155	45.94724012	68.01365658	YPL077C_ORF	2.402354025	1.924333333	0.80101988	4.608883772	7.014559012	12.74901542	YER174C_ORF	1.314920013	0.56	0.425881418	1.471188254	9.273650282	20.71441631	YEL025C_ORF	1.049795099	1.033333333	0.984319068	2.039186377	3.318040574	6.239248255	YNL066W_TIL_8_118__ORF	1.328780777	1.005	0.756332434	2.472828592	11.79117308	30.37868901	YJL011C_ORF	1.617184049	0.846190476	0.523249334	1.884265582	15.84558427	15.27659347	YBR217W_ORF	0.803588986	0.3853125	0.479489524	1.239510899
			YLR049C_ORF	0.821448741	0.5175	0.629984531	1.424278393	45.94724012	68.01792614	YMR316C-B_ORF	2.401703564	1.156666667	0.481602594	2.258924129	7.014559012	12.75999167	YDL033C_ORF	1.314706617	0.77	0.585681999	1.655596816	9.273650282	20.72243813	YKL215C_ORF	1.048611848	1.463333333	1.395495708	2.51858878	3.318040574	6.283669118	YLR109W_ORF	1.327461018	0.7525	0.566871637	1.770696351	11.79117308	30.44280617	YDR322C-A_ORF	1.615153754	1.343333333	0.831706164	2.83875804	15.84558427	15.30840051	YBR147W_ORF	0.803557361	0.3375	0.420007353	1.313047904
			YNL149C_ORF	0.821442308	0.755	0.919115064	1.605647128	45.94724012	68.01837356	YBR133C_ORF	2.401579298	1.396666667	0.581561753	2.54736558	7.014559012	12.76208991	YMR191W_ORF	1.313653787	0.91	0.692724376	1.776512263	9.273650282	20.76204879	YLR449W_ORF	1.048537325	1.286666667	1.227106214	2.316828718	3.318040574	6.286474037	YIR027C_ORF	1.326918735	0.660535714	0.49779666	1.713504425	11.79117308	30.46918294	YKL220C_ORF	1.61474266	0.80952381	0.501333017	1.821114575	15.84558427	15.314859	YNL183C_ORF	0.802891921	0.3925	0.488857827	1.219425299
			YMR303C_ORF	0.821258596	0.9	1.09587894	2.106526164	45.94724012	68.03115126	YMR093W_ORF	2.401015874	1.596666667	0.664996297	2.96000194	7.014559012	12.77160866	YER123W_ORF	1.312455839	0.982291667	0.74843788	1.97581855	9.273650282	20.80718679	YER064C_ORF	1.0482512	1.133333333	1.081165787	2.13264883	3.318040574	6.297251172	YFL031W_JXN_IE_1_ORF	1.326597691	0.838	0.631691134	1.956892785	11.79117308	30.48480717	YPL008W_ORF	1.614370541	1.228738095	0.761125197	3.268042556	15.84558427	15.32071048	YLR087C_TIL_8701_9000_206_ORF	0.800232641	0.2025	0.253051412	1.15526731
			YJL205C_ORF	0.820807354	0.635	0.773628547	1.557766314	45.94724012	68.06253261	YBR079C_ORF	2.400831567	1.356666667	0.565081985	2.449378902	7.014559012	12.77472432	YNL079C_ORF	1.311248893	0.6725	0.512869832	1.588327188	9.273650282	20.85273663	YDR329C_ORF	1.047712591	1.615	1.541453271	2.654633465	3.318040574	6.317572535	YHR113W_ORF	1.324815996	0.597611111	0.451089897	1.489593774	11.79117308	30.57163347	YKL219W_ORF	1.613759815	0.996190476	0.617310251	2.286389982	15.84558427	15.33032491	YCR032W_OCH__ORF	0.79916158	0.2525	0.31595613	1.182458549
			YDR462W_ORF	0.820655097	0.53	0.645825514	1.43854167	45.94724012	68.07311997	YHL036W_TIL_9_0__ORF	2.399964798	0.846666667	0.352782952	1.743387209	7.014559012	12.78938918	YDR075W_ORF	1.310683765	0.6475	0.494016953	1.539667059	9.273650282	20.87408955	YGL068W_ORF	1.046918062	1.583333333	1.512375601	2.662914525	3.318040574	6.347631234	YHR053C_ORF	1.32414836	0.739	0.558094563	1.658092845	11.79117308	30.60421987	YBR112C_ORF	1.613449366	1.329047619	0.823730603	3.224021225	15.84558427	15.33521742	YGL163C_ORF	0.799134815	0.275	0.344122162	1.226204872
			YMR011W_ORF	0.820553394	0.745	0.907923855	1.748154166	45.94724012	68.0801917	YNL199C_ORF	2.396849839	2.077666667	0.86683222	5.016416142	7.014559012	12.84226023	YCL035C_ORF	1.310511101	0.4875	0.371992271	1.400588448	9.273650282	20.88061672	YGR012W_ORF	1.046799898	1.278333333	1.221182134	2.293409353	3.318040574	6.352109935	YDR113C_ORF	1.323875819	0.5205	0.393163764	1.447461212	11.79117308	30.61753019	YOR246C_ORF	1.611150404	1.372380952	0.851801886	3.590536996	15.84558427	15.37155732	YKL031W_ORF	0.798212547	0.355	0.444743698	1.215602968
			YJR104C_ORF	0.817472372	0.79	0.966393517	1.948926554	45.94724012	68.29429216	YLL021W_ORF	2.395864446	1.433333333	0.598253101	3.098150705	7.014559012	12.85904066	YFR040W_ORF	1.309852409	0.6875	0.524868295	1.586556296	9.273650282	20.9055308	YHR001W-A_ORF	1.04591731	1.371666667	1.311448481	2.383433893	3.318040574	6.385630541	YNL190W_ORF	1.323431466	0.9865	0.745410718	2.474796401	11.79117308	30.63924137	YOL125W_ORF	1.610555762	1.673809524	1.039274494	5.298109855	15.84558427	15.3809884	YHR085W_ORF	0.797279262	0.175	0.219496491	1.12651227
			YLR048W_ORF	0.816740606	0.7575	0.927467049	1.718890639	45.94724012	68.34510473	IGR_CHR04:(733116..733251)_6	2.394123465	0.696666667	0.290990284	1.592511925	7.014559012	12.88875286	YNL044W_ORF	1.309705366	0.6275	0.479115392	1.524873083	9.273650282	20.91109544	YHR123W_JXN_IE_1_ORF	1.045398715	1.428958333	1.366902707	2.527894413	3.318040574	6.405382916	YNL177C_ORF	1.323372265	0.4435	0.33512868	1.369657556	11.79117308	30.64213492	YNR050C_ORF	1.61047375	1.327619048	0.824365531	2.929362319	15.84558427	15.38229014	YPR122W_ORF	0.797138864	0.26	0.326166508	1.216476551
			YMR122W-A_ORF	0.816650384	0.73	0.893895373	1.748215669	45.94724012	68.35136858	YPL157W_ORF	2.393765894	0.826666667	0.345341484	1.77844288	7.014559012	12.89486553	YJL101C_ORF	1.308954141	0.85	0.649373399	1.745521327	9.273650282	20.93954156	YEL056W_ORF	1.044862266	1.075	1.028843739	2.068365784	3.318040574	6.425859196	YLR292C_ORF	1.323289897	0.8915	0.673699695	2.005863506	11.79117308	30.64616106	YER161C_ORF	1.607567132	0.515714286	0.320804199	1.447796334	15.84558427	15.42858536	YLR440C_ORF	0.796695219	0.2725	0.34203795	1.237532144
			YDL013W_ORF	0.816548571	0.7425	0.909315167	1.782846155	45.94724012	68.35843694	YGL056C_ORF	2.393116042	1.8	0.752157425	4.055459941	7.014559012	12.90598367	YJL046W_ORF	1.308087867	0.850375	0.650090121	1.824880664	9.273650282	20.97237929	YER069W_ORF	1.043789777	0.94	0.900564482	1.91253881	3.318040574	6.466929962	IGR_CHR02:(680590..680830)_87	1.323111297	0.802333333	0.606398974	1.953893221	11.79117308	30.65489259	YDL178W_ORF	1.607303024	1.266190476	0.787773343	2.541024276	15.84558427	15.43280739	YMR153W_ORF	0.796329049	0.205	0.257431272	1.144411892
			YJL173C_ORF	0.81634329	0.6275	0.768671719	1.515945533	45.94724012	68.37268758	YDL144C_ORF	2.393101517	1.57	0.656052403	2.709030309	7.014559012	12.90623231	YBL028C_ORF	1.308027529	0.615	0.470173591	1.518250411	9.273650282	20.97466791	YKL025C_ORF	1.043533449	1.265	1.212227554	2.329289315	3.318040574	6.47677246	YDR244W_ORF	1.322140709	0.923892857	0.698785576	2.355197944	11.79117308	30.70237798	YDR232W_ORF	1.607045196	0.926666667	0.576627633	1.861439473	15.84558427	15.43693154	YPR178W_ORF	0.796062653	0.2275	0.285781526	1.181027695
			YAR015W_ORF	0.816053982	0.7025	0.860849914	1.623640338	45.94724012	68.39276943	YFL024C_ORF	2.390642017	1.578833333	0.660422314	3.444066687	7.014559012	12.94841652	YDR412W_ORF	1.307949004	0.616	0.470966374	1.537848251	9.273650282	20.97764666	YCR009C_ORF	1.042358125	1.285	1.232781679	2.308701072	3.318040574	6.52203356	YJL154C_ORF	1.320110693	1.58	1.196869329	4.099183346	11.79117308	30.80188567	YBR250W_ORF	1.605386756	0.609714286	0.379792772	1.452435616	15.84558427	15.46351833	UNKNOWN_2_ORF	0.795840183	0.225	0.28272008	1.169648707
			REP1_2UM	0.813713392	0.8575	1.053810848	1.729625437	45.94724012	68.55515278	YDR488C_ORF	2.38947245	1.91	0.79933962	3.96949591	7.014559012	12.96853432	YKL122C_ORF	1.306194445	0.8025	0.614380197	1.670313108	9.273650282	21.0442841	YER107C_ORF	1.04217454	1.363333333	1.308162194	2.374645124	3.318040574	6.529122772	YKL096W_ORF	1.319579035	0.6975	0.528577661	1.777678213	11.79117308	30.82798922	YJL066C_ORF	1.604928299	0.585714286	0.364947323	1.44433965	15.84558427	15.47088598	YPL194W_ORF	0.795710819	0.3425	0.430432755	1.252288836
			YLL009C_TIL_5_129__ORF	0.813283462	1.2175	1.497018023	2.42988717	45.94724012	68.58496355	YGR098C_ORF	2.388884239	1.74	0.728373511	4.088987945	7.014559012	12.9786663	YNL138W-A_ONO_ORF	1.304530639	0.673472222	0.516256347	1.569774561	9.273650282	21.10761752	YKL134C_ORF	1.041829444	1.131666667	1.086230259	2.165572007	3.318040574	6.542463003	YCR051W_ORF	1.318572484	0.816	0.618851076	2.044603719	11.79117308	30.87745773	YDR229W_ORF	1.603563094	1.212380952	0.756054412	2.555079385	15.84558427	15.49287186	YOR031W_ORF	0.793769849	0.2275	0.286607006	1.188266446
			YPL190C_ORF	0.813028357	0.624791667	0.768474631	1.509403091	45.94724012	68.60264968	IGR_CHR04:(763047..763367)_48	2.388010086	2.740666667	1.147678011	9.658223292	7.014559012	12.99374107	YKL189W_ORF	1.303883765	0.505	0.387304462	1.414174339	9.273650282	21.13227854	YDL043C_ORF	1.040022737	1.326388889	1.275346049	2.527244945	3.318040574	6.612607927	IGX_YG_856515C	1.318037562	1.284722222	0.974723527	2.81728458	11.79117308	30.90377317	YNL213C_ORF	1.603386568	0.597619048	0.372722997	1.538464575	15.84558427	15.49571979	YPL069C_ORF	0.793516035	0.3195	0.402638366	1.193747417
			YLR185W_OCH__ORF	0.811861002	0.765	0.942279526	1.751366581	45.94724012	68.68355786	YGR150C_ORF	2.385429865	1.64	0.687507113	3.665984809	7.014559012	13.03835871	YHR186C_ORF	1.303654927	0.7025	0.538869593	1.624112471	9.273650282	21.14100766	YGR242W_ORF	1.039989706	1.394	1.340397883	2.403718913	3.318040574	6.613895129	YLR438W_ORF	1.317419347	0.6895	0.523371697	1.671919743	11.79117308	30.93420861	YER046W_ORF	1.603314153	0.760952381	0.474612152	1.468357944	15.84558427	15.49688842	IGR_CHR13:(COMPLEMENT(492186..492357))_81	0.793377641	0.3975	0.501022438	1.325812263
			YMR290C_ORF	0.811765173	0.7	0.862318344	1.616096769	45.94724012	68.69019795	YOR231W_ORF	2.384741518	2.65	1.111231544	9.777929445	7.014559012	13.05029244	YPL161C_ORF	1.301858184	0.72875	0.559776794	1.620940898	9.273650282	21.20963653	YER044C_ORF	1.039726223	1.401666667	1.348111297	2.426755	3.318040574	6.624168834	YHRCTY1-1_RET	1.31586172	1.187	0.90207047	3.540858135	11.79117308	31.01099888	YOL078W_ORF	1.602754815	0.96	0.59896872	2.138837605	15.84558427	15.50592154	YKL151C_ORF	0.792365402	0.2	0.2524088	1.147985809
			YOR294W_ORF	0.811322236	0.57	0.702556857	1.509766999	45.94724012	68.72088618	YMR259C_ORF	2.383968295	2.016666667	0.845928476	4.530903208	7.014559012	13.06371309	YDR379W_ORF	1.30159743	0.4875	0.374539768	1.398426	9.273650282	21.2196098	YGR038W_ORF	1.039445641	1.08	1.039015373	2.083615753	3.318040574	6.635121242	YDR155C_OCH__ORF	1.315452858	0.666	0.506289523	1.670217268	11.79117308	31.03118093	YPL161C_ORF	1.602120344	0.851088435	0.531226283	1.964666039	15.84558427	15.51618219	YGR248W_ORF	0.791928015	0.1875	0.236763944	1.13920745
			YNR048W_ORF	0.809405928	0.795	0.982201851	1.696100978	45.94724012	68.85359048	YPR148C_ORF	2.382571454	2.083333333	0.874405395	5.654880968	7.014559012	13.08799914	YGL036W_ORF	1.300139221	0.6425	0.494177846	1.535324598	9.273650282	21.27544623	YBR177C_ORF	1.037784516	1.106666667	1.066374232	2.103073237	3.318040574	6.70021587	YLR395C_ORF	1.314473236	0.5565	0.423363508	1.474987811	11.79117308	31.07957928	YIL071C_ORF	1.601237957	0.773333333	0.482959656	1.849001936	15.84558427	15.53047722	YDR002W_ORF	0.7917647	0.335	0.423105501	1.259430664
			YDR077W_OCH__ORF	0.808651024	1.04	1.286092479	2.026398157	45.94724012	68.90583867	YDL164C_ORF	2.379167769	1.303333333	0.547810604	2.51508539	7.014559012	13.1474002	YGR216C_ORF	1.299614159	0.828055556	0.63715492	1.689899584	9.273650282	21.2955776	YBL007C_ORF	1.037109998	0.956666667	0.922435102	1.939752924	3.318040574	6.726772184	YER012W_ORF	1.314350506	0.3975	0.302430743	1.301059402	11.79117308	31.08564703	YPR001W_ORF	1.600519519	1.335982143	0.834717807	2.573768775	15.84558427	15.54213777	YGL189C_OCH__ORF	0.791489494	0.255	0.322177366	1.166349598
			YMR279C_ORF	0.808456248	0.663020833	0.820107253	1.563213865	45.94724012	68.91931674	YFR029W_ORF	2.379090307	1.792407407	0.753400324	3.922637806	7.014559012	13.14875575	YPR028W_ORF	1.2993832	0.75	0.577196935	1.648678127	9.273650282	21.30443716	YGL157W_ORF	1.036344128	1.418333333	1.368593013	2.445241153	3.318040574	6.757012092	YNR048W_ORF	1.313829105	0.753514286	0.573525341	1.739015988	11.79117308	31.11143566	YPL015C_ORF	1.599776774	1.385714286	0.866192276	3.176203822	15.84558427	15.55421324	YMR250W_ORF	0.79048661	0.3475	0.439602639	1.281742051
			YKL087C_ORF	0.808265846	0.6825	0.844400395	1.706885999	45.94724012	68.93249114	YDR061W_ORF	2.377608763	0.916666667	0.385541423	1.814434419	7.014559012	13.17471369	YNL010W_ORF	1.298391865	0.7675	0.591115842	1.659517521	9.273650282	21.34249513	YMR019W_ORF	1.03606442	1.133333333	1.093883074	2.146896317	3.318040574	6.768079278	YJR077C_ORF	1.312118789	0.576	0.438984644	1.490629276	11.79117308	31.19614881	YPL181W_ORF	1.599449207	1.091904762	0.682675484	2.567235659	15.84558427	15.55954539	YDR467C_ORF	0.789762012	0.5075	0.642598647	1.24513413
			YDR038C_ORF	0.804488614	0.6325	0.786213737	1.518325901	45.94724012	69.19362901	YDL243C_ORF	2.377089007	2.793333333	1.175106748	9.326158774	7.014559012	13.18383449	YLR258W_ORF	1.298209776	0.56	0.431363259	1.468541148	9.273650282	21.349491	YPR073C_ORF	1.035031975	1.091666667	1.054717818	2.090253144	3.318040574	6.809037062	YDR070C_ORF	1.312088209	0.47	0.358207624	1.394994742	11.79117308	31.19766513	YMR275C_ORF	1.598512924	0.88	0.550511658	2.136215975	15.84558427	15.57480853	YBR256C_ORF	0.789694194	0.265	0.335572937	1.190651737
			YCR077C_ORF	0.80433717	0.73	0.907579591	1.754637142	45.94724012	69.2040903	YAL034C_ORF	2.37561532	2.136666667	0.8994161	4.997419893	7.014559012	13.20973523	YLR183C_ORF	1.298006816	0.5175	0.398688199	1.42909281	9.273650282	21.35729071	YBR151W_ORF	1.034895181	1.518333333	1.467137312	2.562353733	3.318040574	6.814476435	YKL215C_ORF	1.312009043	0.67025	0.510857759	1.695632889	11.79117308	31.20159092	YDR325W_ORF	1.597975079	1.005761905	0.629397741	2.167783668	15.84558427	15.58359136	YGL083W_ORF	0.789536642	0.2575	0.326140658	1.215885421
			YOR259C_ORF	0.803426942	0.65	0.809034358	1.654495882	45.94724012	69.26695184	YEL031W_ORF	2.375512337	2.436666667	1.025743638	4.516855527	7.014559012	13.21154743	YMR013C_ORF	1.297995501	0.57	0.439138656	1.481096479	9.273650282	21.35772563	YLR126C_ORF	1.034710953	1.361666667	1.315987487	2.391007377	3.318040574	6.821806596	YER064C_ORF	1.311971701	1.1035	0.841100459	2.822738409	11.79117308	31.20344279	YKL132C_ORF	1.597477813	1.01457672	0.635111619	2.456860613	15.84558427	15.59172128	YPR058W_ORF	0.788909401	0.2275	0.288372784	1.169804887
			YDL192W_ORF	0.803358131	0.75	0.933581141	1.726004988	45.94724012	69.27170305	YMR102C_ORF	2.374705489	1.866666667	0.786062388	3.455665757	7.014559012	13.22575558	YEL026W_ORF	1.29751424	0.785	0.605002994	1.703220671	9.273650282	21.3762289	YPR041W_ORF	1.033759665	1.448333333	1.401034866	2.475141872	3.318040574	6.85974266	YIL149C_ORF	1.311891042	0.547	0.416955359	1.487480839	11.79117308	31.20744325	YGR100W_ORF	1.597376713	0.715714286	0.448056041	1.629409862	15.84558427	15.59337534	YOR130C_ORF	0.788537786	0.3525	0.447029941	1.281839347
			YJL192C_ORF	0.80315929	0.4825	0.600752561	1.401736044	45.94724012	69.28543159	YDL044C_ORF	2.372209429	0.89	0.375177667	1.851101139	7.014559012	13.26982262	YNL264C_ORF	1.297402964	0.604444444	0.465887979	1.546128719	9.273650282	21.38050888	YGL150C_ORF	1.033326991	0.996666667	0.964522049	2.017085077	3.318040574	6.877044614	YCL001W_ORF	1.311182732	0.574	0.437772696	1.543736368	11.79117308	31.2425907	YOL055C_ORF	1.597109853	0.840952381	0.526546361	1.703374589	15.84558427	15.59774317	YLR203C_AAA_4_NCR	0.788144303	0.2975	0.377468947	1.240093959
			YBR105C_ORF	0.801771023	0.725	0.904248194	1.583685047	45.94724012	69.38124845	YPL249C_ORF	2.372116306	1.473333333	0.621105015	2.977757181	7.014559012	13.27146996	YJL011C_ORF	1.296939091	0.724821429	0.558870832	1.625711461	9.273650282	21.39835726	YJL093C_ORF	1.033166905	1.54	1.49056265	2.578474042	3.318040574	6.883453744	YKR030W_ORF	1.309183071	0.6805	0.519789795	1.721101536	11.79117308	31.34198858	YOR054C_ORF	1.595481535	0.762857143	0.47813599	1.72883848	15.84558427	15.62445323	YMR210W_ORF	0.788077125	0.22	0.279160494	1.177229475
			YCL064C_ORF	0.801705119	1.0225	1.2754066	2.771622009	45.94724012	69.38579567	YMR177W_ORF	2.371243744	2.47	1.04164745	8.021356739	7.014559012	13.28691715	YPR082C_ORF	1.296546237	0.5425	0.418419324	1.445434688	9.273650282	21.41348151	YHR082C_ORF	1.032452318	1.486666667	1.439937362	2.498045232	3.318040574	6.91211236	YPR161C_ORF	1.309117924	0.493	0.376589451	1.424465534	11.79117308	31.3452311	YKR092C_ORF	1.594647729	0.867619048	0.544081951	1.924653421	15.84558427	15.63816952	YER014C-A_ORF	0.78752589	0.23	0.292053891	1.164815463
			IGR_CHR11:(178284..178428)_0	0.801454428	0.975	1.216538291	2.22377947	45.94724012	69.40309148	YLR403W_ORF	2.369054695	1.585555556	0.669277733	3.581488806	7.014559012	13.32576215	YOL010W_ORF	1.29651149	0.63	0.485919334	1.55649785	9.273650282	21.4148196	YPR164W_ORF	1.031311258	1.051666667	1.019737406	2.06075859	3.318040574	6.9580433	YBL075C_ORF	1.308998409	0.814	0.621849495	1.894423445	11.79117308	31.35118041	YLR194C_ORF	1.592744743	0.983333333	0.617382878	2.21622529	15.84558427	15.66957335	YMR097C_ORF	0.787469582	0.3425	0.434937435	1.327117269
			YOR356W_ORF	0.801107918	0.615	0.767686833	1.497863602	45.94724012	69.42699495	YPL050C_ORF	2.368926737	1.5	0.633198139	3.188272244	7.014559012	13.32803684	YGL166W_ORF	1.295788142	0.5725	0.441816051	1.473254644	9.273650282	21.44268892	YPR152C_ORF	1.029960594	1.403333333	1.362511674	2.415695924	3.318040574	7.012679986	YPL046C_ORF	1.308664066	0.458855556	0.350628987	1.397690765	11.79117308	31.36782839	YNL090W_ORF	1.59251074	0.806666667	0.506537662	1.891462295	15.84558427	15.67344452	YLR425W_ORF	0.78521933	0.3425	0.436183862	1.337369318
			YIL033C_ORF	0.800429097	0.685	0.855790978	1.543936019	45.94724012	69.47381186	YDR464W_ORF	2.367820471	1.476666667	0.623639623	2.748978498	7.014559012	13.34772145	YGR111W_ORF	1.295310406	0.7265	0.560869423	1.643369379	9.273650282	21.46110967	YDR096W_ORF	1.029895791	0.97	0.941842863	1.971504068	3.318040574	7.015308747	YJL124C_ORF	1.308465283	0.597	0.456259717	1.537804715	11.79117308	31.3777298	YNL144C_ORF	1.588737762	0.571428571	0.35967457	1.518555952	15.84558427	15.73615181	YLR248W_ORF	0.785211211	0.2675	0.34067267	1.196590401
			YNL091W_ORF	0.800282546	0.52	0.649770513	1.430085498	45.94724012	69.4839174	YOR296W_ORF	2.367152943	1.47	0.620999165	2.704177727	7.014559012	13.35961547	YOR248W_ORF	1.294525227	0.9475	0.731928571	1.818030678	9.273650282	21.49140986	YOR122C_INT_1	1.028755102	1.099333333	1.068605474	2.137278208	3.318040574	7.061690791	YMR037C_ORF	1.307536068	0.455	0.347982753	1.386606902	11.79117308	31.42404736	YML051W_ORF	1.587248994	1.434285714	0.903629941	3.873488294	15.84558427	15.76104621	YGL080W_ORF	0.784857641	0.3025	0.385420214	1.211462957
			YNR031C_ORF	0.800041945	0.64	0.799958057	1.519163167	45.94724012	69.50050674	YLR376C_ORF	2.366107704	1.197777778	0.506222847	2.312704071	7.014559012	13.37826405	YNL275W_ORF	1.293364897	0.5725	0.442643836	1.471609095	9.273650282	21.53624396	YBR176W_ORF	1.027327052	1.006666667	0.979889184	1.986731509	3.318040574	7.120051738	YBR231C_ORF	1.306463688	0.777964286	0.595473332	1.98284127	11.79117308	31.47756938	YDR001C_ORF	1.586940524	1.208095238	0.761273167	2.596009497	15.84558427	15.766215	YJR074W_ORF	0.784312435	0.3475	0.443063229	1.223761682
			YMR314W_ORF	0.799860936	0.6175	0.772009198	1.583948738	45.94724012	69.51298608	YPL226W_ORF	2.36586104	2.006666667	0.848176048	3.895401911	7.014559012	13.38266927	YOR252W_ORF	1.292900397	0.8	0.618763829	1.673599805	9.273650282	21.55421082	YJL099W_ORF	1.026997598	1.168333333	1.137620317	2.210472495	3.318040574	7.133562255	YDL030W_ORF	1.304833132	0.770178571	0.590250625	1.941843084	11.79117308	31.55909012	YMR093W_ORF	1.586087416	1.386190476	0.873968523	3.683903943	15.84558427	15.7805291	YJL077W-B_ONO_ORF	0.783895098	0.4275	0.545353582	1.443790309
			YJL208C_ORF	0.799629121	0.5775	0.722209816	1.496941616	45.94724012	69.52896673	YBL066C_ORF	2.3632604	1.764166667	0.746496944	4.084181739	7.014559012	13.42921584	YHL038C_ORF	1.292539464	0.639305556	0.49461202	1.532214217	9.273650282	21.56817918	YIL005W_ORF	1.026446307	1.156666667	1.126865242	2.153027925	3.318040574	7.156209173	YHR171W_ORF	1.304466725	0.851	0.652373866	2.111360241	11.79117308	31.57743221	YER144C_ORF	1.58498308	1.222380952	0.7712265	3.138186959	15.84558427	15.79910046	YJL039C_ORF	0.781855591	0.35	0.447652999	1.272078459
			YLR150W_ORF	0.79962622	0.795	0.994214522	1.822844893	45.94724012	69.52916669	YGL050W_ORF	2.361593478	0.53	0.224424739	1.447482067	7.240069369	13.45914804	YIL090W_ORF	1.291670538	0.8	0.619352982	1.786516096	9.273650282	21.60183413	YOL056W_ORF	1.026353468	1.268333333	1.235766598	2.34243745	3.318040574	7.160027819	YML115C_ORF	1.303786753	0.7185	0.551087054	1.65960285	11.79117308	31.61149388	YIL063C_ORF	1.584878562	1.145714286	0.722903517	2.36972182	15.84558427	15.80086057	YLR118C_ORF	0.780926336	0.394166667	0.504742443	1.318125356
			YDR246W-A_ONO_ORF	0.799196445	0.6890625	0.86219415	1.63649946	45.94724012	69.55878971	YMR086W_ORF	2.361264183	1.995277778	0.845004042	4.799109148	7.240069369	13.46507005	YOR101W_ORF	1.291518687	0.5825	0.451019413	1.507425652	9.273650282	21.60771949	YGR158C_ORF	1.026262913	0.943333333	0.919192656	1.912523004	3.318040574	7.163753804	YCR061W_ORF	1.303186109	0.475	0.364491301	1.397459655	11.79117308	31.64160634	YGR052W_ORF	1.583243016	0.78837037	0.497946533	1.856822188	15.84558427	15.82845905	YMR021C_ORF	0.779763727	0.1875	0.240457453	1.14802206
			YNL087W_ORF	0.798991244	0.74	0.926167847	1.60056826	45.94724012	69.57293162	YPL173W_ORF	2.360695778	0.753333333	0.319114958	1.689707827	7.240069369	13.47529918	YGL064C_ORF	1.291221602	0.5	0.387230201	1.417682202	9.273650282	21.61923706	YGR108W_ORF	1.025889268	1.588333333	1.548250267	2.635482456	3.318040574	7.179141967	YGL057C_ORF	1.302530027	0.749428571	0.575363758	1.894022989	11.79117308	31.67452451	YDR080W_ORF	1.582731804	0.548095238	0.346296976	1.389025772	15.84558427	15.83710675	YJL133C-A_ONO_ORF	0.779098895	0.3725	0.478116453	1.355890467
			YBR088C_ORF	0.797395454	0.675	0.846505954	1.61819088	45.94724012	69.68286485	YNL144C_ORF	2.360188109	0.73	0.309297381	1.671645401	7.240069369	13.48444277	YDR311W_ORF	1.290953028	0.535	0.414422515	1.44995465	9.273650282	21.62965312	YLR270W_ORF	1.025666457	1.063333333	1.036724294	2.051444113	3.318040574	7.188328934	YBR230C_ORF	1.302396541	0.446	0.342445627	1.367891662	11.79117308	31.68122542	YDR310C_ORF	1.582477804	1.058095238	0.668631961	2.218706084	15.84558427	15.84140724	YGR281W_ORF	0.778918408	0.4925	0.632287021	1.471262279
			YJL143W_ORF	0.796865687	0.79	0.991384135	1.782569995	45.94724012	69.71934298	YFL057C_ORF	2.359432143	2.733333333	1.158470839	8.398335897	7.240069369	13.49807152	YGR125W_ORF	1.290588233	0.545	0.422288059	1.455955233	9.273650282	21.64380674	YPL179W_ORF	1.025356712	1.445	1.409265657	2.474048295	3.318040574	7.201113679	YMR058W_ORF	1.301498106	0.5765	0.442951086	1.583463502	11.79117308	31.72635571	YML046W_ORF	1.58141131	0.88952381	0.56248732	2.061271043	15.84558427	15.85949166	YGR036C_ORF	0.778672483	0.32525	0.417698079	1.205529239
			YER009W_ORF	0.796403823	0.745	0.935455077	1.77090673	45.94724012	69.7511384	YGL203C_ORF	2.357320934	1.206666667	0.51188052	2.488515656	7.240069369	13.53621587	YOR092W_ORF	1.289418876	0.63	0.488592196	1.536269088	9.273650282	21.68922152	YPL176C_ORF	1.024551013	1.31	1.278608858	2.376541753	3.318040574	7.234441543	YDL106C_ORF	1.30084489	0.696222222	0.535207716	1.772012239	11.79117308	31.75920062	YML124C_ORF	1.579913104	1.274285714	0.806554304	2.728497176	15.84558427	15.88497195	IGR_CHR02:(46928..47189)_92	0.778663313	0.3025	0.388486262	1.236917524
			YLR121C_ORF	0.796124352	0.8	1.004868144	1.767682237	45.94724012	69.77037441	YGR286C_ORF	2.355856129	1.24	0.526347931	2.16733233	7.240069369	13.56275308	YMR154C_ORF	1.288722585	0.7075	0.54899325	1.621176361	9.273650282	21.71629634	YKL127W_ORF	1.02444354	1.055	1.029827374	2.040918472	3.318040574	7.238895129	YLR220W_ORF	1.30053256	0.6875	0.528629595	1.59030057	11.79117308	31.77491483	YLR261C_ORF	1.579515633	0.642380952	0.4066949	1.478663901	15.84558427	15.89174664	YJR156C_ORF	0.778339444	0.2125	0.273017128	1.166575188
			YAL049C_ORF	0.79558653	0.515	0.647321166	1.439632351	45.94724012	69.80738592	YKL209C_ORF	2.355480696	1.476666667	0.626906716	2.735227387	7.240069369	13.56956409	YKL094W_ORF	1.287394289	0.585	0.454406241	1.482634211	9.273650282	21.76801393	YOR301W_ORF	1.022990589	1.041666667	1.018256354	2.0233195	3.643665693	7.299287663	YLR384C_ORF	1.299979979	0.9875	0.759627084	2.436085222	11.79117308	31.80273208	YPL099C_ORF	1.578360427	0.824285714	0.522241752	1.803370022	15.84558427	15.91147186	YGR089W_ORF	0.778193956	0.3125	0.401570839	1.194790377
			YOR298C-A_ORF	0.795394728	0.9875	1.241521933	2.612282441	45.94724012	69.82058302	YFL042C_ORF	2.354571185	0.903333333	0.383650891	1.836858691	7.240069369	13.58608025	YOL096C_ORF	1.287327649	0.5875	0.456371772	1.48545835	9.273650282	21.77061091	YER136W_ORF	1.021957506	1.261666667	1.234558834	2.273756477	3.643665693	7.342436601	YBR054W_ORF	1.299040278	1.094125	0.842256409	2.87026479	11.79117308	31.85008216	YEL031W_ORF	1.577666714	1.538571429	0.975219553	3.091547411	15.84558427	15.92334237	YML022W_AAA_16_NCR	0.778132773	0.4775	0.613648488	1.340111151
			YOR247W_TIL_7_164__ORF	0.795053648	1.055	1.32695448	2.417102714	45.94724012	69.84404854	YCR100C_ORF	2.354532759	2.345740741	0.996265918	6.781610332	7.240069369	13.58677855	YKL216W_ORF	1.285779099	0.8275	0.643578668	1.935501678	9.273650282	21.8310215	IGR_CHR08:(312646..313497)_734	1.021833412	1.3	1.272223031	2.306696159	3.643665693	7.347631343	YGR232W_ORF	1.298968117	0.568666667	0.437783391	1.502458678	11.79117308	31.85372056	YKR016W_ORF	1.577281513	0.995714286	0.63128508	2.348073537	15.84558427	15.92994199	YMR129W_ORF	0.777092438	0.2225	0.286323723	1.175045362
			YCL052C_ORF	0.793298878	0.55	0.693307422	1.452216745	45.94724012	69.96471505	YGR054W_ORF	2.353427494	0.99	0.420663055	2.045128201	7.240069369	13.60688117	YKR074W_ORF	1.285415128	0.655	0.509563009	1.55447589	9.273650282	21.84523794	YDR294C_ORF	1.021063181	1.506666667	1.475586129	2.507162848	3.643665693	7.379930247	YLR298C_ORF	1.298833347	0.827	0.63672526	1.966447815	11.79117308	31.86051671	YER162C_ORF	1.57477131	0.907619048	0.576349748	1.747085267	15.84558427	15.97309306	YER153C_ORF	0.775331507	0.4825	0.62231445	1.364056754
			YPL116W_ORF	0.793040054	0.73	0.920508361	1.604504969	45.94724012	69.98250483	YEL016C_ORF	2.351306187	1.864166667	0.792821742	4.26633485	7.240069369	13.64555748	YDR071C_ORF	1.285064458	0.685	0.533047191	1.599745115	9.273650282	21.85894113	YMR123W_ORF	1.020746568	1.005	0.98457348	2.011796167	3.643665693	7.393235147	YFL023W_ORF	1.298822847	1.0510625	0.809242386	2.41657339	11.79117308	31.86104624	YKL043W_ORF	1.573735629	0.860952381	0.547075611	1.898900415	15.84558427	15.99096969	YER090W_ORF	0.774685336	0.3175	0.409843823	1.245690585
			YDR418W_OCH_DS100_ORF	0.792060904	0.775	0.978460111	1.81007843	45.94724012	70.04978571	YLR149C_ORF	2.350080951	1.336166667	0.568561975	2.831142609	7.240069369	13.66795258	YEL020W-A_ORF	1.284301711	0.8125	0.632639506	1.682411711	9.273650282	21.88876857	YKR052C_ORF	1.020574053	1.171666667	1.148046693	2.162729631	3.643665693	7.400491548	YOR042W_ORF	1.298745403	0.65865625	0.50714809	1.709720385	11.79117308	31.86495216	YMR160W_ORF	1.572494483	0.979920635	0.623163162	2.246311365	15.84558427	16.01244917	YPL099C_ORF	0.773688968	0.2725	0.352208719	1.226422814
			YBL094C_ORF	0.791752489	0.532535714	0.672603776	1.438210968	45.94724012	70.07097168	YKR009C_ORF	2.346174175	0.823333333	0.350925921	1.845393502	7.240069369	13.73963646	YJL130C_ORF	1.283035781	0.5775	0.450104361	1.481729762	9.273650282	21.93833777	YKL165C_ORF	1.018934136	1.518333333	1.490119214	2.5137358	3.643665693	7.469713236	YAL062W_ORF	1.298441224	0.5785	0.445534221	1.458060238	11.79117308	31.88029716	YNL267W_ORF	1.569570945	1.356666667	0.86435511	3.5583643	15.84558427	16.06328813	YOL040C_AAA_6_NCR	0.773428803	0.4375	0.565662927	1.447227095
			YFR028C_ORF	0.791143296	0.9075	1.14707412	2.188453339	45.94724012	70.11281019	YNL291C_ORF	2.345949626	0.683333333	0.291282185	1.573771617	7.240069369	13.74376936	YNL121C_ORF	1.282752612	0.7225	0.563241886	1.652072341	9.273650282	21.94943666	YFL044C_ORF	1.018573736	1.276666667	1.253386595	2.283912499	3.643665693	7.484984823	YDL039C_ORF	1.297904562	0.598722222	0.461299112	1.61972268	11.79117308	31.90738486	YHR004C_ORF	1.569402298	0.664761905	0.423576482	1.474426991	15.84558427	16.06623129	YLR280C_ORF	0.773219772	0.343611111	0.44438997	1.20575654
			YDR378C_ORF	0.789978833	0.575	0.727867603	1.488284176	45.94724012	70.19275075	YNL054W_ORF	2.345255345	0.996666667	0.424971494	1.945184497	7.240069369	13.75655656	YKR042W_ORF	1.28206235	0.705	0.549895253	1.590660781	9.273650282	21.97650865	YOR163W_ORF	1.018437029	0.938333333	0.921346442	1.914496538	3.643665693	7.490783214	YGR055W_ORF	1.297715314	0.513	0.395310123	1.454195957	11.79117308	31.9169415	YER141W_ORF	1.568220442	0.936190476	0.596976325	1.972655458	15.84558427	16.08688874	YOL015W_ORF	0.772966017	0.316111111	0.408958614	1.202597972
			YJL117W_ORF	0.789700557	0.6	0.75978166	1.486222789	45.94724012	70.21184803	YMR070W_ORF	2.342885107	1.117619048	0.477026827	2.186214826	7.240069369	13.80031107	YHR137W_ORF	1.281456704	0.6925	0.540400622	1.61252704	9.273650282	22.00028183	YOR008C_ORF	1.018403771	1.116666667	1.096487168	2.113704566	3.643665693	7.492194333	YOR374W_ORF	1.297443614	0.432	0.332962447	1.328563079	11.79117308	31.93066578	YCR032W_OCH__ORF	1.567947707	0.957142857	0.610443099	2.091976433	15.84558427	16.09166384	YLR221C_ORF	0.771951579	0.255	0.3303316	1.180354005
			YJL136C_ORF	0.789604612	0.7025	0.889685787	1.647190607	45.94724012	70.2184319	YDR351W_ORF	2.338537812	1.053333333	0.450423905	2.014324749	7.240069369	13.88096298	YGR063C_ORF	1.281401866	0.6	0.468237183	1.508993575	9.273650282	22.00243524	YDR003W_ORF	1.018007727	1.435	1.409616019	2.442409496	3.643665693	7.509011867	YCR004C_ORF	1.29731037	0.725638889	0.559341007	1.845705549	11.79117308	31.93739802	YPL219W_ORF	1.567892715	0.729071429	0.465000839	1.624851202	15.84558427	16.09262701	YKR009C_ORF	0.771120271	0.2075	0.269089023	1.168956558
			YJR100C_ORF	0.788830362	0.59	0.747942813	1.530719364	45.94724012	70.27155084	YGR129W_ORF	2.338040795	1.123333333	0.480459253	2.109339325	7.240069369	13.89021681	YDR035W_ORF	1.280206979	0.63	0.492107925	1.544652261	9.273650282	22.04939513	YKL141W_ORF	1.018000241	1.093333333	1.074001055	2.086041273	3.643665693	7.509329998	YMR108W_ORF	1.296713552	0.63	0.485843615	1.618377635	11.79117308	31.96756667	YPL078C_ORF	1.56606819	1.263809524	0.806995207	2.456291983	15.84558427	16.12465247	YLR112W_ORF	0.770810029	0.3575	0.463797806	1.286142391
			YDR035W_ORF	0.78863806	0.6	0.76080528	1.527322268	45.94724012	70.28474108	YLR106C_ORF	2.337652867	2.06	0.881225792	3.688877915	7.240069369	13.89744427	YDR052C_ORF	1.2777749	0.835	0.653479733	1.720643116	9.273650282	22.14519978	YJL048C_ORF	1.016991644	1.058333333	1.040650963	2.045193338	3.643665693	7.55227642	YBL047C_ORF	1.296291691	0.7175	0.553501966	1.822984903	11.79117308	31.98890522	YCL034W_ORF	1.566003473	1.389047619	0.887001621	3.527773481	15.84558427	16.1257909	YOR036W_ORF	0.770745744	0.27	0.350310076	1.189315304
			YPR188C_ORF	0.788262211	0.66	0.837284842	1.644759022	45.94724012	70.31051765	YPL085W_ORF	2.33681736	1.5	0.641898689	2.512534984	7.240069369	13.91302455	YDR206W_ORF	1.277724393	0.51	0.399147111	1.429235093	9.273650282	22.14719251	YGL224C_ORF	1.015598265	1.156666667	1.138901775	2.15203478	3.643665693	7.611881991	YJL173C_ORF	1.294470036	0.4775	0.368876827	1.386468875	11.79117308	32.08117995	YHL047C_ORF	1.564725659	1.019047619	0.651262803	2.153304758	15.84558427	16.14830376	YLR037C_OCH_DS100_ORF	0.77034644	0.2475	0.321284019	1.211969303
			YDL232W_ORF	0.788152662	0.865	1.097503113	2.088577939	45.94724012	70.31802985	YKL121W_ORF	2.335766941	1.979375	0.847419734	4.798820969	7.240069369	13.93263969	YNR043W_ORF	1.276715547	0.735	0.575695974	1.673047753	9.273650282	22.18702313	YGR183C_ORF	1.015309314	1.078333333	1.062073713	2.145131359	3.643665693	7.624282695	YHR193C_ORF	1.293084856	0.9975	0.771411092	2.343079096	11.79117308	32.15148888	YGL140C_ORF	1.564295993	1.377946429	0.880873208	3.795121086	15.84558427	16.15588863	YPL214C_ORF	0.769223419	0.315	0.409503913	1.20856282
			YCR084C_ORF	0.785921365	0.74	0.941570026	1.778215026	45.94724012	70.47095433	YDR176W_ORF	2.335504522	1.353333333	0.579460806	2.417774487	7.240069369	13.93754473	YLR410W_ORF	1.275518344	0.6975	0.54683651	1.59502138	9.273650282	22.23435693	YGL139W_ORF	1.015021158	1.341666667	1.321811527	2.37504	3.643665693	7.636663008	IGR_CHR16:(COMPLEMENT(132445..132580))_14	1.292609435	0.946333333	0.732110804	2.345465466	11.79117308	32.17564887	YDR376W_ORF	1.562938587	1.122857143	0.718426912	2.561530077	15.84558427	16.17990022	YER039C_ORF	0.769176395	0.56	0.728051464	1.331966582
			YAL064W_ORF	0.785160014	0.683125	0.870045581	1.537931083	45.94724012	70.52309704	YML115C_ORF	2.331230644	2.666666667	1.143887961	8.93561524	7.240069369	14.01769711	YDR372C_ORF	1.275227235	0.76	0.595972215	1.632880007	9.273650282	22.24587744	YLR253W_ORF	1.014297722	1.275	1.257027372	2.282906972	3.643665693	7.667804969	YOL110W_ORF	1.28896224	0.3195	0.247873824	1.251076133	13.65535035	32.36148005	YLR023C_ORF	1.562782531	0.794761905	0.508555662	1.711597303	15.84558427	16.18266556	YJR077C_ORF	0.769158257	0.399166667	0.518965588	1.363134
			YKL139W_ORF	0.782087237	0.54	0.690460059	1.445866175	45.94724012	70.73334732	YMR187C_ORF	2.331190049	1.073333333	0.460422922	2.276764442	7.240069369	14.01846083	YDR229W_ORF	1.274463245	0.588541667	0.461795716	1.485518995	9.273650282	22.27613232	YBL102W_ORF	1.013322216	1.198333333	1.182578764	2.224233307	3.643665693	7.709934829	YHR062C_ORF	1.287716312	1.144358333	0.888672701	2.969325747	13.65535035	32.42516039	YMR242C_INT_1	1.561080001	1.196825397	0.766664998	2.937110022	15.84558427	16.21289934	YGR001C_INT_2	0.768688729	0.3925	0.510609802	1.38950837
			YGR130C_ORF	0.782025805	0.685	0.875930174	1.659106208	45.94724012	70.7375475	YJL176C_ORF	2.328716508	0.686666667	0.294869154	1.634181896	7.240069369	14.0650819	YJL030W_ORF	1.273082053	0.55	0.432022428	1.468177802	9.273650282	22.33090385	YNL204C_ORF	1.011980589	0.863333333	0.853112543	1.8163199	3.643665693	7.768134	YDR525W-A_ORF	1.286734801	0.379	0.294543988	1.299800835	13.65535035	32.47539743	YBL075C_ORF	1.560640387	1.131	0.724702506	2.662243098	15.84558427	16.22072536	YKR049C_ORF	0.768541065	0.275	0.357820828	1.217017702
			YLR395C_ORF	0.781602548	0.6175	0.790043483	1.493763989	45.94724012	70.76648267	YEL012W_ORF	2.328661384	0.806666667	0.346407886	1.750475905	7.240069369	14.06612279	YMR022W_ORF	1.272655318	0.7625	0.599141016	1.658937957	9.273650282	22.34784557	YOL059W_ORF	1.010653086	1.105	1.093352423	2.100215282	3.643665693	7.826014567	YLL034C_ORF	1.284950226	0.531	0.413245579	1.492694001	13.65535035	32.56689897	YLR003C_ORF	1.560588558	0.858571429	0.550158736	1.880109751	15.84558427	16.22164854	YBL005W_AAA_22_NCR	0.768476411	0.5025	0.653891249	1.264357151
			YBR052C_ORF	0.780562584	0.6125	0.784690443	1.490879287	45.94724012	70.83755226	YCR027C_ORF	2.32842055	0.965555556	0.414682629	2.091905145	7.240069369	14.07067135	YML020W_ORF	1.27076193	0.685	0.53904668	1.566124993	9.273650282	22.42312557	YGL045W_ORF	1.010467597	1.03	1.019330064	2.008546228	3.643665693	7.83412543	YOR215C_ORF	1.284780813	0.783910714	0.610151324	1.972763039	13.65535035	32.5755962	YAR042W_ORF	1.560169658	1.118333333	0.716802386	2.337279291	15.84558427	16.22911405	YOL139C_ORF	0.768463878	0.415	0.540038396	1.356602277
			YDR388W_ORF	0.780556778	0.585	0.749465018	1.474626555	45.94724012	70.83794893	YBL067C_OCH__ORF	2.328366726	2.701666667	1.160326952	11.60946643	7.240069369	14.07168813	YPL060W_ORF	1.268595976	0.542638889	0.427747604	1.448008899	9.273650282	22.5094645	YKL144C_ORF	1.008523095	1.223333333	1.212994863	2.301567294	3.643665693	7.919497651	YER005W_ORF	1.284189271	0.87675	0.682726464	2.284996448	13.65535035	32.60597909	YER028C_ORF	1.557941217	0.807619048	0.518388652	1.854175318	15.84558427	16.26894993	YGL208W_ORF	0.767932872	0.23	0.299505345	1.182923553
			YMR318C_ORF	0.779833119	0.655	0.839923292	1.689030236	45.94724012	70.88738103	YJR025C_ORF	2.328124675	1.18	0.506845708	2.064088915	7.240069369	14.07626166	YGL156W_ORF	1.267930866	0.615	0.485042218	1.519287179	9.273650282	22.53602457	YPR058W_ORF	1.008360111	1.181666667	1.171869706	2.175741026	3.643665693	7.926682033	YHR147C_AAA_5_NCR	1.284025886	0.69595	0.542006207	1.694321218	13.65535035	32.61437498	YLL031C_ORF	1.557260668	1.331428571	0.854981185	3.415375083	15.84558427	16.28115629	YPL230W_ORF	0.767927777	0.275	0.358106593	1.209040066
			YOL102C_ORF	0.779657792	0.615	0.78880761	1.501586027	45.94724012	70.89935464	YDR261C-C_ORF	2.327030959	1.513333333	0.650327976	3.063148008	7.240069369	14.09694739	YKL056C_ORF	1.267593805	0.9875	0.779035048	1.862179685	9.273650282	22.54949307	YDR186C_ORF	1.006279658	1.288333333	1.280293528	2.276244493	3.643665693	8.018779555	YOR355W_ORF	1.283525572	0.8755	0.682105615	2.14467809	13.65535035	32.64009542	YKL125W_ORF	1.556825182	0.817619048	0.525183596	1.828509138	15.84558427	16.28897721	IGR_CHR04:(COMPLEMENT(386538..386772))_129	0.76688505	0.405	0.528110439	1.39011219
			YER027C_ORF	0.779617057	0.5925	0.759988503	1.496307014	45.94724012	70.90213645	YMR275C_ORF	2.326093278	2.193333333	0.942925786	6.492095858	7.240069369	14.11470818	YNL038W_ORF	1.267235489	0.5225	0.412314842	1.444593265	9.273650282	22.56381717	YLR194C_ORF	1.004651099	1.208333333	1.202739274	2.218154949	3.643665693	8.091379076	YNR020C_ORF	1.283125692	0.401	0.312518097	1.32341371	13.65535035	32.66066451	YDL088C_ORF	1.555572152	1.234285714	0.793460922	3.324923448	15.84558427	16.31152422	YIL009W_ORF	0.766035233	0.2425	0.316565074	1.176972272
			YBR084C-A_OCH_DS100_ORF	0.778436654	0.7125	0.915296057	1.691337271	45.94724012	70.98272113	YLR256W_ORF	2.323914067	1.153333333	0.496289148	2.049295451	7.240069369	14.15607851	YOR227W_ORF	1.266998861	0.5325	0.420284514	1.464720113	9.273650282	22.57328022	YNL264C_ORF	1.003898378	1.3	1.294951789	2.305408553	3.643665693	8.125085293	YHR059W_ORF	1.281810246	0.482827778	0.376676485	1.413893487	13.65535035	32.72840249	YHR171W_ORF	1.555012383	0.51047619	0.328277894	1.445934877	15.84558427	16.3216177	YML088W_ORF	0.764889359	0.39	0.509877664	1.271752908
			YDL181W_ORF	0.77831076	0.57	0.732355287	1.49675068	45.94724012	70.99131297	YJR082C_ORF	2.323655532	1.860625	0.800731853	4.136139606	7.240069369	14.16099523	YGL107C_ORF	1.264445584	0.4775	0.377635864	1.3878578	9.273650282	22.67556878	YBR137W_ORF	1.003447772	1.156666667	1.152692446	2.146303383	3.643665693	8.145308655	YPR175W_ORF	1.281694274	0.3945	0.307795711	1.329391216	13.65535035	32.73437984	YHR168W_ORF	1.55404154	1.358571429	0.87421822	2.973398276	15.84558427	16.33915432	YER173W_ORF	0.763918576	0.28	0.36653121	1.215383807
			YHR055C_ORF	0.777832472	0.9025	1.160275551	1.950909847	45.94724012	71.02394948	YBL035C_ORF	2.323540002	0.853333333	0.36725571	1.769797198	7.240069369	14.16319293	YDL206W_ORF	1.262615713	0.5925	0.469263921	1.502771778	9.273650282	22.74907911	YBR164C_ORF	1.003375409	1.488333333	1.483326499	2.441478777	3.643665693	8.148559528	YIL138C_ORF	1.281243317	0.5718125	0.446295011	1.562839586	13.65535035	32.75763112	YPR122W_ORF	1.553847167	0.54597619	0.351370587	1.452922378	15.84558427	16.34267004	YHR102W_ORF	0.763470147	0.215	0.281608915	1.157754697
			YIR035C_ORF	0.777689045	0.5725	0.736155413	1.515210437	45.94724012	71.03373487	YJR152W_ORF	2.32216311	1.492777778	0.64283933	3.306787458	7.240069369	14.18941353	YKL146W_ORF	1.261808026	0.475	0.376443952	1.384044959	9.273650282	22.78157967	TH(GUG)Q_TRNA	1.001560163	2.426785714	2.42300543	3.52366816	3.643665693	8.230397487	YFL031W_INT_1	1.280564384	0.8435	0.65869394	2.152589158	13.65535035	32.79266199	YJL145W_ORF	1.552834854	1.494285714	0.962295321	4.411607181	15.84558427	16.36100565	YBR047W_ORF	0.763452456	0.29975	0.392624318	1.239971162
			YDR155C_ORF	0.777553867	0.93	1.196058614	2.461899713	45.94724012	71.04295681	YOR247W_TIL_4_49__ORF	2.320016515	1.813333333	0.781603632	4.055429876	7.240069369	14.23039595	YMR315W_ORF	1.261528234	0.7	0.554882547	1.582283511	9.273650282	22.79284591	YKL033W-A_ORF	1.001511635	1.435	1.432834078	2.425942775	3.643665693	8.232592954	YML094W_ORF	1.280256941	0.543	0.424133611	1.487655825	13.65535035	32.80853504	YPR144C_ORF	1.551915915	1.054285714	0.679344612	2.599559848	15.84558427	16.37768701	YCR102C_OCH__ORF	0.763163852	0.323611111	0.424038836	1.274470063
			YGL149W_ORF	0.777218955	1.037071429	1.334336254	2.712817241	45.94724012	71.06580204	YGL174W_ORF	2.319193474	0.7	0.301829066	1.657529309	7.240069369	14.24614296	YPL014W_ORF	1.258788851	0.795	0.631559454	1.681763576	9.273650282	22.90336011	YNL044W_ORF	1.001452277	1.111666667	1.11005456	2.104305543	3.643665693	8.235278924	YIL110W_ORF	1.28015922	1.0485	0.819038744	2.580595198	13.65535035	32.81358164	YLR427W_ORF	1.55150025	1.441428571	0.929054682	3.919741906	15.84558427	16.38524409	YBL109W_ORF	0.761828873	0.3571875	0.468855294	1.259767073
			YDR346C_ORF	0.776998081	0.8175	1.05212615	1.981239283	45.94724012	71.0808663	YOR160W_ORF	2.316941411	1.943333333	0.83874945	4.33582139	7.240069369	14.28932642	YKL121W_ORF	1.258637039	0.800263889	0.635817844	1.697189047	9.273650282	22.90949568	YPR028W_JXN_IE_1_ORF	1.000511006	0.917666667	0.917197973	1.88200542	3.643665693	8.277951248	YLR420W_ORF	1.279876992	0.502	0.392225193	1.462230336	13.65535035	32.82816015	YDR476C_ORF	1.55071159	1.149333333	0.741165114	2.79381793	15.84558427	16.39960232	YMR258C_ORF	0.761532107	0.3675	0.482579784	1.363161498
			YKL094W_ORF	0.774856612	0.64	0.825959268	1.609160911	45.94724012	71.22683369	YLR120C_ORF	2.315405939	1.666666667	0.719816184	3.963683128	7.240069369	14.31884931	YLR437C_ORF	1.257777606	0.9075	0.721510699	1.778415672	9.273650282	22.94425216	YMR275C_ORF	0.9994351	0.86	0.860486089	1.815867883	3.643665693	8.326910931	YDR251W_ORF	1.279230059	0.421	0.329104212	1.359780306	13.65535035	32.86159732	YLR018C_ORF	1.550598991	0.395714286	0.255200918	1.318543838	15.84558427	16.40165442	YAL002W_ORF	0.761343728	0.2475	0.325083127	1.182480738
			YML127W_ORF	0.774493556	0.64	0.826346449	1.606247276	45.94724012	71.25156464	YAL040C_ORF	2.31326034	1.07	0.462550618	2.223143643	7.240069369	14.36021208	YHR020W_ORF	1.257771887	0.605	0.48100932	1.549961287	9.273650282	22.94448358	YGL160W_ORF	0.999294441	0.961666667	0.962345658	1.937034674	3.643665693	8.33332617	YOR136W_ORF	1.279115677	0.771361111	0.603042497	1.973148118	13.65535035	32.86751212	YOR113W_ORF	1.55038092	0.823817082	0.531364306	1.901849877	15.84558427	16.40563021	YER177W_ORF	0.761107872	0.2725	0.358030721	1.22664897
			YLR333C_OCH__ORF	0.773855208	0.8725	1.127471898	2.023078982	45.94724012	71.295037	YHL036W_TIL_7_164__ORF	2.310506905	1.310625	0.567245654	2.537436975	7.240069369	14.41347858	YFR032C-A_ORF	1.256668534	0.665	0.529176933	1.569556238	9.273650282	22.98915937	YLR389C_ORF	0.998492615	1.241666667	1.243541162	2.235706289	3.643665693	8.3699605	YER118C_ORF	1.278935185	0.655190476	0.51229373	1.695019991	13.65535035	32.87684721	YPL122C_ORF	1.550302794	1.007809524	0.6500727	2.13097212	15.84558427	16.40705508	YNL130C-A_ONO_ORF	0.761013993	0.58	0.762141045	1.339672497
			YIL036W_ORF	0.773736748	0.7075	0.91439369	1.720811625	45.94724012	71.30310267	YDR146C_ORF	2.3087839	1.083333333	0.469222491	2.093209277	7.240069369	14.44691726	YMR203W_ORF	1.255333886	0.8925	0.71096623	1.889750597	9.273650282	23.04328246	YFR005C_ORF	0.997389889	1.1	1.102878636	2.079471847	3.643665693	8.420520957	YGL013C_ORF	1.278199301	0.533319444	0.417242792	1.500297926	13.65535035	32.91492967	YGR283C_ORF	1.549955007	0.56	0.36130081	1.469410312	15.84558427	16.41340108	YCR104W_ORF	0.760664219	0.325	0.427258167	1.223324875
			YLR188W_ORF	0.773459865	0.7075	0.914721024	1.750559982	45.94724012	71.3219532	YKR010C_ORF	2.307832603	0.836666667	0.362533516	1.823387231	7.240069369	14.46541434	YMR266W_ORF	1.255253709	0.8475	0.675162315	1.728816432	9.273650282	23.0465367	YJR151C_ORF	0.997335273	1.04	1.042778721	2.016779692	3.643665693	8.423030497	YKL221W_ORF	1.276374673	1.1605	0.909215785	3.228276112	13.65535035	33.00950921	YLR398C_ORF	1.548652868	1.094761905	0.706912393	2.462561778	15.84558427	16.43720623	YNL011C_ORF	0.760443582	0.2575	0.338618152	1.200730661
			YMR026C_ORF	0.773058366	0.575	0.743798949	1.474094346	45.94724012	71.34928295	IGR_CHR08:(312646..313497)_734	2.307756218	2.603333333	1.128079869	8.7823567	7.240069369	14.46690065	YML043C_ORF	1.255124905	0.5425	0.432227898	1.443510468	9.273650282	23.05176525	YDR356W_ORF	0.997032736	0.840666667	0.843168571	1.788780142	3.643665693	8.436940913	YLR110C_OCH__ORF	1.276297841	0.8155	0.638957439	1.775422242	13.65535035	33.01349658	YNL083W_OCH__ORF	1.548459997	1.010073893	0.652308678	2.075026414	15.84558427	16.4407383	YKL116C_ORF	0.760112392	0.265	0.348632653	1.229046282
			YMR043W_ORF	0.771504549	0.551071429	0.714281503	1.448202604	45.94724012	71.45499659	YDR228C_ORF	2.307218015	2.36	1.022876895	5.559045942	7.240069369	14.47737768	YHL044W_ORF	1.254620626	0.524285714	0.417883864	1.431388415	9.273650282	23.07224361	YHR163W_ORF	0.996515249	1.24	1.244336202	2.23175198	3.643665693	8.46077069	YER025W_ORF	1.27567321	0.794	0.622416457	1.884991458	13.65535035	33.04592797	YPL084W_ORF	1.548425144	1.076666667	0.695330136	2.781560983	15.84558427	16.44137673	YBR255C-A_ORF	0.759127779	0.19	0.250287244	1.138697026
			YLR147C_ORF	0.771373409	0.5475	0.709772976	1.477711313	49.92592978	71.46391481	YPR114W_ORF	2.305185199	2.863333333	1.242127242	9.602071078	7.240069369	14.51702202	YGL035C_ORF	1.254159204	0.63	0.502328571	1.533668769	9.273650282	23.09099277	YGR122W_ORF	0.995255765	0.996666667	1.001417627	1.965750565	3.643665693	8.518959464	YGL012W_ORF	1.275267322	0.5845	0.458335276	1.559788907	13.65535035	33.06701585	YOR241W_ORF	1.54724393	1.223809524	0.790960947	3.222253631	15.84558427	16.46304452	YBR098W_ORF	0.758009812	0.3	0.395773241	1.291523492
			YMR181C_TIL_5_131__ORF	0.77060937	0.675	0.875930174	1.545630354	49.92592978	71.51586114	YER024W_ORF	2.305185095	1.178095238	0.511063186	2.294874856	7.240069369	14.51702406	YDR207C_ORF	1.253916575	0.673125	0.536818009	1.626152054	9.273650282	23.1008559	YPL175W_ORF	0.994547896	0.965	0.970290123	1.935885064	3.643665693	8.551782224	YER166W_ORF	1.275152546	0.4375	0.343096206	1.377692049	13.65535035	33.07298099	YIL092W_ORF	1.546556226	0.496666667	0.321143621	1.439983821	15.84558427	16.47568677	YNL065W_ORF	0.757437179	0.235	0.310256753	1.150005949
			YKL081W_AAA_22_NCR	0.769547416	0.6025	0.782927715	1.529774135	49.92592978	71.58802805	YKL092C_ORF	2.303691469	1.823333333	0.791483303	3.056012974	7.240069369	14.54622567	YPR100W_ORF	1.253402204	0.7575	0.604355088	1.677127954	9.273650282	23.12177548	YLR191W_ORF	0.994254179	1.036666667	1.042657591	2.039341858	3.643665693	8.565426529	YJR091C_ORF	1.274179871	0.7605	0.596854508	1.913507004	13.65535035	33.12356795	YOR370C_ORF	1.545528266	0.805714286	0.52131967	1.847049331	15.84558427	16.4946216	YNL152W_ORF	0.756482326	0.1975	0.26107682	1.153725969
			YGR157W_ORF	0.769453929	0.8175	1.062441777	1.6832983	49.92592978	71.59437914	YLR207W_ORF	2.303260237	1.765208333	0.766395523	4.099131019	7.240069369	14.55466805	YMR175W-A_ONO_ORF	1.252248933	0.832916667	0.665136655	1.784948874	9.273650282	23.1687276	YIL138C_ORF	0.992126282	1.175	1.184325042	2.158906445	3.643665693	8.664716891	YPL247C_ORF	1.273049113	0.441	0.346412401	1.36871508	13.65535035	33.18245518	YKR080W_ORF	1.544892302	0.930952381	0.602600181	2.192450494	15.84558427	16.50635851	YBR035C_ORF	0.754893142	0.2025	0.268249887	1.163283752
			YPL083C_ORF	0.768383701	0.6325	0.82315645	1.611240243	49.92592978	71.66706387	YOR247W_ORF	2.301080958	1.926666667	0.83728765	3.842049428	7.240069369	14.59741115	YPR163C_ORF	1.25222737	0.5575	0.445206688	1.463231511	9.273650282	23.16960611	YHR078W_ORF	0.991930173	1.093333333	1.102228123	2.06931334	3.643665693	8.673906619	YCL005W_ORF	1.271984391	0.52	0.408810048	1.476836027	13.65535035	33.23798091	YGR229C_ORF	1.544749631	0.954761905	0.618069029	2.00866413	15.84558427	16.50899391	YIL176C_OCH__ORF	0.751761913	0.3075	0.409039078	1.230697327
			YOL079W_ORF	0.767534627	0.6234375	0.81225977	1.493613073	49.92592978	71.72469958	YLR353W_ORF	2.300919625	1.966666667	0.854730711	4.116614668	7.240069369	14.60058064	YMR287C_ORF	1.252127242	0.575	0.459218505	1.480390698	9.273650282	23.17368579	YBR220C_ORF	0.991671198	1.445	1.457136198	2.569215178	3.643665693	8.686052418	YER127W_ORF	1.27165941	0.67	0.526870634	1.732477301	13.65535035	33.25494377	YLR085C_ORF	1.543279811	1.219047619	0.78990706	2.860417906	15.84558427	16.5361952	YKR053C_ORF	0.75165173	0.3775	0.502227275	1.260179421
			YBL096C_ORF	0.766296262	0.95	1.239729394	2.136453314	49.92592978	71.80871392	YHR178W_ORF	2.298358105	1.694333333	0.737192925	3.442866275	7.240069369	14.65099981	YOL075C_ORF	1.251185235	0.43125	0.344673185	1.345385712	9.273650282	23.21209228	YDR422C_ORF	0.991084536	1.123333333	1.133438463	2.15082742	3.643665693	8.713609201	YJR045C_ORF	1.271293891	0.723	0.568711928	1.678502698	13.65535035	33.27403098	YOR126C_ORF	1.543084068	0.541785714	0.351105766	1.456400727	15.84558427	16.53982474	YJR137C_ORF	0.750961606	0.335	0.44609471	1.301998434
			YLR294C_ORF	0.766041678	0.615	0.802828381	1.600943848	49.92592978	71.8259787	YIL022W_TIL_901_1200_219_ORF	2.296628365	2.226666667	0.969537214	5.544389666	7.240069369	14.68514927	YML022W_ORF	1.251142247	0.5325	0.425611078	1.435633585	9.273650282	23.21384601	YIL009W_ORF	0.9907094	1.175	1.186018826	2.16271714	3.643665693	8.73126114	IGR_CHR09:(268307..268472)_0	1.270076862	1.07325	0.845027598	2.877698624	13.65535035	33.33764755	YNR076W_ORF	1.541549057	0.672380952	0.436172271	1.469216127	15.84558427	16.56834471	YMR013C_ORF	0.750951022	0.2	0.266328954	1.15138243
			YNL119W_ORF	0.764650195	0.565	0.738899962	1.478835392	49.92592978	71.92030141	YDL089W_ORF	2.293677523	0.766666667	0.33425216	1.700202346	7.240069369	14.74359718	YML111W_ORF	1.250125075	0.62	0.495950375	1.510244414	9.273650282	23.25536929	YCL004W_ORF	0.989236225	1.293333333	1.307405957	2.274499649	3.643665693	8.800815389	YIL061C_ORF	1.269907904	0.831079365	0.654440659	2.039751276	13.65535035	33.34648713	YER008C_ORF	1.541258518	1.221904762	0.792796761	3.146075043	15.84558427	16.57375428	YGR065C_ORF	0.750412054	0.129	0.171905554	1.094781964
			YJR064W_ORF	0.764613198	0.6925	0.905686694	1.658923771	49.92592978	71.92280827	YIL115C_ORF	2.292599991	1.376666667	0.600482715	2.336433316	7.240069369	14.76500003	YML086C_ORF	1.249644959	0.6075	0.486138079	1.499923546	9.273650282	23.27498675	YER143W_ORF	0.988691828	1.068333333	1.080552406	2.045860205	3.643665693	8.826613089	YOL060C_ORF	1.269868077	0.939	0.73944689	2.378205135	13.65535035	33.34857108	YGL053W_ORF	1.541146097	0.852380952	0.553082511	2.016284679	15.84558427	16.57584846	YOL162W_ORF	0.750393557	0.4375	0.583027394	1.283806017
			YGL022W_ORF	0.764180591	0.5925	0.775340288	1.567168913	49.92592978	71.95211782	YJL078C_ORF	2.290476038	2.126666667	0.92848239	6.204862106	7.240069369	14.80728173	YGR011W_ORF	1.248771634	0.5175	0.414407235	1.423296064	9.273650282	23.31070034	YPR159C-A_ONO_ORF	0.988669826	1.249583333	1.26390358	2.276974376	3.643665693	8.827656751	YKL190W_ORF	1.268742401	0.491166667	0.387128755	1.439441414	13.65535035	33.40751576	YML082W_ORF	1.540706611	0.631428571	0.409830507	1.610045883	15.84558427	16.58404039	YJR153W_ORF	0.74974396	0.415	0.553522298	1.26362942
			YBR073W_ORF	0.764070293	0.5675	0.742732711	1.497009016	49.92592978	71.95958952	YPR011C_ORF	2.289676783	1.086666667	0.474593914	2.118591859	7.240069369	14.82322484	YFL048C_ORF	1.248059689	0.815	0.65301364	1.703067805	9.273650282	23.33984281	YGR047C_ORF	0.988343304	0.94	0.951086527	1.901333795	3.643665693	8.843155669	YPL026C_ORF	1.268648367	0.75584375	0.595786642	1.938253926	13.65535035	33.41244359	YLR125W_ORF	1.540112255	0.824761905	0.535520643	1.872366347	15.84558427	16.59513242	YML068W_ORF	0.749505054	0.2	0.266842764	1.159115703
			YJL033W_ORF	0.763993967	0.6725	0.880242553	1.706713963	49.92592978	71.96475964	YGL181W_ORF	2.288878235	1.113333333	0.486410031	2.283128924	7.240069369	14.83917151	YDR120C_ORF	1.247725563	0.6175	0.494900496	1.536133385	9.273650282	23.35352853	YJL057C_ORF	0.98823643	1.04001712	1.052397066	2.035826104	3.643665693	8.848232579	YDR144C_ORF	1.268170543	0.506	0.398999963	1.405472743	13.65535035	33.43749278	YDR297W_ORF	1.539935338	1.201428571	0.780181182	2.437788621	15.84558427	16.59843707	YBR055C_ORF	0.749281452	0.2425	0.323643404	1.207056003
			YNR055C_ORF	0.763983737	0.705	0.922794513	1.731522699	49.92592978	71.96545261	YPL224C_ORF	2.284105957	1.6	0.700492897	3.594024132	7.240069369	14.93483941	YDR261C_ORF	1.247684287	0.455	0.364675587	1.375750321	9.273650282	23.35521959	YOR307C_ORF	0.98724756	1.051666667	1.065251218	2.025813344	3.643665693	8.895301417	YLR107W_ORF	1.267546688	0.818736111	0.645921857	2.043630579	13.65535035	33.47022031	YOR217W_ORF	1.539726025	1.073333333	0.697093714	2.464263026	15.84558427	16.6023486	YNL180C_ORF	0.746980495	0.3225	0.431738181	1.301674608
			YNL063W_ORF	0.763531048	0.5825	0.762902833	1.542255943	49.92592978	71.99611202	YDR375C_ORF	2.284090054	1.543333333	0.675688478	3.066743049	7.240069369	14.93515926	YDR170C_ORF	1.245038895	0.74	0.594358942	1.609910569	9.273650282	23.46377736	YKL026C_ORF	0.986886492	1.295	1.312207646	2.272687868	3.643665693	8.91252992	YFL026W_ORF	1.2669019	0.4205	0.331912045	1.337783048	13.65535035	33.50407331	YIL131C_ORF	1.53873509	1.004761905	0.652979133	2.247706948	15.84558427	16.62089258	YBR056W_ORF	0.746913355	0.2325	0.311281085	1.182408922
			YKR049C_ORF	0.763343936	0.57	0.746714519	1.45679246	49.92592978	72.00878241	YGR279C_TIL_1_61__ORF	2.283743531	0.83	0.363438358	1.731841106	7.240069369	14.94213055	IGR_CHR02:(COMPLEMENT(553772..553931))_63	1.244752412	0.55	0.441854938	1.481705683	9.273650282	23.47555468	YPR020W_ORF	0.98598261	1.486666667	1.507802118	2.451673264	3.643665693	8.955757891	YCL009C_ORF	1.26558045	0.6	0.474090762	1.548706339	13.65535035	33.57353946	YBR176W_ORF	1.538497699	0.845238095	0.549391849	2.002797963	15.84558427	16.6253414	YOR324C_ORF	0.746344348	0.22	0.294770102	1.156810026
			YPR181C_ORF	0.762557099	0.8825	1.157290387	2.247505309	49.92592978	72.0620494	YLR007W_ORF	2.283673314	0.653333333	0.286088789	1.539831574	7.240069369	14.94354357	YGL011C_ORF	1.244581111	0.87	0.699030374	1.760697049	9.273650282	23.48259881	YGR055W_ORF	0.984646818	1.406666667	1.428600226	2.374045455	3.643665693	9.019901111	YFL054C_ORF	1.265408529	1.41	1.114264656	3.787114512	13.65535035	33.5825856	YPR171W_ORF	1.53731116	0.791904762	0.515123277	1.714334037	15.84558427	16.64761468	YBR175W_ORF	0.744613401	0.3475	0.466685127	1.279047071
			IGX_YL_212414C	0.76180041	0.7225	0.948411146	1.749875082	49.92592978	72.11325368	YOR275C_ORF	2.277584732	1.12	0.491748994	2.287389372	7.240069369	15.06658655	YLR189C_ORF	1.244111754	0.615	0.494328583	1.557847442	9.273650282	23.501907	YBR001C_ORF	0.984357397	1.183333333	1.2021379	2.168903455	3.643665693	9.033839613	YLR163C_ORF	1.264651117	0.65725	0.519708551	1.713457568	13.65535035	33.62246269	YIL115C_ORF	1.537013682	1.346190476	0.875848076	3.415022246	15.84558427	16.6532085	YEL054C_OCH__ORF	0.744457818	0.265	0.355963754	1.213965839
			YMR200W_ORF	0.761776989	0.724821429	0.951487691	1.632300045	49.92592978	72.11483821	YCL039W_ORF	2.272756189	1.043333333	0.459060826	2.010841179	7.240069369	15.16489535	YLR065C_ORF	1.243365058	0.635	0.510710829	1.538447508	9.273650282	23.53264689	YKL213C_ORF	0.982719417	0.935	0.951441464	1.895072529	3.643665693	9.112999005	YJL096W_ORF	1.264499488	0.525388889	0.415491579	1.465230433	13.65535035	33.63045043	YNL254C_ORF	1.536393709	0.82735119	0.538502069	1.866090211	15.84558427	16.66487912	YBL017C_ORF	0.744139485	0.21	0.282205157	1.167816304
			YNL055C_ORF	0.761281678	0.9375	1.231475849	2.28137224	49.92592978	72.14834339	YER160C_ORF	2.271298157	1.836666667	0.808641816	3.620403087	7.506808767	15.19470772	YDR485C_ORF	1.243042572	0.54	0.434417945	1.441294077	9.273650282	23.54593159	YDL018C_ORF	0.982579789	1.243333333	1.265376458	2.238064671	3.643665693	9.119768431	YPL124W_ORF	1.264074663	0.502285714	0.397354467	1.47527555	13.65535035	33.65283826	YBR131W_ORF	1.536343703	0.608571429	0.39611672	1.521749044	15.84558427	16.66582118	IGR_CHR09:(154867..155122)_136	0.743599219	0.3625	0.487493788	1.310522223
			YBL081W_ORF	0.759851208	0.7025	0.924523107	1.596551809	49.92592978	72.24505548	YPR067W_ORF	2.27100171	1.153333333	0.507852252	2.392234782	7.506808767	15.20077638	YPL172C_ORF	1.24117459	0.53	0.427014865	1.447003558	9.273650282	23.62298475	YIL022W_ORF	0.98212188	1.591666667	1.620640675	2.517044402	4.235431014	9.1419927	YLL018C_ORF	1.263974968	0.525	0.415356327	1.432756776	13.65535035	33.65809379	YPR055W_ORF	1.535807338	0.560952381	0.365249187	1.378609875	15.84558427	16.67593276	YER146W_ORF	0.743103519	0.1775	0.238863086	1.12169395
			YAL038W_ORF	0.759700471	0.905	1.19125897	2.243295712	49.92592978	72.25524217	YOR142W-A_ORF	2.268539966	1.466666667	0.6465245	2.785607921	7.506808767	15.2512656	YCR028C-A_ORF	1.240794282	0.61	0.491620576	1.502093708	9.273650282	23.63869357	YDR033W_TIL_5_89__ORF	0.981923068	1.426666667	1.452931205	2.366304128	4.235431014	9.151653249	YNL086W_ORF	1.263706651	0.519	0.41069658	1.432156747	13.65535035	33.67224182	YOR065W_ORF	1.533932832	0.828571429	0.54016148	1.821083349	15.84558427	16.71137099	YJL016W_ORF	0.743037185	0.3125	0.420571145	1.288977832
			YKL034W_ORF	0.759043782	0.5	0.65872353	1.407230635	49.92592978	72.29961047	YDL127W_ORF	2.26788338	1.43	0.630543886	2.643364251	7.506808767	15.26476024	YBL063W_ORF	1.240177075	0.5075	0.409215757	1.411820436	9.273650282	23.66420307	YJL222W_ORF	0.981831797	1.288333333	1.312173162	2.278820926	4.235431014	9.15609055	YDL146W_ORF	1.263522116	0.728	0.5761672	1.864383315	13.65535035	33.6819749	YHL046C_ORF	1.533350623	0.642380952	0.418939376	1.55194478	15.84558427	16.72240961	YJR052W_ORF	0.743034782	0.2175	0.292718464	1.155123465
			YPL099C_ORF	0.758610917	0.53	0.698645364	1.444865942	49.92592978	72.32884753	YML128C_ORF	2.26544167	1.876666667	0.828388871	3.947529427	7.506808767	15.31504895	YBR131W_ORF	1.239740701	0.6275	0.50615423	1.516350381	9.273650282	23.68225009	IGR_CHR04:(262131..262724)_147	0.981677974	1.3525	1.377743044	2.343794101	4.235431014	9.163572207	YHL010C_ORF	1.26334981	0.638555556	0.505446354	1.672269081	13.65535035	33.69106507	YPL213W_ORF	1.533042021	0.59	0.384855726	1.511620296	15.84558427	16.72826678	YFL031W_INT_1	0.74295312	0.45	0.605690975	1.53560271
			YDR205W_ORF	0.757868256	0.4575	0.603666925	1.368981312	49.92592978	72.37899257	YIL131C_ORF	2.26494776	2.29	1.011060847	6.588273027	7.506808767	15.32524146	YJR046W_ORF	1.239643354	0.5275	0.425525615	1.429727482	9.273650282	23.68627738	YDR293C_ORF	0.98143189	1.038333333	1.057977985	2.005699859	4.235431014	9.175549873	YBR037C_ORF	1.26329219	0.781527778	0.618643718	1.941643928	13.65535035	33.69410529	YGR167W_ORF	1.532266536	1.297619048	0.846862486	2.778470108	15.84558427	16.74300401	YBR123C_ORF	0.741599034	0.3125	0.421386741	1.305048367
			YDR064W_ORF	0.757342109	0.895	1.181764475	2.052564897	49.92592978	72.41450577	YGR071C_ORF	2.262830639	0.42	0.185608235	1.348608004	7.506808767	15.36900784	YOR090C_ORF	1.238973838	0.6925	0.558930285	1.600878094	9.273650282	23.71398815	YBR125C_ORF	0.981158757	1.038333333	1.058272502	2.007324579	4.235431014	9.188856418	YGL064C_ORF	1.260194818	0.789633333	0.626596239	2.031876258	13.65535035	33.85786155	YGR220C_ORF	1.531706397	1.285238095	0.839089069	3.018777053	15.84558427	16.75366551	YPR056W_TIL_8_26__ORF	0.74109664	0.3875	0.522873778	1.333055717
			YER166W_ORF	0.757322351	0.4875	0.64371532	1.400024314	49.92592978	72.41583914	YJR065C_ORF	2.261349135	1.15	0.508545975	2.052688891	7.506808767	15.39970833	YLR432W_ORF	1.237999943	0.59	0.476575143	1.519356	9.273650282	23.75433688	YKL148C_ORF	0.98085678	1.301666667	1.32707108	2.26310052	4.235431014	9.203583401	YBR147W_ORF	1.259057828	0.9919	0.787811313	2.629246377	13.65535035	33.91813537	YIL173W_ORF	1.531309397	0.894761905	0.58431164	1.989373649	15.84558427	16.7612304	YOL112W_ORF	0.740387684	0.1675	0.226232829	1.129714208
			YKL006W_ORF	0.756469806	0.715	0.945179826	1.694359968	49.92592978	72.47336001	YDL107W_ORF	2.260895807	1.09	0.482109789	2.248447164	7.506808767	15.40911458	YIL007C_ORF	1.236772073	0.5525	0.446727422	1.452800238	9.273650282	23.80527535	YGR264C_ORF	0.980667983	1.331666667	1.35791796	2.321350915	4.235431014	9.212798846	YKR036C_ORF	1.25839519	0.57653125	0.458148008	1.572155173	13.65535035	33.95330312	IGX_YG_851380C	1.531168878	1.58952381	1.038111362	4.419898684	15.84558427	16.76390971	YKL045W_ORF	0.739960279	0.19	0.25677054	1.140605995
			YFR032C-A_ORF	0.756286628	0.9	1.190025008	2.345256301	49.92592978	72.48571537	YGL212W_ORF	2.259766779	0.56	0.247813184	1.451498248	7.506808767	15.43256595	YDR186C_ORF	1.236452748	0.823125	0.665714886	1.729775893	9.273650282	23.81853492	YPL198W_JXN_EE20_2_ORF	0.980513631	1.346666667	1.373429828	2.290844927	4.235431014	9.220337623	YNR043W_ORF	1.258103952	0.413	0.328271761	1.31462573	13.65535035	33.96876916	YJR132W_ORF	1.530949847	1.386851852	0.905876737	4.33370331	15.84558427	16.76808777	YDR406W_ORF	0.739342053	0.2775	0.375333716	1.241389175
			YER036C_ORF	0.7546525	0.7125	0.944143165	1.673019273	49.92592978	72.59587977	YJR124C_ORF	2.258278265	0.96	0.425102617	1.82991944	7.506808767	15.46353838	YKL106W_ORF	1.233712614	0.595	0.482284118	1.539159638	9.273650282	23.93252441	YEL041W_ORF	0.980103589	0.938857143	0.957916238	1.940602877	4.235431014	9.240384844	YLR273C_ORF	1.257699547	0.5015	0.398743882	1.475971913	13.65535035	33.99025438	YMR231W_ORF	1.530356573	1.205238095	0.787553774	3.369598461	15.84558427	16.77941543	IGR_CHR08:(COMPLEMENT(202504..202657))_13	0.7383706	0.34	0.460473372	1.223856343
			YNL327W_ORF	0.754318076	0.8625	1.143416853	1.771286504	49.92592978	72.61841225	YOR025W_ORF	2.255919674	1.286666667	0.570351277	2.711462726	7.506808767	15.51274097	YGL023C_ORF	1.232797213	0.5825	0.472502691	1.491868645	9.273650282	23.97068839	YOR241W_ORF	0.979839899	1.161666667	1.185567834	2.156729993	4.235431014	9.253292358	YGL202W_ORF	1.254527878	0.3405	0.271416846	1.262928579	13.65535035	34.15914162	YPR174C_ORF	1.53020929	1.002857143	0.655372536	1.744067376	15.84558427	16.78223003	YNL066W_TIL_11_67__ORF	0.738111684	0.3775	0.511440217	1.32185048
			YBR242W_ORF	0.753350418	0.6075	0.806397641	1.565277604	49.92592978	72.68358547	YJL133W_ORF	2.253144631	2.21	0.980851371	6.683645717	7.506808767	15.57082893	YPL204W_ORF	1.231279669	0.6725	0.546179732	1.555210536	9.273650282	24.03404807	YOR108W_ORF	0.979632094	1.675	1.709825566	2.62265124	4.235431014	9.263472889	YOR091W_ORF	1.253133117	1.0875	0.867824803	2.643560849	13.65535035	34.23362632	YIR021W_ORF	1.527691191	0.987232143	0.646224937	2.195869452	15.84558427	16.83050258	YLR158C_ORF	0.736418284	0.257142857	0.349180436	1.205548922
			YPL177C_ORF	0.752548514	0.5225	0.694307398	1.442129379	49.92592978	72.73756741	YGL184C_ORF	2.247811756	0.653333333	0.290653046	1.594959894	7.506808767	15.6830586	YOR316C_ORF	1.231239947	0.5825	0.473100309	1.476887027	9.273650282	24.03570806	YGR216C_ORF	0.979544713	1.115	1.138283924	2.239685481	4.235431014	9.267756026	YHR031C_ORF	1.252855877	1.152678571	0.920040838	3.668710819	13.65535035	34.24844752	YBR192W_ORF	1.52740809	0.761428571	0.498510239	1.826423984	15.84558427	16.83594764	YCL027W_ORF	0.736416732	0.29	0.393798765	1.171283454
			YJL133W_ORF	0.751249957	0.67	0.891846973	1.723526468	49.92592978	72.82492913	YER077C_ORF	2.247599754	1.163333333	0.517589189	2.38322259	7.506808767	15.68753648	YCL039W_ORF	1.23059669	0.6575	0.534293652	1.555681818	9.273650282	24.06260082	YGR002C_ORF	0.979496448	0.936666667	0.956273674	1.907443102	4.235431014	9.270122384	YEL066W_ORF	1.252747777	0.5385	0.429855083	1.501504732	13.65535035	34.25422797	YDR111C_ORF	1.526918482	0.703333333	0.460622713	1.473046615	15.84558427	16.84537317	YNL051W_ORF	0.735990037	0.235	0.319297801	1.189184659
			YMR217W_ORF	0.74998375	0.8675	1.156691728	2.18334471	49.92592978	72.91005058	YLR159W_ORF	2.24749129	0.963333333	0.428626059	1.83867673	7.506808767	15.68982794	YDR033W_TIL_7_11__ORF	1.227275946	1.1725	0.955367865	1.97247352	9.273650282	24.20175854	YPL101W_ORF	0.979424686	1.073333333	1.095881438	2.054636334	4.235431014	9.273641511	YPL194W_ORF	1.252412234	0.4785	0.3820627	1.348642374	13.65535035	34.27217547	YDR428C_ORF	1.526612178	0.993809524	0.650990171	2.185532451	15.84558427	16.85127541	YGR254W_ORF	0.735688675	0.43	0.584486366	1.526533718
			YGL041C-B_ONO_ORF	0.749868117	0.64640625	0.862026582	1.594524988	49.92592978	72.91782093	YKL028W_ORF	2.247139851	1.016666667	0.452426967	2.153801611	7.506808767	15.69725481	YLR321C_ORF	1.227043382	0.7025	0.572514396	1.584177933	9.273650282	24.21152478	YOL083W_ORF	0.978666482	1.258333333	1.285763186	2.2466104	4.235431014	9.310878261	YFR040W_ORF	1.252217628	0.8035	0.641661626	1.994136146	13.65535035	34.28258803	YOL137W_ORF	1.524365732	0.655595238	0.430077392	1.607252013	15.84558427	16.89469362	YGL213C_ORF	0.735288255	0.2775	0.377403009	1.192965862
			YBR238C_ORF	0.749298875	0.618333333	0.825215884	1.48169958	49.92592978	72.95606527	YNL032W_ORF	2.245874764	1.033333333	0.460102829	1.932237146	7.506808767	15.72401799	YEL031W_ORF	1.226450725	0.55	0.44844851	1.44954892	9.273650282	24.23642479	YPR158W_ORF	0.978323096	1.011666667	1.034082371	2.038640914	4.235431014	9.327775676	YGR231C_OCH__ORF	1.250855144	0.8155	0.651953988	1.975701002	13.65535035	34.35556113	YMR103C_ORF	1.523786783	0.928095238	0.60907159	1.846675268	15.84558427	16.90592072	YDR148C_ORF	0.734983644	0.1975	0.268713463	1.150490932
			YBR253W_ORF	0.748350481	0.7	0.935390593	1.607868339	49.92592978	73.01975416	YGR250C_ORF	2.245843602	1.423333333	0.633763336	2.522948947	7.506808767	15.72467779	YMR102C_ORF	1.22615212	0.545	0.444479923	1.443507117	9.273650282	24.24897701	YGR112W_ORF	0.977727889	1.09001712	1.114847118	2.064160192	4.235431014	9.357113748	YNR013C_ORF	1.249933741	0.6505	0.520427586	1.705886832	13.65535035	34.40498193	YGL169W_ORF	1.522823523	0.532380952	0.349601214	1.404023588	15.84558427	16.92463458	YOR187W_TIL_10_0_DS100_ORF	0.733703254	0.4425	0.603104863	1.276149291
			YBR215W_ORF	0.747869578	0.7	0.935992078	1.610445317	49.92592978	73.05203524	YJL054W_ORF	2.245470008	1.22	0.543316097	2.468481431	7.506808767	15.73259009	YML061C_ORF	1.22560072	0.5225	0.426321551	1.439928175	9.273650282	24.27216747	YIR039C_ORF	0.977583497	1.01	1.033159831	1.975514209	4.235431014	9.364240301	YGL052W_ORF	1.24736956	0.51985	0.416757003	1.456312565	13.65535035	34.54281995	YER066W_ORF	1.522021208	0.868571429	0.570669728	1.95570024	15.84558427	16.94025432	YLR127C_ORF	0.732810579	0.223	0.304307834	1.163828043
			YNL268W_ORF	0.747753749	0.785	1.049810851	1.598164667	49.92592978	73.05980897	YOR042W_ORF	2.244611232	1.386666667	0.617775874	2.863623493	7.506808767	15.75079268	YML059C_ORF	1.225508987	0.5175	0.422273525	1.428063645	9.273650282	24.27602694	YBR158W_TIL_6_70__ORF	0.97696004	1.196666667	1.224888038	2.166813211	4.235431014	9.395053354	YMR297W_ORF	1.247358972	0.824	0.660595721	2.041818277	13.65535035	34.54339003	YLL029W_ORF	1.5219102	1.147142857	0.753752	2.880450514	15.84558427	16.94241779	YPL190C_ORF	0.732629287	0.22125	0.301994479	1.172839278
			YJR021C_ORF	0.746081192	0.9645	1.292754743	2.050909857	49.92592978	73.17200096	YGL150C_ORF	2.243434108	1.946666667	0.867717336	5.412055846	7.506808767	15.77577631	YJL103C_ORF	1.224440713	0.67625	0.552292972	1.622927252	9.273650282	24.32100347	YPL002C_ORF	0.976822038	0.961666667	0.984485024	1.922935211	4.235431014	9.401883064	YMR131C_ORF	1.246615891	1.2895	1.034400419	3.179892969	13.65535035	34.58341874	YNL283C_ORF	1.520649932	1.402857143	0.922537866	3.23318001	15.84558427	16.96701967	YAR060C_ORF	0.732562561	0.3425	0.467536861	1.241447831
			YNL066W_ORF	0.745200136	0.5375	0.721282745	1.443443578	49.92592978	73.23105516	YBL086C_ORF	2.242052918	1.506666667	0.672003169	2.708950281	7.506808767	15.80514022	YEL043W_ORF	1.22288435	0.5675	0.464066778	1.477660898	9.273650282	24.38663062	YNL111C_ORF	0.974817712	1.23	1.261774365	2.20483229	4.235431014	9.501454501	YJL058C_ORF	1.245484839	1.2553	1.007880594	4.356312666	13.65535035	34.64441895	YCR059C_ORF	1.520501224	1.256666667	0.826481851	3.310913155	15.84558427	16.96992748	YML096W_ORF	0.732273351	0.33	0.450651385	1.284837398
			YJR040W_ORF	0.744618529	0.535	0.718488701	1.432029322	49.92592978	73.2700211	YLR040C_ORF	2.236674876	0.71	0.317435497	1.661568199	7.506808767	15.91998222	YOR208W_ORF	1.222840784	0.5075	0.415017234	1.411091294	9.273650282	24.38846942	YNL190W_ORF	0.974559952	0.906666667	0.930334419	1.863491579	4.235431014	9.51431096	YGR099W_ORF	1.244279123	0.399	0.3206676	1.31950778	13.65535035	34.70954164	IGR_CHR04:(1350163..1351163)_805	1.520223557	0.735714286	0.483951378	1.713539021	15.84558427	16.97535969	YHR147C_AAA_5_NCR	0.732102125	0.259	0.35377578	1.163679078
			YDR225W_ORF	0.743520927	0.8825	1.186920191	2.382437632	49.92592978	73.34351968	YLR369W_ORF	2.234950713	1.233333333	0.551839164	2.581893784	7.506808767	15.95697013	YER124C_ORF	1.222485054	0.61	0.498983606	1.515269721	9.273650282	24.40348709	YOR174W_ORF	0.974061609	1.08	1.108759436	2.056165134	4.235431014	9.539200335	YBR280C_ORF	1.2417992	1.13	0.909969985	2.919731473	13.65535035	34.84379578	YLL055W_ORF	1.519960079	0.54952381	0.361538317	1.414049944	15.84558427	16.98051761	YKR058W_ORF	0.731911011	0.235	0.321077285	1.180206942
			YPL250C_TIL_301_600_155_ORF	0.743519285	0.95	1.277707275	1.638976824	49.92592978	73.34362955	YAL021C_ORF	2.232404841	0.636666667	0.285193194	1.55269526	7.506808767	16.01173721	YGR286C_ORF	1.221383483	0.6275	0.513761655	1.51619684	9.273650282	24.45003122	YLR129W_ORF	0.974010358	1.073333333	1.101973222	2.045938054	4.235431014	9.541762486	YLR312C_ORF	1.239960644	0.790285714	0.637347418	2.037847836	13.65535035	34.94359679	YPL260W_ORF	1.517885974	1.125238095	0.741319252	2.435749847	15.84558427	17.02123392	YLR433C_ORF	0.731707388	0.3425	0.468083288	1.375769267
			YIL027C_ORF	0.742772369	0.5475	0.737103348	1.479309962	49.92592978	73.39361699	YLR234W_ORF	2.23116038	1.035185185	0.463967178	2.063891234	7.506808767	16.03857388	YBR247C_ORF	1.220959043	0.708333333	0.58014504	1.678978211	9.273650282	24.46798091	YGR284C_ORF	0.973452691	1.295	1.330316319	2.239802237	4.235431014	9.569671817	YMR200W_ORF	1.238445205	1.205666667	0.973532508	3.618354536	13.65535035	35.02602933	YKR018C_ORF	1.517775903	1.571428571	1.035349532	4.818764655	15.84558427	17.02340031	YPL148C_ORF	0.730605461	0.225	0.307963753	1.158737058
			YGL099W_ORF	0.741713267	0.53	0.714561845	1.445263365	49.92592978	73.46445824	YJL093C_ORF	2.230288182	2.246666667	1.007343663	5.800935458	7.506808767	16.05740843	YNL074C_ORF	1.220012481	0.79	0.647534359	1.663272476	9.273650282	24.50804332	YDR084C_ORF	0.973271754	1.375	1.412760613	2.317033807	4.235431014	9.578738883	YDR328C_ORF	1.23843615	0.9945	0.803028884	2.304084825	13.65535035	35.02652236	YKR084C_ORF	1.517326314	1.043333333	0.687613023	2.092631079	15.84558427	17.03225495	YJL101C_ORF	0.730516955	0.28	0.383290214	1.17730899
			YLR450W_ORF	0.740559333	0.73	0.985741409	1.662029524	49.92592978	73.54158993	IGX_YD_205982C	2.229944915	1.747333333	0.783576904	3.300376517	7.506808767	16.06482687	YHR009C_ORF	1.21983329	0.5175	0.424238299	1.427638848	9.273650282	24.51563241	YGR167W_ORF	0.973105496	1.613333333	1.657922332	2.550078829	4.235431014	9.58707547	YHR144C_ORF	1.236967723	0.842385417	0.681008405	2.064864913	13.65535035	35.10654575	YGL059W_ORF	1.517204921	0.442767857	0.291831282	1.382765436	15.84558427	17.03464741	YCR104W_OCH_DS100_ORF	0.729103713	0.373	0.511587026	1.440882267
			YLR371W_ORF	0.739533625	0.475	0.642296691	1.381011308	49.92592978	73.61010432	YLR157W-C_OCH__ORF	2.229637797	0.746666667	0.334882494	1.632901151	7.506808767	16.07146686	YGR028W_ORF	1.219495407	0.5525	0.453056237	1.450106892	9.273650282	24.52994672	YEL042W_ORF	0.972491402	1.408333333	1.448170473	2.373168	4.235431014	9.617910028	YKL039W_ORF	1.23676334	0.7185	0.58095189	1.823331198	13.65535035	35.11769529	YAR003W_ORF	1.516544252	0.896666667	0.591256513	2.082012357	15.84558427	17.04768022	YKL064W_ORF	0.729021717	0.325	0.445802906	1.272586648
			YBR156C_ORF	0.738337848	0.7325	0.992093256	1.709589432	49.92592978	73.68992349	YBR155W_ORF	2.229128675	1.696666667	0.761134467	3.223867949	7.506808767	16.08248005	YNR019W_ORF	1.219440374	0.5375	0.440775959	1.437337907	9.273650282	24.53227871	YHR103W_ORF	0.972489919	1.643333333	1.68982043	2.572567809	4.235431014	9.617984557	YCR031C_OCH__ORF	1.236696022	0.9365	0.757259653	1.956316919	13.65535035	35.12136824	YGL224C_ORF	1.516534014	0.635238095	0.418874941	1.567981567	15.84558427	17.04788235	YOL097C_ORF	0.728985209	0.5525	0.757902895	1.398673302
			YBR010W_OCH__ORF	0.73831251	0.6775	0.917633104	1.747637652	49.92592978	73.6916142	YMR250W_ORF	2.22905957	1.026666667	0.460582876	2.024074454	7.506808767	16.08397545	YDR165W_ORF	1.218965757	0.725	0.594766502	1.633555596	9.273650282	24.55239651	YKL168C_ORF	0.972178135	1.103333333	1.134908607	2.088853366	4.235431014	9.633665309	YKL164C_ORF	1.236517878	1.0385	0.83985846	2.818056466	13.65535035	35.13108948	YGR092W_ORF	1.516437426	0.558095238	0.368030509	1.527405041	15.84558427	17.04978948	YKL187C_ORF	0.728769804	0.1853125	0.254281255	1.142848314
			YBR154C_ORF	0.735655563	0.605	0.822395739	1.564434999	49.92592978	73.86875005	YOR343W-B_ORF	2.227286318	1.57	0.704893658	3.3134679	7.506808767	16.12239371	YHL029C_ORF	1.218129434	0.455	0.373523525	1.376346289	9.273650282	24.58787322	YNL095C_ORF	0.972074661	1.021666667	1.051016663	1.98657152	4.235431014	9.638873187	YIR016W_ORF	1.235412817	0.4785	0.387319925	1.394060917	13.65535035	35.19143944	YKR067W_ORF	1.51638863	0.652380952	0.430220156	1.465052063	15.84558427	17.05075311	YBR215W_ORF	0.728203744	0.2875	0.394807089	1.178022003
			YIL022W_TIL_1501_1643_68_ORF	0.7351846	0.4925	0.669899777	1.408440764	49.92592978	73.90011746	YPR021C_ORF	2.226955639	0.936666667	0.420604097	1.935980001	7.506808767	16.12956772	YIL148W_INT_1	1.21636741	0.56375	0.463470161	1.459663067	9.273650282	24.66273096	YOR118W_ORF	0.97198136	1.076666667	1.107702998	2.062421226	4.235431014	9.643570718	YNL098C_ORF	1.235280539	0.9125	0.738698596	2.186264164	13.65535035	35.19866893	YLR343W_ORF	1.515849795	0.441428571	0.291208649	1.387920704	15.84558427	17.0614017	YGR273C_ORF	0.728196145	0.28	0.384511786	1.215997176
			YCL005W-A_ONO_ORF	0.734517844	0.6325	0.8611091	1.636597395	49.92592978	73.94450915	YKR067W_ORF	2.225940888	1.066666667	0.47919811	1.911934096	7.506808767	16.15160148	YJL128C_ORF	1.216252823	0.4175	0.343267446	1.33446514	9.273650282	24.66760437	YGR275W_ORF	0.970723518	1.266666667	1.30486863	2.234508988	4.235431014	9.707050928	YLR020C_ORF	1.233928547	1.226375	0.993878456	3.574024517	13.65535035	35.27262738	YMR139W_ORF	1.515016958	0.73047619	0.482157105	1.576936916	15.84558427	17.07788735	YER048C_ORF	0.727807103	0.2125	0.291972968	1.165288642
			YKL145W_ORF	0.733507106	0.77	1.049751248	1.962269513	49.92592978	74.01176648	YIL126W_ORF	2.221047652	1.76	0.792418838	3.201089607	7.506808767	16.25825356	YOR239W_ORF	1.216076289	0.735	0.604402871	1.614016268	9.273650282	24.67511367	YML048W_ORF	0.969858303	1.151666667	1.187458687	2.125455612	4.235431014	9.750879167	YBR017C_ORF	1.233411596	0.3475	0.281738879	1.273069779	13.65535035	35.30093861	YER122C_ORF	1.513532339	1.534761905	1.014026503	3.397116585	15.84558427	17.10735613	YOR084W_ORF	0.727773106	0.255	0.350383928	1.199710328
			YMR054W_ORF	0.732980471	0.675	0.920897659	1.630851008	49.92592978	74.04679292	YMR039C_ORF	2.220623152	1.736666667	0.782062758	4.190580951	7.506808767	16.26753734	YGL231C_ORF	1.215515889	0.5525	0.454539513	1.462369689	9.273650282	24.69896181	YIL120W_ORF	0.969703123	1.116683786	1.151572847	2.149784053	4.235431014	9.758753994	YNL273W_ORF	1.233399785	0.75253125	0.6101276	1.89578377	13.65535035	35.30158564	YKL196C_ORF	1.513195638	1.515714286	1.001664456	4.152828662	15.84558427	17.11405397	YFR013W_ORF	0.727562375	0.18	0.247401469	1.131256576
			YBR083W_ORF	0.7328838	0.6175	0.842561945	1.585502237	49.92592978	74.05322125	YOR116C_TIL_2701_3000_112_ORF	2.219524184	2.368333333	1.067045518	7.205981376	7.506808767	16.29159505	YDL008W_ORF	1.214813983	0.57	0.469207638	1.498803262	9.273650282	24.72885365	YLL064C_ORF	0.969590368	1.231666667	1.270295897	2.204515344	4.235431014	9.764478622	YIR026C_ORF	1.233297978	0.845883929	0.685871495	2.098078289	13.65535035	35.30716333	YNL153C_ORF	1.511338085	1.357619048	0.898289444	3.025918735	15.84558427	17.15110253	YPR127W_ORF	0.727045797	0.175	0.240700105	1.136864628
			YNL292W_ORF	0.732054859	0.8225	1.123549677	1.788941952	49.92592978	74.10832641	YBR192W_ORF	2.218661138	1.276666667	0.575422107	2.678723411	7.506808767	16.31051172	YKR071C_ORF	1.213702792	0.825	0.679738076	1.68072583	9.273650282	24.77622524	YHR010W_INT_1	0.96742087	1.088333333	1.124984345	2.212844515	4.235431014	9.875065344	YER171W_ORF	1.232814116	0.469	0.380430427	1.422220924	13.65535035	35.33368218	YEL013W_ORF	1.511103478	1.122380952	0.742755853	2.805716876	15.84558427	17.15579343	YCR093W_ORF	0.726803271	0.2075	0.285496789	1.135793013
			YLR356W_ORF	0.731080075	0.43	0.588170865	1.351400682	49.92592978	74.17308882	YOL052C-A_ORF	2.218270718	1.606666667	0.724287912	3.815201731	7.506808767	16.31907595	YNL177C_ORF	1.212952609	0.5375	0.443133554	1.442450258	9.273650282	24.80824088	YKL009W_ORF	0.966912558	1.351666667	1.397920273	2.328056252	4.235431014	9.901097038	YOL097W-A_ONO_ORF	1.232811876	0.6724	0.545419795	1.717482889	13.65535035	35.333805	YMR155W_ORF	1.510900542	0.745782313	0.493601195	1.754114906	15.84558427	17.1598532	YOR015W_ORF	0.724126441	0.3725	0.514412924	1.283561833
			YHL033C_ORF	0.730853113	0.66	0.903054237	1.634930996	49.92592978	74.18816173	YEL032W_ORF	2.217256442	2.753333333	1.241774872	8.971745428	7.506808767	16.34134491	YNL256W_ORF	1.212845686	0.61	0.502949392	1.527265188	9.273650282	24.81280632	YHR175W_ORF	0.966172544	1.283333333	1.328265165	2.218342114	4.235431014	9.939077107	YJL177W_OCH__ORF	1.232001596	0.593	0.481330545	1.476635598	13.65535035	35.37824868	YIL090W_ORF	1.510794473	1.447619048	0.958183971	4.112424433	15.84558427	17.16197591	YDR457W_TIL_22_0_DS200_ORF	0.723264159	0.4075	0.563417937	1.442114224
			YPL129W_ORF	0.730284685	0.675	0.924297078	1.73761403	49.92592978	74.22590219	YPL015C_ORF	2.216542169	1.976666667	0.89177941	3.910969656	7.506808767	16.35704432	YGR232W_ORF	1.212621855	0.628125	0.51798918	1.524861271	9.273650282	24.82236532	YAL016W_ORF	0.965716159	1.316666667	1.363409584	2.28396627	4.235431014	9.962549131	YAL014C_OCH__ORF	1.231957727	0.5195	0.421686547	1.382377827	13.65535035	35.38065612	YNL127W_ORF	1.509592191	0.827142857	0.547924706	1.851167779	15.84558427	17.18607445	YPL075W_ORF	0.722664571	0.21	0.290591248	1.17268324
			YKR071C_ORF	0.73008137	0.67	0.917705926	1.509287796	49.92592978	74.23939772	YPL164C_ORF	2.214772521	1.243333333	0.561381958	2.336115867	7.506808767	16.39600156	YDR129C_ORF	1.211087168	0.4425	0.365374196	1.358250147	9.273650282	24.88797266	YGL082W_ORF	0.9656635	1.175	1.216779965	2.145372553	4.235431014	9.965259802	YDR260C_ORF	1.229847297	0.878146825	0.714029154	2.295145875	13.65535035	35.49662385	YFL034W_ORF	1.509054662	0.627142857	0.415586574	1.612196282	15.84558427	17.19687112	YDR243C_ORF	0.720515472	0.43	0.596794957	1.466289224
			YGR027C_OCH__ORF	0.730033325	0.7575	1.037623865	1.76674047	49.92592978	74.2425866	YDR004W_ORF	2.214632239	1.366666667	0.617107727	2.899848837	7.506808767	16.39909346	YNL124W_ORF	1.21073645	0.477638889	0.394502775	1.400811806	9.273650282	24.90298197	YLR426W_ORF	0.965481541	1.266666667	1.311953273	2.204225484	4.235431014	9.974630134	YPR042C_ORF	1.227124745	0.615645833	0.50169784	1.657790982	13.65535035	35.64666342	YKL055C_ORF	1.508635865	0.840684524	0.557248136	1.979752679	15.84558427	17.20529262	YBR145W_ORF	0.719899627	0.3925	0.545214895	1.224397825
			YOR247W_OCH__ORF	0.729830117	0.6775	0.928298222	1.543562509	49.92592978	74.25607282	YDR338C_ORF	2.213612155	1.953333333	0.882418959	5.072321631	7.506808767	16.42159324	YJL051W_ORF	1.209893257	0.520138889	0.429904775	1.431543851	9.273650282	24.93909201	YDR092W_ORF	0.96519335	1.168333333	1.210465585	2.132922755	4.235431014	9.989483136	YPL110C_ORF	1.226897303	0.48375	0.39428728	1.435007716	13.65535035	35.65921986	YKR013W_ORF	1.507765726	1.262857143	0.837568543	3.710630815	15.84558427	17.22281713	YPR162C_ORF	0.719782938	0.1875	0.260495199	1.148737099
			YDR060W_ORF	0.72953174	0.725	0.993788153	1.63880648	49.92592978	74.2758719	YNL329C_ORF	2.209785753	1.46547619	0.663175689	3.257351273	7.506808767	16.50624896	YDR320C-A_ORF	1.209635224	0.7325	0.605554456	1.615566386	9.273650282	24.95014935	YJR059W_ORF	0.963935548	1.286666667	1.334805703	2.231585346	4.235431014	10.05448298	YOL111C_ORF	1.22678618	0.916694444	0.747232451	2.277282037	13.65535035	35.6653559	YDR326C_ORF	1.507363887	2.098095238	1.391896978	7.969747852	15.84558427	17.23092248	YOR369C_ORF	0.71930488	0.2125	0.295424105	1.159151815
			YPL256C_ORF	0.728184071	0.655	0.899497842	1.565988633	49.92592978	74.36524903	IGX_YG_1041277C	2.206408133	1.153333333	0.522719852	2.169586913	7.75297	16.58131328	YMR158W_ORF	1.20951929	0.7175	0.593210878	1.585759614	9.273650282	24.95511845	YNL079C_ORF	0.963427206	1.525	1.582890736	2.480328803	4.235431014	10.08083315	YEL043W_ORF	1.226220007	0.6979	0.569147458	1.814655949	13.65535035	35.69663183	YOL013C_ORF	1.506651146	1.095714286	0.727251487	2.889563251	15.84558427	17.24531813	YIL101C_ORF	0.71900046	0.1725	0.239916397	1.134153576
			YOR232W_ORF	0.727620248	0.6825	0.937989291	1.656767713	49.92592978	74.40261805	YPR084W_ORF	2.205184306	0.87	0.394524847	1.73561233	7.75297	16.60858965	YKR085C_ORF	1.208808055	0.52	0.430175823	1.423092729	9.273650282	24.98561758	YPL075W_ORF	0.963199564	1.301666667	1.351398729	2.285931644	4.235431014	10.09264817	YMR309C_ORF	1.225563015	0.791	0.645417649	1.974987995	13.65535035	35.73295109	YBR077C_ORF	1.506429654	0.483809524	0.321163038	1.417726438	15.84558427	17.24979676	YLR054C_ORF	0.718392439	0.1925	0.26795939	1.140206817
			YPL215W_ORF	0.727313451	0.6225	0.855889574	1.533034298	49.92592978	74.42294599	YDR291W_ORF	2.202710393	0.436666667	0.198240617	1.362952743	7.75297	16.66385423	YKR009C_ORF	1.207122018	0.5725	0.474268543	1.515455738	9.273650282	25.05801725	YLR264W_ORF	0.96209957	1.011666667	1.051519716	1.995619124	4.235431014	10.14987077	YOL120C_OCH__ORF	1.222901775	0.7475	0.611251055	1.777912662	13.65535035	35.88035793	YPR121W_ORF	1.506073849	0.62047619	0.41198258	1.52979234	15.84558427	17.25699621	YLL009C_TIL_5_129__ORF	0.718075793	0.5075	0.706749907	1.263278161
			YKL180W_OCH_DS100_ORF	0.726644531	0.73	1.004617759	1.841019546	54.59121545	74.46725344	YGL027C_ORF	2.202216192	2.93	1.330477911	11.67225029	7.75297	16.67491444	YOR122C_ORF	1.205469511	0.825	0.684380644	1.696463707	9.273650282	25.12911244	YNL037C_ORF	0.960560969	1.128333333	1.174660818	2.095461914	4.235431014	10.23027522	YIR037W_ORF	1.22142187	0.601638889	0.492572553	1.466781594	13.65535035	35.96253131	YHR120W_ORF	1.505084296	0.851058201	0.565455505	2.027420293	15.84558427	17.27705149	YLR091W_AAA_9_NCR	0.7176355	0.3475	0.484229111	1.207430601
			YCR037C_ORF	0.726312843	0.6325	0.870836866	1.52753075	54.59121545	74.48921616	YOR354C_ORF	2.201867963	1.046666667	0.475353965	2.02646865	7.75297	16.68271186	YDL185W_ORF	1.204848931	0.6125	0.508362488	1.502732025	9.273650282	25.155846	YFL029C_ORF	0.96053607	1.173333333	1.221540107	2.144519465	4.235431014	10.23157991	YBR255C-A_ORF	1.2204772	0.3765	0.308485894	1.305305788	13.65535035	36.01506007	YGR278W_ORF	1.504972267	0.512380952	0.340458734	1.455520248	15.84558427	17.27932498	YGL126W_ORF	0.717480161	0.315	0.43903653	1.292713688
			YMR016C_ORF	0.726258711	0.63	0.867459475	1.65602248	54.59121545	74.49280006	YHR109W_ORF	2.200308152	1.080238095	0.490948549	2.193132888	7.75297	16.71767969	YPL215W_ORF	1.204628744	0.7025	0.583167223	1.596604348	9.273650282	25.16533584	YGL103W_INT_1	0.960500797	1.393333333	1.450632147	2.310741637	4.235431014	10.23342833	YHR114W_ORF	1.219359799	0.5755	0.47196898	1.59532364	13.65535035	36.07726884	YOR221C_ORF	1.504927401	1.077619048	0.716060487	2.66004575	15.84558427	17.28023564	YNL123W_ORF	0.717403696	0.3275	0.456507266	1.341493028
			YFL045C_ORF	0.726147899	0.8375	1.15334631	2.126401817	54.59121545	74.50013615	YKL134C_ORF	2.199719816	2.2	1.000127373	7.139274985	7.75297	16.73088646	YOL102C_ORF	1.204250728	0.645	0.535602749	1.524887947	9.273650282	25.18163346	YMR100W_ORF	0.960441441	1.853333333	1.929668228	2.637541726	4.235431014	10.23653938	YLR180W_ORF	1.217250653	0.622	0.510987608	1.508268823	13.65535035	36.19491247	YOL060C_ORF	1.504914725	0.978095238	0.649933994	2.34219936	15.84558427	17.28049296	YOR111W_ORF	0.717311601	0.17	0.236996028	1.121369215
			YDR155C_OCH__ORF	0.725078046	0.77	1.061954647	1.930330103	54.59121545	74.57093555	YPL043W_ORF	2.199698344	0.933333333	0.424300603	1.879225862	7.75297	16.73136865	YDL020C_ORF	1.204135599	0.645	0.535653958	1.525117727	9.273650282	25.1865985	YGR250C_ORF	0.960397447	1.371666667	1.428228148	2.332408361	4.235431014	10.23884565	YHR001W-A_ORF	1.217244114	0.391	0.321217409	1.315288881	13.65535035	36.19527767	YKL208W_ORF	1.503603862	1.161482143	0.772465522	2.763357164	15.84558427	17.3071446	YEL009C_AAA_21_NCR	0.717216077	0.38	0.529826383	1.25088173
			YDL229W_ORF	0.724748666	0.5525	0.762333242	1.440255328	54.59121545	74.5927226	YGL179C_ORF	2.198783785	1.636666667	0.74435089	3.733709123	7.75297	16.75191788	YOL124C_ORF	1.203908507	0.59	0.490070463	1.494818347	9.273650282	25.19639388	YOR274W_ORF	0.959852953	1.015	1.057453641	2.000902928	4.235431014	10.26741808	YML034C-A_ORF	1.216503497	0.5375	0.441840078	1.401894305	13.65535035	36.23665661	YGR146C_ORF	1.503507106	1.066190476	0.709135641	2.560876793	15.84558427	17.30911511	YLR220W_ORF	0.716306134	0.38	0.530499436	1.280269141
			YDR115W_ORF	0.724522026	0.4375	0.603846376	1.349540889	54.59121545	74.60771101	YLR213C_ORF	2.198336697	1.1065	0.50333509	2.311078994	7.75297	16.76197191	YOR017W_ORF	1.203815708	0.53	0.440266726	1.430176534	9.273650282	25.20039743	YKR021W_ORF	0.958582089	1.118333333	1.166653692	2.098925291	4.235431014	10.33431524	YGR193C_ORF	1.215932125	0.3233	0.265886552	1.257220769	13.65535035	36.26860401	YER148W_ORF	1.503428456	1.10047619	0.731977758	1.931958306	15.84558427	17.31071722	YDR157W_ORF	0.7156758	0.505	0.705626766	1.549731099
			YKR044W_ORF	0.723870372	0.5525	0.763258204	1.495109961	54.59121545	74.65079424	YER065C_ORF	2.197338643	1.657940984	0.754522289	3.610704587	7.75297	16.78443583	YHR183W_ORF	1.203235985	0.8375	0.696039688	1.692890255	9.273650282	25.22541732	YIL148W_INT_1	0.957704526	0.98	1.023280117	1.959418141	4.235431014	10.38067975	YHR206W_ORF	1.214134546	1.212888889	0.998974037	4.208760184	13.65535035	36.36925088	YNL027W_ORF	1.503195023	1.146190476	0.762502841	2.770373483	15.84558427	17.31547406	YBL056W_ORF	0.715248404	0.1725	0.241174953	1.130696553
			YDR363W-A_ORF	0.722919305	0.4625	0.639767117	1.377791109	54.59121545	74.7136386	YMR212C_ORF	2.197153528	2.27	1.03315493	7.426770529	7.75297	16.78860539	YML072C_ORF	1.202925127	1.005	0.83546347	1.859870909	9.273650282	25.23884023	YNL257C_ORF	0.957348255	1.321666667	1.380549512	2.26336583	4.235431014	10.39954251	YNR045W_ORF	1.213964915	0.671	0.552734261	1.633333858	13.65535035	36.37875939	YJL010C_ORF	1.502051441	0.922857143	0.614397828	2.274955943	15.84558427	17.33881632	YBR273C_ORF	0.715155948	0.2325	0.325103917	1.207149698
			YGL167C_ORF	0.722665536	0.585	0.809503111	1.528803632	54.59121545	74.73040025	YDR057W_ORF	2.196497976	2.040238095	0.928859538	5.351541809	7.75297	16.80337867	YLR345W_ORF	1.20290628	0.555	0.461382578	1.460448671	9.273650282	25.2396542	YIL015W_ORF	0.956788192	0.886666667	0.926711548	1.842568635	4.235431014	10.4292415	YNL069C_OCH__ORF	1.212314558	1.143	0.94282461	2.906502028	13.65535035	36.47136525	YHR008C_ORF	1.501759782	0.721428571	0.480388795	1.739867257	15.84558427	17.34477981	YKL011C_ORF	0.714282748	0.37575	0.526052185	1.406151221
			YNL104C_ORF	0.722509383	0.85	1.17645531	2.174304428	54.59121545	74.74071284	YER165W_ORF	2.196336838	0.903333333	0.41129089	1.8040271	7.75297	16.80701183	YNL054W_ORF	1.202176909	0.91	0.756960139	1.745282268	9.273650282	25.27116778	YOR208W_ORF	0.956730497	1.523333333	1.59222826	2.458973446	4.235431014	10.43230418	YER183C_ORF	1.211608962	0.3995	0.329726845	1.300634567	13.65535035	36.5110117	YHR122W_ORF	1.500964444	1.229047619	0.818838597	3.000348709	15.84558427	17.36106324	YFL047W_ORF	0.712738899	0.3125	0.438449481	1.320692928
			YAR002C-A_ORF	0.721959179	0.595	0.824146319	1.595870984	54.59121545	74.77704037	YGL044C_ORF	2.195216708	2.103333333	0.958143825	5.217048384	7.75297	16.83228709	YGL002W_ORF	1.202042202	0.52	0.432597124	1.420505726	9.273650282	25.27699084	YPL051W_ORF	0.955696087	1.046666667	1.09518777	2.012870494	4.235431014	10.48731711	YLR154W-C_ONO_ORF	1.21081433	1.3975	1.154181913	4.10550953	13.65535035	36.55569935	YIL055C_ORF	1.50094326	0.66152381	0.440738719	1.672451063	15.84558427	17.36149738	YNL311C_ORF	0.712313427	0.29	0.407124152	1.252175136
			YDR125C_ORF	0.720852985	0.835225694	1.158663018	1.974257355	54.59121545	74.85003613	YNL251C_ORF	2.191302131	1.413333333	0.644974197	2.667613351	7.75297	16.92088928	YOR070C_ORF	1.201240372	0.58	0.482834255	1.471901596	9.273650282	25.31167049	YBR157C_ORF	0.955653789	0.87	0.910371528	1.836773523	4.235431014	10.4895708	YLR221C_ORF	1.210398225	0.5285	0.436633159	1.458060576	13.65535035	36.57911606	YCL002C_OCH__ORF	1.50085053	0.973809524	0.648838445	2.112016882	15.84558427	17.36339802	YOL103W_ORF	0.712281991	0.3075	0.431711041	1.214100941
			YKR038C_ORF	0.720619785	0.5125	0.711193351	1.439686183	54.59121545	74.86541747	YML072C_ORF	2.191185553	2.11	0.962949029	4.898097137	7.75297	16.92353436	YMR236W_ORF	1.200994535	0.5425	0.451708966	1.459337383	9.273650282	25.32230935	YML041C_ORF	0.955587683	0.973333333	1.018570405	1.945443674	4.235431014	10.49309359	YLR188W_ORF	1.210325847	0.4285	0.354036891	1.352585273	13.65535035	36.58319029	YMR080C_ORF	1.499052354	1.104285714	0.736655869	2.464529376	15.84558427	17.4003385	YOL161C_ORF	0.710737805	0.2525	0.355264625	1.162316291
			YPL089C_ORF	0.720488411	0.6175	0.857057505	1.630096343	54.59121545	74.87408152	YIL103W_ORF	2.187081732	0.99	0.45265798	2.017540972	7.75297	17.01688562	YER151C_ORF	1.200923528	0.5725	0.476716449	1.465128353	9.273650282	25.32538282	YLR047C_ORF	0.95421544	1.292388889	1.354399473	2.229720438	4.235431014	10.56640043	YHR006W_ORF	1.210057235	0.626333333	0.51760637	1.683348505	13.65535035	36.59831383	YGR266W_ORF	1.498942723	1.092857143	0.729085325	2.683638326	15.84558427	17.40259587	YKL159C_ORF	0.710692835	0.195	0.274380141	1.140999342
			YIL148W_ORF	0.719806786	0.61	0.847449638	1.504989417	54.59121545	74.91902184	YHR196W_ORF	2.184789814	0.906666667	0.414990339	1.924394922	7.75297	17.06922208	YCR028C_ORF	1.20034495	0.595	0.495690843	1.484870094	9.273650282	25.35043514	YMR268C_ORF	0.954128854	1.2175	1.276033101	2.191907842	4.235431014	10.57103745	YHR036W_ORF	1.208903149	0.816285714	0.67522838	2.11874677	13.65535035	36.66334448	YHL013C_ORF	1.497757074	1.040952381	0.695007488	2.574202487	15.84558427	17.42704728	YCR042C_ORF	0.710424205	0.1825	0.25688877	1.128929719
			YCR045C_ORF	0.719318289	0.7035	0.978009333	1.780869759	54.59121545	74.95121594	YKR006C_ORF	2.18466728	1.253333333	0.573695292	2.399780511	7.75297	17.07202423	YOR231W_ORF	1.200287805	0.5875	0.489465941	1.520983977	9.273650282	25.35291043	YNL027W_ORF	0.954035656	1.258333333	1.31895839	2.25663668	4.235431014	10.57603006	YOR126C_ORF	1.208673062	0.719232143	0.595059297	1.88813916	13.65535035	36.67631966	IGR_CHR14:(330325..330544)_0	1.497449398	1.080089286	0.721286	2.267984822	15.84558427	17.43340385	YOL017W_ORF	0.70943218	0.2325	0.327726887	1.204275416
			YPL127C_ORF	0.719074724	0.835	1.161214505	2.081730628	54.59121545	74.9672639	YOR295W_ORF	2.183508613	1.4095	0.645520696	2.723338175	7.75297	17.0985414	YGR008C_ORF	1.199990476	0.56	0.46667037	1.463620909	9.273650282	25.36579189	YMR261C_ORF	0.953626232	1.64	1.719751351	2.499565029	4.235431014	10.59798175	YGL257C_ORF	1.207273368	0.8865	0.734299309	2.256296372	13.65535035	36.75532502	YLR449W_ORF	1.495752872	1.450952381	0.9700482	4.813628695	15.84558427	17.46853899	YLL006W_ORF	0.708757531	0.2175	0.306875046	1.158203383
			YDL136W_ORF	0.718950584	0.8625	1.199665206	1.969149284	54.59121545	74.97544218	YKR091W_ORF	2.179377939	1.253333333	0.575087648	2.388052423	7.75297	17.19337495	YLR327C_ORF	1.199887749	0.6325	0.527132643	1.521233988	9.273650282	25.37024346	YKR009C_ORF	0.953203651	0.858333333	0.900472142	1.82451179	4.235431014	10.62067085	YOR036W_ORF	1.207261181	0.4885	0.404634894	1.400029221	13.65535035	36.75601346	YPL269W_ORF	1.495094816	0.787142857	0.526483571	1.919694186	15.84558427	17.48220616	YDR310C_ORF	0.707260806	0.3	0.424171674	1.255114399
			YPR175W_ORF	0.717860621	0.5325	0.741787451	1.486838791	54.59121545	75.04721795	YPL070W_ORF	2.177451754	1.68	0.771544075	3.767168478	7.75297	17.23775668	YER053C_ORF	1.199784907	0.6625	0.552182309	1.547722347	9.273650282	25.37470053	YOL060C_ORF	0.952925538	1.076666667	1.129853932	2.034445661	4.235431014	10.63562093	YKL087C_TIL_601_900_213_ORF	1.206784457	0.286	0.23699344	1.219780801	13.65535035	36.782951	YOL097C_ORF	1.493765018	0.903809524	0.605054686	1.816609781	15.84558427	17.50989123	YGL139W_ORF	0.707005343	0.3425	0.48443764	1.359593598
			YGR214W_ORF	0.717345749	0.735	1.024610519	1.624284476	54.59121545	75.08110413	YIL155C_ORF	2.177130654	1.613333333	0.741036524	3.281138353	7.75297	17.24516508	YKR090W_ORF	1.198628297	0.674375	0.562622292	1.611858884	9.273650282	25.42486222	YDR387C_ORF	0.952468825	1.06	1.112897317	2.029711791	4.235431014	10.66020242	YOL010W_ORF	1.205593133	0.571	0.47362579	1.572877292	13.65535035	36.85033085	YER118C_ORF	1.493127042	0.885714286	0.593194189	2.025737795	15.84558427	17.52320488	YPL041C_ORF	0.70651483	0.2825	0.399850064	1.201136383
			YNL137C_ORF	0.716467114	0.6125	0.854889203	1.476071378	54.59121545	75.13890306	YDR096W_ORF	2.177103505	2.13	0.978364141	6.045328943	7.75297	17.24579159	YLL018C_ORF	1.195927492	0.735	0.614585754	1.646730318	9.273650282	25.54224933	YDL226C_ORF	0.952067043	1.1	1.15538082	2.059738857	4.235431014	10.68185884	YLR074C_ORF	1.205269778	0.775396825	0.64333881	1.845708756	13.65535035	36.868635	YER070W_ORF	1.492156032	1.174285714	0.786972468	2.983411552	15.84558427	17.543508	YDR275W_ORF	0.706074769	0.2375	0.336366643	1.196509982
			YPR043W_ORF	0.716289279	0.7475	1.043572788	1.712985294	54.59121545	75.15059713	YLL054C_ORF	2.175637051	2.239722222	1.029455819	6.66600083	7.75297	17.27966251	YBR262C_ORF	1.195589783	0.5125	0.428658732	1.422456263	9.273650282	25.55695246	YOR037W_ORF	0.951564808	1.365	1.43447928	2.297681087	4.235431014	10.70897118	YLR040C_ORF	1.204456605	0.4345	0.36074359	1.352486886	13.65535035	36.91469579	YGL120C_ORF	1.491791101	1.164761905	0.780780837	1.879875249	15.84558427	17.55115078	YAR030C_ORF	0.704412573	0.3775	0.535907527	1.212532076
			YPR189W_ORF	0.715513863	0.69	0.964341902	1.753211244	54.59121545	75.20157004	YOL041C_ORF	2.173863485	1.256666667	0.578079845	2.570364076	7.75297	17.3207053	YPL059W_ORF	1.195534164	0.4325	0.361762979	1.348752796	9.273650282	25.55937455	YCR027C_ORF	0.951394341	0.965	1.014300757	1.923367476	4.235431014	10.71818406	YLR340W_ORF	1.204189011	0.692	0.574660617	1.617498203	13.65535035	36.92986241	YHR163W_ORF	1.490770859	0.998571429	0.669835624	2.323236314	15.84558427	17.57255369	YER174C_ORF	0.704356708	0.233333333	0.331271543	1.200434119
			YOL077C_ORF	0.715409248	0.7575	1.05883451	1.794335123	54.59121545	75.20844494	YBR298C_ORF	2.171910701	1.933333333	0.890153234	3.472019877	7.75297	17.36599474	YDL216C_ORF	1.193578226	0.666428571	0.558345114	1.547122316	9.273650282	25.64464651	YMR212C_ORF	0.950198421	1.078333333	1.134850689	2.066905317	4.235431014	10.78296672	YPL002C_ORF	1.204090871	0.383	0.318082305	1.285339582	13.65535035	36.9354259	YIL022W_ORF	1.490755536	1.145238095	0.768226626	2.2767727	15.84558427	17.57287555	YLR016C_ORF	0.704103051	0.3875	0.550345577	1.337309292
			YDR037W_ORF	0.714529552	0.6175	0.864204984	1.613425314	54.59121545	75.26623474	YCR008W_ORF	2.171448984	1.64	0.755256058	3.225168139	7.75297	17.3767182	YHR108W_ORF	1.193202404	0.9125	0.76474871	1.838926154	9.273650282	25.66105237	YKR054C_ORF	0.949958531	0.875	0.921092839	1.831023493	4.235431014	10.79599307	YHR049W_ORF	1.204038257	0.969	0.804791703	2.461195958	13.65535035	36.93840881	YIL109C_ORF	1.490554242	1.311428571	0.879826131	3.464217701	15.84558427	17.57710475	YMR251W-A_ORF	0.703234244	0.28	0.398160361	1.173475168
			YDL205C_ORF	0.712684771	0.585	0.820839765	1.52669049	54.59121545	75.38730655	YHR037W_ORF	2.170247418	1.103333333	0.508390575	2.066040702	7.75297	17.404652	YML019W_ORF	1.192593317	0.7325	0.614207701	1.605235767	9.273650282	25.68765562	YNL121C_ORF	0.949715204	1.015	1.068741446	1.986978573	4.235431014	10.80921675	YKR024C_ORF	1.203679407	0.5895	0.489748347	1.516896329	13.65535035	36.95875819	YJL124C_ORF	1.490533673	0.842857143	0.565473399	1.890663637	15.84558427	17.57753702	YLR450W_ORF	0.703062696	0.3275	0.465819054	1.250078261
			YLR109W_ORF	0.711716912	0.8775	1.23293403	2.227086295	54.59121545	75.4507627	YIR003W_ORF	2.166787628	2.64	1.218393517	7.759566218	7.75297	17.48530425	YDR419W_ORF	1.19203723	0.628571429	0.527308554	1.512958802	9.273650282	25.71195972	YNL126W_ORF	0.949518704	0.89375	0.941266345	1.867270963	4.235431014	10.81990354	YEL040W_ORF	1.2034665	0.494	0.41048089	1.430690677	13.65535035	36.97083545	YDR420W_ORF	1.490532521	1.182857143	0.793580231	2.47694609	15.84558427	17.57756123	YOR322C_ORF	0.702431368	0.39	0.555214385	1.382283648
			YNL062C_ORF	0.711158656	0.475	0.667924093	1.401372918	54.59121545	75.48734382	YOL081W_ORF	2.166378521	1.503333333	0.693938441	2.402483979	7.75297	17.49486263	YGL127C_ORF	1.1916143	0.515	0.432186824	1.431291105	9.273650282	25.73045421	YHR148W_ORF	0.949451163	1.268333333	1.335859477	2.191157839	4.235431014	10.82357845	YPR037C_ORF	1.203207014	0.5235	0.435087224	1.509896244	13.65535035	36.98555877	YKR100C_ORF	1.490383742	0.964785714	0.647340471	2.280495286	15.84558427	17.58068858	YOL005C_ORF	0.701836207	0.1575	0.224411335	1.114060181
			YDL110C_ORF	0.711037699	0.4075	0.57310604	1.324102864	54.59121545	75.49526788	YMR019W_ORF	2.165881283	2.607083333	1.203705556	11.26989727	7.75297	17.5064862	YOR377W_ORF	1.190871944	0.5825	0.489137395	1.490987365	9.273650282	25.76293804	YGR220C_ORF	0.948611164	1.391666667	1.46705702	2.331013349	4.235431014	10.86935259	YDR508C_ORF	1.202864465	0.711	0.591089038	1.78053572	13.65535035	37.00500169	YNL081C_TIL_4_145__ORF	1.490228744	0.672857143	0.451512659	1.632141012	15.84558427	17.58394786	YJL158C_AAA_29_NCR	0.701722255	0.455	0.648404689	1.364441364
			YCL027W_ORF	0.711016375	0.7325	1.030215373	1.684855806	54.59121545	75.49666474	YIL020C_ORF	2.16482512	1.343333333	0.620527414	2.689848366	7.75297	17.53119768	YDL140C_ORF	1.190453447	0.6825	0.573310953	1.555133628	9.273650282	25.78126233	YPL005W_ORF	0.948591956	0.857222222	0.90367857	1.821494919	4.235431014	10.8704008	YDR092W_ORF	1.202661772	0.61595	0.512155632	1.649667548	13.65535035	37.01650995	YKL014C_ORF	1.48996793	1.235238095	0.8290367	3.482980048	15.84558427	17.58943499	YNL090W_ORF	0.701665114	0.2	0.28503626	1.158047745
			YML081C-A_ORF	0.710851013	0.4525	0.636560955	1.36476633	54.59121545	75.50749654	YHL008C_ORF	2.160787909	1.6	0.740470637	2.707037679	7.75297	17.62593725	YDR484W_ORF	1.190310379	0.528444444	0.443955168	1.430515874	9.273650282	25.78752868	YOR355W_ORF	0.948293798	1.191666667	1.256642898	2.184349913	4.235431014	10.88668052	YLR191W_ORF	1.202557474	0.4656875	0.387247604	1.402465538	13.65535035	37.02243269	YHR038W_ORF	1.489330553	0.567539683	0.381070328	1.548064125	15.84558427	17.60285903	YBR060C_ORF	0.700707579	0.235	0.335375279	1.199376579
			YML034C-A_ORF	0.71050533	0.6875	0.967621172	1.572797809	54.59121545	75.53013591	YCL061C_ORF	2.160568771	0.836666667	0.38724371	1.839164964	7.75297	17.63109233	YOL025W_ORF	1.19013817	0.65	0.546155074	1.530858001	9.273650282	25.79507266	YIL022W_TIL_1_300_42_ORF	0.948097929	1.423333333	1.501251389	2.379081834	4.235431014	10.89738401	YDR233C_ORF	1.201883789	0.416	0.346123314	1.303954052	13.65535035	37.06070556	YNL023C_ORF	1.488324608	1.242857143	0.835071285	2.82629341	15.84558427	17.62408788	YDL241W_ORF	0.700639531	0.2175	0.310430671	1.162968928
			YMR281W_ORF	0.71028329	0.555	0.781378371	1.532154536	54.59121545	75.54467464	YHR028C_ORF	2.159946121	0.54	0.250006236	1.448078458	7.75297	17.64574687	YOR020W-A_ONO_ORF	1.189541161	0.53	0.445549946	1.429165945	9.273650282	25.82123717	YHR182W_ORF	0.948050792	1.203333333	1.269270954	2.168310774	4.235431014	10.89996095	YBR275C_ORF	1.200959024	0.9145	0.761474773	2.349503345	13.65535035	37.11328945	YGR194C_ORF	1.488086242	0.868511905	0.583643528	2.079310445	15.84558427	17.62912578	YBR001C_ORF	0.699826033	0.2165	0.309362598	1.181454972
			YNR028W_ORF	0.708868981	0.565	0.797044327	1.468090018	54.59121545	75.63722596	YOL154W_ORF	2.159108023	0.823148148	0.381244541	1.751449614	7.75297	17.66548877	YAL024C_ORF	1.189000313	0.55125	0.463624773	1.498573723	9.273650282	25.84495533	YDL060W_ORF	0.948020237	1.49	1.571696406	2.388045555	4.235431014	10.90163155	YBL007C_ORF	1.200617388	0.391	0.325665782	1.31242908	13.65535035	37.13272919	YDL060W_ORF	1.487690753	1.408571429	0.946817358	3.272684024	15.84558427	17.63749098	YOR175C_ORF	0.699825772	0.32	0.457256667	1.295237109
			YNL108C_ORF	0.708813878	0.465	0.65602553	1.392478684	54.59121545	75.64082991	YJL213W_ORF	2.158258636	1.623333333	0.752149583	2.963163627	7.75297	17.68551599	YHR121W_ORF	1.186352393	0.6575	0.554219812	1.538436869	9.273650282	25.96128121	YHR144C_ORF	0.947960599	1.116666667	1.177967384	2.077537937	4.235431014	10.90489283	YNL095C_ORF	1.199822307	0.924	0.770114036	2.346633943	13.65535035	37.1779994	YNL291C_ORF	1.486768683	0.813809524	0.547367949	1.905344369	15.84558427	17.65702537	YDL204W_ORF	0.69979628	0.1975	0.282224993	1.128172148
			YGR276C_ORF	0.708608022	0.5175	0.730305026	1.47401995	54.59121545	75.65429249	YBL007C_ORF	2.157981782	0.92	0.426324266	2.018130748	7.75297	17.692048	YHR027C_ORF	1.185630341	0.5525	0.465996846	1.461899957	9.273650282	25.99306075	YMR314W_ORF	0.946908835	0.845	0.892377353	1.789328218	4.235431014	10.96251497	YJL219W_ORF	1.199748643	0.77328125	0.644536049	2.046425172	13.65535035	37.18219575	YGR181W_ORF	1.486127777	0.608571429	0.409501416	1.590408342	15.84558427	17.67062896	YBL083C_ORF	0.699035879	0.3575	0.511418671	1.414667979
			YDR224C_ORF	0.707612865	0.8175	1.155292732	2.039829821	54.59121545	75.71934524	YMR163C_ORF	2.157638522	0.886666667	0.410943102	1.939890055	7.75297	17.70014966	YER052C_ORF	1.185537887	0.62	0.522969369	1.536101503	9.273650282	25.99713176	YLR181C_ORF	0.946806564	1.099833333	1.161624111	2.051042399	4.235431014	10.96812888	YBL103C_ORF	1.199664736	0.4795	0.399695003	1.426115625	13.65535035	37.18697593	YJR005W_ORF	1.48482026	0.945238095	0.636601022	2.055432386	15.84558427	17.69844752	YJR090C_ORF	0.698757244	0.2325	0.332733581	1.191499597
			YDL064W_JXN_EI_1_ORF	0.707555907	0.780666667	1.103328598	1.786916266	54.59121545	75.72306711	YAL068C_ORF	2.157114073	0.733958333	0.340250125	1.665441152	7.75297	17.71253394	YKL047W_ORF	1.185191837	0.5125	0.432419448	1.414667408	9.273650282	26.01237291	YER001W_ORF	0.946514169	1.018333333	1.075877537	2.048477814	4.235431014	10.98418973	YPR194C_ORF	1.199271458	0.825833333	0.688612513	2.103555567	13.65535035	37.209387	YKL157W_ORF	1.48303737	0.978095238	0.65952164	2.35144309	15.84558427	17.73652273	YER047C_ORF	0.698670411	0.29	0.415074112	1.253987476
			YDR404C_ORF	0.707475027	0.695	0.982366831	1.777496153	54.59121545	75.72835188	YBR222C_ORF	2.156258268	2.51	1.164053508	10.07364047	7.75297	17.7327588	YKR070W_ORF	1.184626756	0.6	0.506488645	1.488073295	9.273650282	26.03727334	YLR441C_OCH__ORF	0.946099528	1.493333333	1.578410399	2.38720644	4.235431014	11.00699243	YNR014W_ORF	1.198609162	0.392	0.327045723	1.321955319	13.65535035	37.24715029	YPR152C_ORF	1.482993746	1.203761905	0.811710709	2.934131971	15.84558427	17.73745643	YNL220W_ORF	0.698390931	0.2925	0.418819872	1.225231054
			YOR316C_ORF	0.706405177	0.5025	0.711348128	1.397220266	54.59121545	75.79822719	YNL037C_ORF	2.155996751	0.873333333	0.40507173	1.78416621	7.75297	17.73894305	YJR041C_ORF	1.183638974	0.8525	0.720236507	1.755691177	9.273650282	26.08083736	YLR037C_ORF	0.945530028	1.193333333	1.262078727	2.155559606	4.235431014	11.03836298	YGR175C_ORF	1.19777861	0.677	0.565212965	1.408726971	13.65535035	37.2945463	YMR092C_ORF	1.482894025	1.188571429	0.80152149	2.480937758	15.84558427	17.73959117	YPL016W_ORF	0.696763046	0.355	0.509498892	1.400992409
			YGL026C_ORF	0.706045152	0.6175	0.874589958	1.672702337	54.59121545	75.82172915	YOR308C_ORF	2.154332593	1.296666667	0.601887875	2.807103943	7.75297	17.77833991	YMR038C_ORF	1.182832863	0.5925	0.500916079	1.482186168	9.273650282	26.11642421	YBL084C_ORF	0.94484289	1.101683786	1.1659968	2.057569153	4.235431014	11.07629313	YBR053C_ORF	1.194376801	0.6526875	0.546466994	1.767260339	13.65535035	37.48912553	YOR116C_ORF	1.482586837	1.045238095	0.705009696	2.348079715	15.84558427	17.7461704	YFL031W_JXN_IE_1_ORF	0.696621261	0.455	0.653152618	1.45692703
			YER087C-B_ORF	0.704865319	0.9	1.276839668	2.391693698	54.59121545	75.89870331	YBR114W_ORF	2.152159006	1.2	0.55757962	2.429314054	7.75297	17.82990962	YER044C_ORF	1.182031286	0.7875	0.666226021	1.69724306	9.273650282	26.15184209	YDR376W_ORF	0.944531921	1.27	1.344581344	2.216458122	4.235431014	11.09348731	YGL038C_ORF	1.193905979	0.504	0.422143794	1.480159834	13.65535035	37.51611318	YOR316C_ORF	1.482390754	0.461428571	0.311273239	1.410376307	15.84558427	17.75037259	YBR085W_ORF	0.696112498	0.2925	0.420190703	1.233298728
			YNL246W_INT_1	0.704151324	0.6295	0.893983976	1.625364059	54.59121545	75.94525272	YJR098C_ORF	2.151916361	1.124444444	0.522531668	2.265619391	7.75297	17.83567446	YKR058W_ORF	1.181779957	0.61	0.516170541	1.505325078	9.273650282	26.16295356	YNL198C_ORF	0.944349316	1.372222222	1.453087537	2.273966408	4.235431014	11.10359227	YKR042W_TIL_4_158__ORF	1.193879599	0.9425	0.78944309	1.970268337	13.65535035	37.51762568	YOR101W_ORF	1.481925126	0.730952381	0.49324515	1.627841735	15.84558427	17.76035936	YDR395W_ORF	0.695332845	0.23	0.330776838	1.193746185
			YKR039W_ORF	0.703944327	0.4675	0.664115019	1.373264995	54.59121545	75.95874339	YBR007C_ORF	2.150059811	2.344166667	1.090279747	8.020582571	7.75297	17.87983555	YHR001W_ORF	1.181615109	0.651785714	0.551605772	1.531546037	9.273650282	26.17024322	YGL127C_ORF	0.943319808	0.981666667	1.040650963	1.957596965	4.235431014	11.16067835	YKL087C_TIL_301_600_159_ORF	1.19363556	0.845654762	0.708469813	2.188828079	13.65535035	37.53161988	YPR070W_ORF	1.480663232	1.201636905	0.811553146	3.079843098	15.84558427	17.78748124	YHR152W_ORF	0.69516398	0.15	0.215776427	1.113052624
			YJR057W_ORF	0.701246482	0.5275	0.752231938	1.465387164	54.59121545	76.13437942	YBR085W_ORF	2.14954789	1.49	0.693169018	3.117701553	7.75297	17.89202879	YPL184C_ORF	1.18153317	0.58	0.490887615	1.497895947	9.273650282	26.17386716	YPR196W_ORF	0.94272719	1.213350453	1.287064238	2.161576692	4.235431014	11.19362779	YNL152W_ORF	1.192721699	0.526	0.441008158	1.523435649	13.65535035	37.58405752	YGL133W_ORF	1.480581293	0.915238095	0.618161326	2.15867222	15.84558427	17.78924524	YFL042C_ORF	0.693999813	0.2525	0.363832951	1.21009629
			YHL002W_ORF	0.701160908	0.5725	0.816503021	1.442560675	54.59121545	76.13994462	YLR156W_ORF	2.149467592	0.74	0.344271299	1.632025966	7.75297	17.89394201	YNL232W_ORF	1.1814569	0.5625	0.476107084	1.454152927	9.273650282	26.1772406	YLR186W_ORF	0.941890978	1.355	1.43859537	2.287182781	4.235431014	11.24023164	YGL129C_ORF	1.190780077	0.884	0.742370499	2.279776083	13.65535035	37.69564144	YOR039W_ORF	1.480345051	1.281904762	0.865949976	2.930609292	15.84558427	17.79433304	YLL042C_ORF	0.6936796	0.34	0.490139828	1.374370198
			YDR153C_ORF	0.701037516	0.465	0.66330259	1.399538233	54.59121545	76.14796871	YLL040C_ORF	2.148884173	1.856666667	0.864014306	3.805607815	7.75297	17.90784814	YBR195C_ORF	1.180199832	0.435	0.368581649	1.347228971	9.273650282	26.232882	YBR185C_ORF	0.941669422	1.02001712	1.083200852	2.008923261	4.235431014	11.25260116	YHR026W_ORF	1.19050099	0.43	0.361192476	1.308013429	13.65535035	37.7116997	YDL209C_TIL_7_131__ORF	1.480312883	0.769047619	0.51951694	1.894859949	15.84558427	17.79502607	YLR336C_ORF	0.693500256	0.2725	0.392934246	1.237677409
			YGL231C_ORF	0.699827939	0.4675	0.668021343	1.370813466	54.59121545	76.22658645	YLR343W_ORF	2.148044626	0.98	0.456228883	2.147696432	7.75297	17.92787534	YAL036C_ORF	1.17943296	0.4	0.339146025	1.321228725	9.273650282	26.26686345	YDR454C_ORF	0.941346609	1.821666667	1.935171008	2.637358216	4.235431014	11.27064009	YHR108W_ORF	1.190157113	0.5965	0.501194333	1.482132671	13.65535035	37.73149258	YKR052C_ORF	1.480088719	0.90952381	0.614506278	2.110819141	15.84558427	17.79985683	YDR457W_TIL_12_0__ORF	0.692077206	0.35325	0.510419931	1.407096074
			YCR028C-A_ORF	0.699668339	0.765	1.093375185	2.003975933	54.59121545	76.23695443	YBR228W_ORF	2.1474431	0.983333333	0.457908912	1.903054766	7.75297	17.94223628	YBL103C_ORF	1.179279286	0.5575	0.472746369	1.462554259	9.273650282	26.27367643	YHR043C_OCH__ORF	0.941039312	1.085	1.152980525	2.074176733	4.235431014	11.28783002	YKL204W_ORF	1.189985315	1.2095	1.016399098	3.401657294	13.65535035	37.74138368	YDR249C_ORF	1.479716585	0.544285714	0.367831056	1.41622581	15.84558427	17.80788219	IGR_CHR11:(178284..178428)_0	0.690159232	0.31	0.449171706	1.19061532
			YPL094C_ORF	0.699121142	0.5575	0.797429753	1.535311079	54.59121545	76.272492	YPL167C_ORF	2.146750394	0.963333333	0.448740262	1.959848961	7.75297	17.95878616	YKL125W_ORF	1.178261471	0.45	0.381918624	1.363093347	9.273650282	26.31882903	YIL064W_ORF	0.940963424	0.953333333	1.013146005	1.906842502	4.235431014	11.2920778	YDR255C_ORF	1.18995819	0.4525	0.380265461	1.377161267	13.65535035	37.74294553	YAL031C_ORF	1.479450978	0.706666667	0.477654669	1.400920672	15.84558427	17.81361466	YJR046W_ORF	0.689784135	0.1925	0.279072815	1.152087177
			YKL035W_ORF	0.699021621	0.89	1.273208114	2.478489145	54.59121545	76.27895377	YKL043W_ORF	2.146624352	1.55	0.722063923	3.228829321	7.75297	17.96179889	YGL249W_ORF	1.176732106	0.705625	0.599647954	1.577404893	9.273650282	26.38676922	YJR077C_ORF	0.940898471	1.095	1.163781251	2.047456093	4.235431014	11.29571437	IGR_CHR04:(COMPLEMENT(386538..386772))_129	1.187440369	0.438625	0.36938697	1.321166144	13.65535035	37.88812087	YDL157C_ORF	1.479256674	1.027619048	0.694686099	1.685416424	15.84558427	17.81781056	YEL028W_ORF	0.687257749	0.3075	0.447430386	1.215388049
			YNL321W_ORF	0.698371318	0.5475	0.783966904	1.477933472	54.59121545	76.32116504	YOR116C_ORF	2.146423934	1.77	0.824627406	3.780884532	7.75297	17.9665903	YIL108W_ORF	1.1763099	0.675	0.573828376	1.55880658	9.273650282	26.40554511	YJL178C_ORF	0.94042352	0.986666667	1.049172682	1.950848842	4.235431014	11.32232954	YDL204W_ORF	1.186441968	0.426	0.359056752	1.342602979	13.65535035	37.94579651	YLR187W_ORF	1.47817618	0.770238095	0.52107327	1.791632944	15.84558427	17.84117951	YDR373W_ORF	0.686442106	0.1775	0.258579709	1.140297077
			YER119C_ORF	0.698357803	0.65	0.930754976	1.534318041	54.59121545	76.32204205	YOR090C_ORF	2.14590398	1.543333333	0.719199623	3.347739853	7.75297	17.97902592	YMR125W_ORF	1.175061344	0.7425	0.631881904	1.62843871	9.273650282	26.46111978	YIR033W_ORF	0.939234352	1.173333333	1.249244483	2.126465175	4.235431014	11.38915169	YKR013W_ORF	1.183838569	0.535	0.451919724	1.426133219	13.65535035	38.09647901	YNL243W_ORF	1.477775475	1.455238095	0.984749118	3.789387259	15.84558427	17.84986156	YHR077C_ORF	0.686051128	0.28	0.408132847	1.248010629
			YDR171W_ORF	0.698024174	0.565	0.809427554	1.470491381	54.59121545	76.34368954	YLR098C_ORF	2.144287781	1.361875	0.635117642	2.874558238	7.75297	18.01772671	YJL164C_ORF	1.174960857	0.6675	0.568104032	1.598048831	9.273650282	26.46559585	YLR091W_ORF	0.939052618	1.203333333	1.281433341	2.137652549	4.235431014	11.39938696	YIL056W_ORF	1.183116831	0.5395	0.455998922	1.483801601	13.65535035	38.13832648	YDR470C_ORF	1.476953824	0.933333333	0.631931289	2.202641753	15.84558427	17.86769068	YGR009C_ORF	0.685119257	0.4690625	0.684643579	1.350992775
			YFL026W_ORF	0.696006368	0.8825	1.267948169	2.498698613	54.59121545	76.47449671	YNR065C_ORF	2.144159666	1.386666667	0.646718007	3.007060706	7.75297	18.02079749	YLR356W_ORF	1.174908891	0.385	0.327684983	1.307004377	9.273650282	26.46791083	YJL129C_ORF	0.938525289	1.453333333	1.548528686	2.379488368	4.235431014	11.42912084	YKL029C_ORF	1.181194984	0.9815	0.830938171	2.723639207	13.65535035	38.24991401	YNL172W_ORF	1.476833823	0.484761905	0.328244043	1.439777506	15.84558427	17.87029759	YMR076C_ORF	0.683603151	0.265	0.387651812	1.196431581
			YLR120C_ORF	0.695711428	0.61	0.876800316	1.570754833	54.59121545	76.49359957	YOR227W_ORF	2.142360835	1.806666667	0.84330643	2.747781243	7.75297	18.06396038	YDR116C_ORF	1.173532578	0.7	0.596489619	1.566294324	9.273650282	26.5292693	YML010W_OCH__ORF	0.938086573	1.333333333	1.421332925	2.223972156	4.235431014	11.45389769	YBL041W_ORF	1.17951124	0.3995	0.338699613	1.334922384	13.65535035	38.34786258	YDR386W_ORF	1.476586753	0.893333333	0.604998881	2.012108332	15.84558427	17.87566734	YGL185C_ORF	0.682660816	0.165	0.24170129	1.112827199
			YMR276W_ORF	0.695679747	0.665	0.955899611	1.693977899	54.59121545	76.49565125	YOR377W_ORF	2.1415045	1.5	0.700442142	2.874089014	7.75297	18.0845387	YPR144C_ORF	1.173343024	0.47725	0.4067438	1.390446211	9.273650282	26.53772709	YDL209C_TIL_5_220__ORF	0.937681131	1.175	1.253091228	2.139059177	4.235431014	11.47682728	YLR422W_ORF	1.179231386	0.7075	0.59996707	1.791259204	13.65535035	38.36415929	YLR272C_ORF	1.47654855	1.154285714	0.781745859	3.115719165	15.84558427	17.87649791	YPR006C_ORF	0.68189542	0.2625	0.384956391	1.230304182
			YML089C_ORF	0.695331664	0.53325	0.766900211	1.450180524	54.59121545	76.51819001	YGR092W_ORF	2.140468422	0.306666667	0.14327082	1.232607302	7.75297	18.10946272	YJR136C_ORF	1.172544313	0.5925	0.505311393	1.557700465	9.273650282	26.57338422	YDR492W_ORF	0.937596737	1.076666667	1.148325953	2.027784727	4.235431014	11.48160397	YMR311C_ORF	1.17879376	0.85775	0.727650611	2.247330729	13.65535035	38.38965315	YMR090W_ORF	1.476169852	1.15952381	0.785494845	2.278293574	15.84558427	17.88473542	YPR190C_ORF	0.681866977	0.2025	0.296978746	1.145412619
			YGL219C_ORF	0.694532662	0.505	0.727107633	1.419146122	54.59121545	76.56990329	YOR290C_ORF	2.139698429	1.087666667	0.508327086	2.265781902	7.75297	18.12800444	YEL032W_ORF	1.172508249	0.5975	0.509591297	1.499800303	9.273650282	26.57499493	YDL064W_INT_1	0.936409988	0.890740741	0.951229432	1.876866039	4.58538524	11.54891495	NTS1-2_RRNA	1.178507236	0.632	0.536271633	1.540772257	13.65535035	38.40635093	YPR019W_ORF	1.476096347	0.864285714	0.585521207	2.103001981	15.84558427	17.8863352	YPL081W_INT_1	0.680721954	0.3125	0.459071429	1.264950729
			YJL177W_OCH__ORF	0.693388608	0.83	1.197019955	2.029964578	54.59121545	76.6438934	YGL176C_ORF	2.139466339	1.333333333	0.623208372	2.980239316	7.75297	18.13359639	YNL180C_ORF	1.17237292	0.595	0.507517693	1.484470908	9.273650282	26.58103975	YOR302W_ORF	0.936331388	1.311666667	1.400857307	2.231756691	4.58538524	11.55338233	YKL170W_ORF	1.178291339	0.4655	0.395063585	1.379706187	13.65535035	38.41893609	YDR475C_ORF	1.47561748	0.846666667	0.573771101	1.902492006	15.84558427	17.89676435	YLR429W_ORF	0.679740657	0.3825	0.562714612	1.41132496
			YML057C-A_ORF	0.692781521	0.674285714	0.973302108	1.493791259	57.39399963	76.68312921	YMR210W_ORF	2.136953243	0.42	0.196541502	1.351203718	7.75297	18.19423919	YBL038W_ORF	1.171745347	0.6275	0.535525916	1.514606667	9.273650282	26.60908339	YMR302C_ORF	0.935941778	1.26	1.346237586	2.200754217	4.58538524	11.57554364	YLR028C_ORF	1.177699663	0.4075	0.346013515	1.329926251	13.65535035	38.45344081	YLR120C_ORF	1.475396839	1.010952381	0.685207094	2.564310924	15.84558427	17.90157372	IGR_CHR03:(COMPLEMENT(210480..210621))_4	0.679096714	0.385	0.566929558	1.21570567
			YMR078C_ORF	0.69271737	0.505	0.729013046	1.444172547	57.39399963	76.68727415	YLR422W_ORF	2.136749268	2.3425	1.096291472	7.328424068	7.75297	18.19916869	YJL127C-B_ONO_ORF	1.171274385	0.5225	0.446095302	1.429123549	9.273650282	26.6301412	YCL034W_ORF	0.934810645	1.393333333	1.490497932	2.324246721	4.58538524	11.64004414	YDR055W_ORF	1.175601694	0.4755	0.404473728	1.419351307	13.65535035	38.57595949	YPL155C_ORF	1.475052495	0.969642857	0.657361592	2.311333719	15.84558427	17.90908463	YNL337W_ORF	0.6782406	0.2925	0.431262888	1.216795564
			YJL166W_ORF	0.690596451	0.7925	1.147558751	1.985464149	57.39399963	76.82419569	YHR079C_ORF	2.135912312	1.48	0.692912341	3.402517507	7.75297	18.21940724	YJR025C_ORF	1.171032409	0.715	0.610572341	1.588296826	9.273650282	26.64096463	YGL040C_ORF	0.934540871	0.941666667	1.007624916	1.890514588	4.58538524	11.65546285	YFL038C_ORF	1.174423156	0.5785	0.49258225	1.572086651	13.65535035	38.64490175	YLR001C_ORF	1.469199389	0.545714286	0.371436505	1.48525734	15.84558427	18.03771964	YLR330W_ORF	0.677885365	0.2775	0.409361249	1.271916241
			YJL063C_ORF	0.690537312	0.48	0.695110882	1.379429381	57.39399963	76.82801029	YPL091W_ORF	2.135595594	1.58	0.739840448	2.501424323	7.75297	18.22707074	YBR125C_ORF	1.169663558	0.505	0.431748084	1.407520105	9.273650282	26.70224561	YGL044C_ORF	0.934261128	1.335	1.428936686	2.271777763	4.58538524	11.67146569	YCL039W_ORF	1.174289816	0.6135	0.52244343	1.633592422	13.65535035	38.65270715	YOR210W_ORF	1.468713768	0.640952381	0.436403876	1.438507034	15.84558427	18.04847463	YDL048C_ORF	0.677844512	0.255	0.376192468	1.195575965
			YLR185W_ORF	0.690442102	0.8325	1.205749183	2.081848954	57.39399963	76.83415121	YOR356W_ORF	2.133703622	1.893333333	0.887345981	5.341635801	7.75297	18.27290606	YBL047C_ORF	1.169596599	0.6375	0.545059724	1.587424813	9.273650282	26.70524555	YJL050W_ORF	0.934166312	1.328333333	1.421945232	2.246281971	4.58538524	11.67689301	YGR225W_INT_1	1.171400131	1.891071429	1.614368462	18.03553182	16.17259848	38.82212697	YGL150C_ORF	1.46845746	1.002380952	0.682608097	2.633800958	15.84558427	18.05415615	YLR312C-B_ONO_ORF	0.676914993	0.3425	0.505971952	1.238431857
			YNL081C_ORF	0.688702476	0.477083333	0.692727774	1.386422132	57.39399963	76.94627389	YNL151C_ORF	2.133451392	1.523333333	0.714022986	3.123484377	7.75297	18.27902389	YLR460C_ORF	1.169020181	0.674375	0.576871992	1.550581396	9.273650282	26.73107956	YER059W_ORF	0.934098203	0.941666667	1.008102428	1.894019755	4.58538524	11.68079268	YKL181W_ORF	1.171141608	0.414	0.353501231	1.342079578	16.17259848	38.83730848	YPR133C_ORF	1.46823229	0.685714286	0.467033923	1.620224891	15.84558427	18.05915037	IGR_CHR04:(1022912..1023059)_58	0.676272757	0.341875	0.505528275	1.240565189
			YMR205C_ORF	0.687587643	0.9	1.308924047	2.59475698	57.39399963	77.01804653	YGL178W_ORF	2.132314775	1.326666667	0.622172056	2.407801705	7.75297	18.30661362	YOR166C_ORF	1.166785009	0.847916667	0.726711999	1.851487066	9.273650282	26.83140676	YHR147C_ORF	0.932792566	1.503333333	1.611648064	2.395780721	4.58538524	11.75571635	YMR203W_ORF	1.171120197	0.4535	0.387236085	1.332176652	16.17259848	38.83856601	YJL048C_ORF	1.467960837	0.83047619	0.565734569	2.01503738	15.84558427	18.06517478	YHR047C_ORF	0.676126738	0.2325	0.343870441	1.188250993
			YKL064W_ORF	0.685757198	0.575	0.838489194	1.462442949	57.39399963	77.13575269	YFL023W_ORF	2.131820498	1.686666667	0.791186063	4.168317499	7.75297	18.31862227	YDR305C_ORF	1.166506296	0.54	0.462920776	1.440221379	9.273650282	26.84393377	YOR189W_ORF	0.932584675	1.278333333	1.370742376	2.202335534	4.58538524	11.76767566	YHR132C_ORF	1.170387687	1.0795	0.922343948	3.055045198	16.17259848	38.88160481	YDL033C_ORF	1.466771407	0.652857143	0.445098084	1.67752958	15.84558427	18.09161884	YEL015W_ORF	0.674862293	0.2975	0.440830675	1.259682652
			YPL106C_ORF	0.68517928	0.675	0.985143626	1.798461213	57.39399963	77.17287998	YKR072C_ORF	2.129184683	2.25	1.056742526	6.280560357	7.75297	18.38277079	YML126C_ORF	1.16642721	0.575	0.492958322	1.512172048	9.273650282	26.84748907	YGR014W_ORF	0.932468195	1.1	1.1796649	2.067540253	4.58538524	11.77437994	YLR199C_ORF	1.169858727	0.424	0.362436925	1.339681958	16.17259848	38.91270398	YPL226W_ORF	1.466719884	1.414761905	0.96457539	3.859051865	15.84558427	18.09276605	YPL250C_TIL_301_600_155_ORF	0.674822204	0.4925	0.729821866	1.277190659
			YCR046C_ORF	0.684749402	0.6325	0.923695586	1.679113258	57.39399963	77.20048558	YDR175C_ORF	2.12874779	1.396666667	0.656097765	2.490051263	7.75297	18.3934215	YOR117W_ORF	1.166078657	0.65	0.557423803	1.562636424	9.273650282	26.86316169	YDR178W_ORF	0.932404634	1.096666667	1.176170331	2.054298465	4.58538524	11.77803946	YAL010C_AAA_28_NCR	1.168207144	0.404305556	0.346090638	1.322562274	16.17259848	39.00991377	YDR294C_ORF	1.46630798	1.145238095	0.781035165	2.536078703	15.84558427	18.10194269	YCR044C_ORF	0.674263149	0.225	0.333697608	1.161839239
			YDR089W_ORF	0.683936925	0.6225	0.910171651	1.525316507	57.39399963	77.25263483	YPL009C_ORF	2.127247996	1.546666667	0.72707398	3.397083188	7.75297	18.43002282	YGL078C_ORF	1.166000911	0.63	0.540308326	1.513563544	9.273650282	26.86665834	YOR116C_TIL_1201_1500_230_ORF	0.930362873	1.1	1.182334369	2.137580469	4.58538524	11.89599668	YJL212C_ORF	1.167131539	0.421283333	0.360956173	1.346088545	16.17259848	39.07331017	YDR375C_ORF	1.466298915	1.34952381	0.920360641	4.041774515	15.84558427	18.10214475	YBR095C_ORF	0.672982935	0.1925	0.286039942	1.14126876
[truncated: 6,174 more rows]
[truncated: 71 more columns]
