# Supplementary material for: Widespread mRNA Association with Cytoskeletal Motor Proteins and Identification and Dynamics of Myosin-Associated mRNAs in S. cerevisiae
Source: PLoS One. 2012 Feb 16;7(2):e31912. doi: 10.1371/journal.pone.0031912 (PMC3281097; doi:10.1371/journal.pone.0031912)
Supplement: Dataset S2 — Significance analysis of microarray results for each immunoaffinity purification approach for the kinesin-like proteins and dynein. (TXT) [file pone.0031912.s002.txt]

		Kip1_GFP_latB	Kip1_GFP_latB	Kip1_GFP_latB	Kip1_GFP_latB	Kip1_GFP_latB	Kip1_GFP_latB	Kip1_GFP_latB	Kip2_9Myc_xlink	Kip2_9Myc_xlink	Kip2_9Myc_xlink	Kip2_9Myc_xlink	Kip2_9Myc_xlink	Kip2_9Myc_xlink	Kip2_9Myc_xlink	Kip2_GFP_latB	Kip2_GFP_latB	Kip2_GFP_latB	Kip2_GFP_latB	Kip2_GFP_latB	Kip2_GFP_latB	Kip2_GFP_latB	Kip3_GFP_xlink	Kip3_GFP_xlink	Kip3_GFP_xlink	Kip3_GFP_xlink	Kip3_GFP_xlink	Kip3_GFP_xlink	Kip3_GFP_xlink	Kip3_GFP_latB	Kip3_GFP_latB	Kip3_GFP_latB	Kip3_GFP_latB	Kip3_GFP_latB	Kip3_GFP_latB	Kip3_GFP_latB	Kar3_GFP_xlink	Kar3_GFP_xlink	Kar3_GFP_xlink	Kar3_GFP_xlink	Kar3_GFP_xlink	Kar3_GFP_xlink	Kar3_GFP_xlink	Kar3_GFP_latB	Kar3_GFP_latB	Kar3_GFP_latB	Kar3_GFP_latB	Kar3_GFP_latB	Kar3_GFP_latB
Gene ID	Microarray ID -- in most cases matches systematic names in Yeast Genome Database.	Gene ID	Score(d)	Numerator(r)	Denominator(s+s0)	Fold Change	q-value(%)	localfdr(%)	Gene ID	Score(d)	Numerator(r)	Denominator(s+s0)	Fold Change	q-value(%)	localfdr(%)	Gene ID	Score(d)	Numerator(r)	Denominator(s+s0)	Fold Change	q-value(%)	localfdr(%)	Gene ID	Score(d)	Numerator(r)	Denominator(s+s0)	Fold Change	q-value(%)	localfdr(%)	Gene ID	Score(d)	Numerator(r)	Denominator(s+s0)	Fold Change	q-value(%)	localfdr(%)	Gene ID	Score(d)	Numerator(r)	Denominator(s+s0)	Fold Change	q-value(%)	localfdr(%)	Gene ID	Score(d)	Numerator(r)	Denominator(s+s0)	Fold Change	q-value(%)
Score(d)	SAM score, which is a modified t-score	YJR151C_ORF	1.624537211	1.35	0.831005896	2.564476087	20.83265983	10.22904268	YOL068C_AAA_27_NCR	3.015210907	0.790916667	0.262308903	1.731695746	50.70461554	59.7749491	YLR087C_TIL_8401_8700_224_ORF	2.0661367	1.773333333	0.858284611	3.619050153	65.5056937	100	YGL121C_ORF	6.100151417	2.207638889	0.361899031	4.612458604	0	0.356222938	YOR231W_ORF	0.669717483	1.573333333	2.349249308	2.874514537	90.18571682	100	YGR169C-A_ONO_ORF	8.440150291	2.093333333	0.24802086	4.27980369	0	0.058638436	YLL020C_ORF	3.874887441	2.902	0.74892498	7.515702996	0
Numerator(r)		YJL096W_ORF	1.500251985	0.961666667	0.641003429	1.941081954	20.83265983	14.32166971	YBR132C_ORF	3.009244992	1.757916667	0.584172	3.668615541	50.70461554	59.69740003	YOL059W_ORF	2.030516134	1.26125	0.62114749	2.380925838	65.5056937	100	YMR206W_ORF	6.059358851	1.804444444	0.297794616	3.532669406	0	0.336299519	YOR343W-B_ORF	0.628306715	1.601666667	2.549179608	3.334685484	90.18571682	100	YGL116W_ORF	6.468082014	1.49	0.230361952	2.790700351	0	0	YDR342C_ORF	3.708653791	2.3775	0.641068197	5.213779102	0
Denominator(s+s0)		YOR381W_ORF	1.483825083	1.23	0.828938676	2.296152143	20.83265983	14.82744128	YHR152W_ORF	3.001910339	0.655	0.218194392	1.57370613	50.70461554	59.60200064	YJR151C_ORF	1.934088323	1.72375	0.891246785	3.772497036	65.5056937	100	YEL058W_ORF	5.944611188	2.466666667	0.414941632	5.415684783	0	0.280072582	YGL067W_ORF	0.604340217	1.504166667	2.488940211	2.661486867	90.18571682	100	YLR438C-A_ORF	6.464439228	1.286666667	0.199037631	2.438203239	0	0	YLR286C_ORF	3.533695003	2.2925	0.648754349	4.886764814	0
Fold Change		YKL041W_ORF	1.483584987	1.234166667	0.83188134	2.272335346	20.83265983	14.83473699	YKL216W_ORF	2.876867472	0.7025	0.244189212	1.625593903	50.70461554	57.98613285	UNKNOWN_2_ORF	1.91654744	1.243541667	0.648844709	2.403176408	65.5056937	100	YDR436W_ORF	4.839131204	2.570833333	0.531259275	6.02339518	0	0	YKL005C_ORF	0.600731171	1.305833333	2.173739929	2.459860212	90.18571682	100	YDR436W_ORF	6.266617156	3.11	0.496280517	8.648543228	0	0	YKR042W_TIL_7_5__ORF	3.515220103	2.359	0.671081733	5.099061418	0
q-value(%)	False-Discovery Rate	YOL059W_ORF	1.48260327	1.15	0.775662663	2.177234723	20.83265983	14.86453773	YNL201C_ORF	2.63221318	1.895178571	0.719994332	4.205767335	50.70461554	55.14058386	YOR383C_OCH__ORF	1.914798726	1.3775	0.71939676	2.635093448	65.5056937	100	YFR017C_ORF	4.838128443	1.555	0.321405274	2.969958927	0	0	YOR025W_ORF	0.600356847	1.2975	2.161214628	2.451234753	90.18571682	100	YNL242W_ORF	6.197157745	2.283333333	0.368448477	4.982953606	0	0	YDR345C_ORF	3.380662123	2.2575	0.667768596	4.677422267	0
localfdr(%)	local False-Discovery Rate	YPL194W_ORF	1.414057476	1.0775	0.761991658	2.068607571	20.83265983	16.81955089	YGL098W_ORF	2.462004483	1.065	0.432574354	2.0643884	50.70461554	53.55326874	YMR231W_ORF	1.907120935	1.046666667	0.548820291	2.08874779	65.5056937	100	YDL201W_ORF	4.713202077	1.736666667	0.368468535	3.324981387	0	0	YPL269W_ORF	0.584178473	1.3075	2.238185863	2.525307167	90.18571682	100	YDR063W_ORF	6.166037575	0.983333333	0.159475728	1.973164513	0	0	YIL051C_ORF	3.216728475	2.2135	0.688121493	4.715406466	0
		YMR035W_ORF	1.366671675	0.944166667	0.690851127	1.909571276	31.1466373	18.10625053	YPL067C_ORF	2.418596242	0.600375	0.248232834	1.518283091	50.70461554	53.18749806	YFR016C_ORF	1.885053998	1.460416667	0.774734659	2.816359134	65.5056937	100	YJL123C_ORF	4.5886848	1.46	0.318173957	2.717976593	0	0	YNL051W_ORF	0.574508551	1.356666667	2.361438596	2.478318647	90.18571682	100	YOR294W_ORF	6.047580723	1.103333333	0.182442101	2.147439702	0	0	YJR123W_ORF	3.125064889	2.455	0.785583688	5.438497078	0
		YIL136W_ORF	1.344105288	0.966666667	0.719189691	1.958776571	31.1466373	18.73621189	YHR172W_AAA_5_NCR	2.406516298	0.878392857	0.365005987	1.818218482	50.70461554	53.08634588	YJL222W_ORF	1.848625577	1.405833333	0.76047489	2.540858725	65.5056937	100	YLR420W_ORF	4.351755985	1.25	0.28724037	2.378742263	0	0	YJL100W_ORF	0.549622024	1.3825	2.515364997	2.720547881	90.18571682	100	YHR146W_ORF	6.027920488	1.28	0.212345203	2.416841795	0	0	YDR343C_ORF	3.12264151	2.2175	0.710135952	4.708197101	0
		YOR356W_ORF	1.323726124	0.843333333	0.637090496	1.801619775	31.1466373	19.32679475	YAL017W_ORF	2.365041876	0.505	0.213526875	1.41856315	50.70461554	52.73781093	YOR142W-A_ORF	1.788188893	1.745	0.97584769	3.61174708	65.5056937	100	YDL181W_ORF	4.316263033	1.525	0.35331489	2.902698608	0	0	YNL081C_ORF	0.548474466	1.399166667	2.551015139	2.40450919	90.18571682	100	YLR175W_ORF	5.942664229	1.09	0.183419416	2.136436254	0	0	YGL008C_ORF	3.108282768	2.3515	0.756527052	5.105882366	0
		YDR318W_ORF	1.319235454	0.988333333	0.749171295	1.937274042	31.1466373	19.46051179	YDL048C_TIL_10_0_US200_ORF	2.262927799	0.814642857	0.359995073	1.741424608	50.70461554	51.84796682	YER132C_ORF	1.764664887	1.554166667	0.880714904	3.256726645	65.5056937	100	YNL242W_ORF	4.313091192	1.71	0.396467388	3.328097302	0	0	YOL059W_ORF	0.54322271	1.2725	2.342501475	2.466088956	90.18571682	100	YJL068C_ORF	5.902338812	1.253333333	0.212345203	2.369515459	0	0	YKR042W_TIL_8_132__ORF	3.090201139	2.135	0.690893539	4.214005092	0
		YBR158W_TIL_2_203__ORF	1.318201035	1.456666667	1.105041361	2.531662422	31.1466373	19.49151808	YEL013W_ORF	2.243648706	0.8825	0.39333252	1.828207124	50.70461554	51.67270319	IGR_CHR13:(830527..831527)_105	1.750762168	1.29	0.736821953	2.668898998	65.5056937	100	YPR129W_ORF	4.263327283	1.645833333	0.386044332	3.08324734	0	0	YDR457W_TIL_9601_9900_57_ORF	0.543044877	1.341666667	2.470636817	2.131579377	90.18571682	100	YKL023W_ORF	5.767702517	0.983333333	0.170489607	1.980363134	0	0	YHR143W_ORF	3.082092518	2.122	0.688493284	4.475381344	0
		YOL130W_ORF	1.311688113	1.505833333	1.148011725	2.452852091	31.1466373	19.68857835	YLR328W_ORF	2.164281722	0.725	0.334984116	1.640919596	50.70461554	50.91900787	YMR096W_ORF	1.692523994	1.28125	0.757005517	2.651636066	65.5056937	100	YMR226C_ORF	4.260139318	1.658333333	0.389267395	3.098997401	0	0	YIL113W_ORF	0.542706904	1.405833333	2.590409895	2.828333074	90.18571682	100	YER177W_ORF	5.644356893	1.583333333	0.280516162	2.987998297	0	0	YKR042W_ORF	3.020993306	2.151	0.712017466	4.57776427	0
		YNL286W_ORF	1.304219132	0.925833333	0.709875596	1.874114796	31.1466373	19.91867464	YIL050W_ORF	2.157019773	0.52	0.241073358	1.432432653	50.70461554	50.84743056	YOL021C_ORF	1.687922681	1.364375	0.808316053	2.614100377	65.5056937	100	YHR187W_ORF	4.247576816	1.133333333	0.266818796	2.203552163	0	0	YNL126W_ORF	0.538294937	1.240238095	2.304012189	2.37032569	90.18571682	100	YPL195W_ORF	5.638862075	1.11	0.196848227	2.150876484	0	0	YLR390W-A_ORF	3.003586158	2.016	0.67119766	3.912807882	0
		YBR160W_ORF	1.303695343	0.909166667	0.697376631	1.85545545	31.1466373	19.93498357	YER095W_ORF	2.151351688	0.4575	0.212657002	1.373458869	50.70461554	50.79136305	YPL050C_ORF	1.66642857	1.321666667	0.793113303	2.685592089	65.5056937	100	YBL091C_ORF	4.188618557	1.169166667	0.27912942	2.230898739	0	0	YGL255W_ORF	0.537249531	1.388333333	2.584149923	2.186991588	90.18571682	100	YEL058W_ORF	5.614305593	2.373333333	0.422729631	5.220889699	0	0	YJL079C_ORF	2.947156993	1.922	0.652153925	3.803488673	0
		YLR099C_ORF	1.292277351	0.990833333	0.766734271	1.932364406	31.1466373	20.29646505	YBR247C_ORF	2.148328526	0.82	0.381692088	1.748698541	50.70461554	50.76139798	YJR161C_ORF	1.653526723	0.939166667	0.567977919	1.951712974	65.5056937	100	YNL134C_ORF	4.177976364	1.248333333	0.298788989	2.387389702	0	0	YLR092W_ORF	0.519949985	1.176333333	2.26239709	2.230976745	90.18571682	100	YGR086C_ORF	5.552033554	0.916666667	0.16510467	1.892035348	0	0	YOR247W_TIL_6_187__ORF	2.942748488	1.986	0.674879287	3.951292782	0
		YFR014C_ORF	1.284254745	1.083333333	0.84355019	2.118466953	31.1466373	20.55768064	YPR130C_ORF	2.148210397	0.50952381	0.237185245	1.424079302	50.70461554	50.76022633	YOL052C-A_ORF	1.640585175	0.91	0.554680131	1.921389204	65.5056937	100	YDR305C_INT_1	4.157070149	2.5925	0.623636337	5.479568524	0	0	YIL137C_ORF	0.51731032	1.413333333	2.7320803	2.500374852	90.18571682	100	YDR529C_ORF	5.52880787	0.943333333	0.170621471	1.918461918	0	0	YLR044C_OCH__ORF	2.904314128	1.9415	0.668488295	3.751589168	0
		YGL067W_ORF	1.281492368	1.289166667	1.005988564	2.224711564	31.1466373	20.64909021	YDR524C_ORF	2.119600982	0.77	0.363275921	1.685824661	50.70461554	50.47546042	YLR432W_OCH__ORF	1.625151241	1.245	0.766082546	2.474035832	65.5056937	100	YER177W_ORF	4.149963585	1.563333333	0.376710133	2.977754861	0	0	YIL119C_ORF	0.517060344	1.188333333	2.298248835	2.30191858	90.18571682	100	YDL201W_ORF	5.513870882	1.496666667	0.271436655	2.799766327	0	0	YJL138C_ORF	2.903982211	2.3125	0.796320305	4.838449242	0
		YMR316C-B_ORF	1.280996326	1.261574074	0.984838167	2.396683473	31.1466373	20.66558661	YOL018C_ORF	2.112684514	0.8925	0.422448309	1.820945804	50.70461554	50.40654854	YPL269W_ORF	1.615424634	1.19625	0.740517369	2.460371366	65.5056937	100	YCL057C-A_ORF	4.141388997	1.456666667	0.351733843	2.783076089	0	0	YHR117W_ORF	0.51020079	1.254166667	2.458182527	2.184908744	90.18571682	100	YBL091C_ORF	5.49486147	1.176666667	0.21413946	2.258888035	0	0	YMR122W-A_ORF	2.873391149	1.719	0.598247823	3.294506572	0
		YOL001W_ORF	1.273636027	1.0725	0.84207731	2.064979971	31.1466373	20.9133729	YBR210W_ORF	2.108955425	0.6625	0.314136559	1.584690576	50.70461554	50.36942439	YGL063W_ORF	1.615405993	1.129583333	0.699256619	2.18045016	65.5056937	100	YDR063W_ORF	4.117413342	1.078333333	0.261895818	2.098132354	0	0	YPL184C_ORF	0.507920207	1.238333333	2.438046993	2.133280328	90.18571682	100	YER099C_ORF	5.466673437	1.063333333	0.194511954	2.099955338	0	0	YDL014W_ORF	2.872494934	1.8575	0.646650401	3.64800563	0
		YHR150W_ORF	1.266259116	1.114166667	0.879888368	2.093931425	31.1466373	21.16759536	YJL146W_ORF	2.088987197	0.425	0.203447872	1.342467363	50.70461554	50.17138313	YLR094C_ORF	1.605594232	1.397916667	0.870653767	2.638969042	65.5056937	100	YGL208W_ORF	4.116745946	1.201666667	0.291897213	2.283452093	0	0	YLR270W_ORF	0.50696089	1.103333333	2.176367755	2.122803404	90.18571682	100	YJR072C_ORF	5.456444412	0.73	0.133786757	1.660331753	0	0	YKR028W_ORF	2.868790322	1.7565	0.612278976	3.392393842	0
		YHR211W_ORF	1.265767072	1.108425926	0.875695024	2.103712579	31.1466373	21.18476909	YDR197W_ORF	2.053306562	0.8	0.389615469	1.717417006	50.70461554	49.82307864	YFR055W_ORF	1.598226855	1.5075	0.943232805	3.00555535	65.5056937	100	YNL178W_AAA_30_NCR	4.109887722	1.698333333	0.413231078	3.224706985	0	0	YMR137C_ORF	0.50457023	1.165833333	2.310547201	2.265495068	90.18571682	100	YLR145W_ORF	5.413461181	1.273333333	0.23521612	2.406488956	0	0	YPR156C_ORF	2.863443861	1.588	0.554576963	3.050470913	0
		YBL075C_ORF	1.261280506	1.143214286	0.906391782	2.257858675	31.1466373	21.34265065	YEL011W_ORF	2.043055375	0.7615625	0.372756661	1.674593702	50.70461554	49.72476719	YJL090C_ORF	1.597928398	1.211666667	0.758273442	2.368096931	65.5056937	100	IGR_CHR13:(COMPLEMENT(62402..62543))_8	4.06343574	2.696666667	0.663642011	5.883313124	0	0	YIL087C_ORF	0.5041244	1.21	2.400201221	2.528209197	90.18571682	100	YOR194C_ORF	5.383260776	1.086666667	0.201860306	2.12647931	0	0	YCR024C-A_ORF	2.80235185	2.039	0.727603138	4.01566274	0
		YMR231W_ORF	1.260679118	0.841666667	0.667629577	1.787131185	31.1466373	21.36399198	YDL209C_TIL_7_131__ORF	2.014572549	0.5225	0.25936023	1.439257273	50.70461554	49.45678919	YGL073W_ORF	1.59682746	1.02625	0.642680581	2.015172166	65.5056937	100	YMR174C_ORF	4.06151163	1.220833333	0.30058595	2.340181318	0	0	YGL073W_ORF	0.501131438	1.1425	2.279841001	2.186755798	90.18571682	100	YGL099W_ORF	5.360286778	1.003333333	0.18717904	1.995919266	0	0	YHL034C_ORF	2.791358954	1.708	0.611888341	3.207553804	0
		YMR201C_ORF	1.245061592	1.134166667	0.910932177	2.095869609	31.1466373	21.93367434	YLR005W_ORF	2.007469191	0.525	0.261523316	1.437219549	50.70461554	49.39129436	YDR186C_ORF	1.584418286	1.419583333	0.895965002	2.73878252	65.5056937	100	YML042W_ORF	4.057790137	1.121666667	0.276423035	2.175263962	0	0	YGR279C_TIL_1_61__ORF	0.494399936	1.134166667	2.294026727	2.170763523	90.18571682	100	YJL122W_ORF	5.299557302	0.92	0.173599406	1.892767326	0	0	YFR015C_ORF	2.775637326	1.7775	0.640393463	3.52451302	0
		YIL087C_ORF	1.241426705	0.8175	0.658516525	1.75612384	31.1466373	22.07071801	YLR070C_ORF	2.003025531	0.65	0.324509094	1.56946806	50.70461554	49.35062046	YNL066W_TIL_5_121__ORF	1.583635121	1.845833333	1.165567313	4.547376691	65.5056937	100	YNL097C_ORF	3.985155387	1.245833333	0.312618509	2.386510356	0	0	YOL113W_ORF	0.492940213	1.121666667	2.275461884	2.12335407	90.18571682	100	YDR238C_ORF	5.270595542	1.43	0.271316588	2.673712592	0	0	YJR105W_ORF	2.74579322	1.6785	0.611298763	3.204495162	0
		YIL010W_ORF	1.226934081	1.286666667	1.048684429	2.185942298	31.1466373	22.63481809	YOR035C_ORF	1.99393477	0.675	0.338526621	1.59115664	50.70461554	49.26815747	YGR047C_ORF	1.562439977	0.9175	0.587222558	1.917088611	65.5056937	100	YKR049C_ORF	3.979399806	1.381666667	0.347204788	2.561699037	0	0	YKL165C_ORF	0.490722811	1.235833333	2.518393897	2.158259297	90.18571682	100	YIL127C_ORF	5.257738158	1.193333333	0.226967053	2.300754943	0	0	YPL283C_ORF	2.739544902	2.0355	0.743006621	4.121162227	0
		YNL204C_ORF	1.224744995	0.740833333	0.604887823	1.669584814	31.1466373	22.72249365	YBR185C_ORF	1.992506409	0.673258929	0.33789549	1.581126708	50.70461554	49.25529481	YPR047W_ORF	1.531627929	1.123333333	0.733424425	2.223203924	65.5056937	99.38147409	YIL142W_ORF	3.935866634	1.405	0.356973478	2.659977429	0	0	UNKNOWN_2_ORF	0.480788319	1.096666667	2.280976102	2.163859234	90.18571682	100	YNL178W_AAA_30_NCR	5.119549845	1.41	0.27541484	2.653724397	0	0	YNL242W_ORF	2.705722128	2.512	0.9284028	6.341244281	0
		YGR072W_ORF	1.210005497	1.090833333	0.901511056	2.026999667	31.1466373	23.32946727	YOR026W_ORF	1.980963355	0.56	0.282690742	1.475625648	50.70461554	49.15232812	YPL263C_ORF	1.519606091	0.961666667	0.632839439	1.987598322	65.5056937	98.06275123	YDL160C-A_ONO_ORF	3.931787573	1.096666667	0.278923173	2.125883556	0	0	YOL130W_ORF	0.480479445	1.263333333	2.629318164	2.145589938	90.18571682	100	YML009C_ORF	5.061073716	0.776666667	0.153458873	1.711748668	0	0	YKR059W_ORF	2.676959564	2.27	0.847976948	4.732493	0
		SNR70_SNORNA	1.201092106	0.938333333	0.781233453	1.869927957	31.1466373	23.71041032	YLR273C_ORF	1.962204918	0.5375	0.273926538	1.446931272	50.70461554	48.98895422	YGL150C_ORF	1.512032969	1.295416667	0.856738373	2.821747101	65.5056937	97.21379169	YJR073C_ORF	3.91382038	1.4575	0.372398286	2.715248993	0	0	YLR201C_ORF	0.479450252	1.036666667	2.162198604	2.013602632	90.18571682	100	YLR154W-B_ONO_ORF	5.044152429	2.34	0.463903507	4.907239833	0	0	YDL048C_TIL_1201_1500_100_ORF	2.668163331	1.628	0.61015755	3.106876762	0
		YLR449W_ORF	1.198446821	1.046666667	0.873352617	1.98500094	31.1466373	23.82545445	YPL016W_ORF	1.959379511	0.655	0.334289502	1.569634941	50.70461554	48.96479724	YJL100W_ORF	1.507505402	1.276666667	0.846873693	2.48589731	65.5056937	96.70003755	YOR178C_ORF	3.911935477	1.211369048	0.309659772	2.287951625	0	0	YIL090W_ORF	0.477131784	1.125833333	2.359585697	2.153909057	90.18571682	100	YLR068W_ORF	5.023832634	1.646666667	0.327771004	3.120673358	0	0	YHR143W_TIL_7_80__ORF	2.63280618	2.164	0.821936691	4.653069949	0
		YGL032C_ORF	1.197866355	1	0.83481767	1.936267056	31.1466373	23.85082015	YKL184W_ORF	1.958038692	0.711160714	0.363200542	1.624774195	50.70461554	48.95337629	YNL078W_ORF	1.499571376	0.878125	0.585583997	1.887220242	65.5056937	95.78933167	YMR110C_ORF	3.850289683	1.301666667	0.338069801	2.502188875	0	0	YKL017C_ORF	0.472550628	1.124166667	2.378933812	2.017426896	90.18571682	100	YDR433W_ORF	4.996341336	1.853333333	0.370938094	3.572312521	0	0	YLR110C_OCH__ORF	2.587709023	1.99	0.769020003	3.768184604	0
		YGL050W_ORF	1.1966045	0.865833333	0.723575194	1.832314511	31.1466373	23.90611188	YOL010W_ORF	1.947064557	1.435	0.737006893	3.195027333	50.70461554	48.86096454	YHL040C_ORF	1.478700281	1.0075	0.68134159	2.125519947	65.5056937	93.33845993	YGR248W_ORF	3.767698678	1.4325	0.380205564	2.751543028	0	0	YPR047W_ORF	0.472447715	1.105833333	2.340647015	2.160525834	90.18571682	100	YGL097W_ORF	4.900325946	1.01	0.206108739	2.026786398	0	0	YNL339C_ORF	2.547277837	1.7625	0.6919151	3.303987849	0
		YKR017C_ORF	1.194683611	0.896666667	0.75054739	1.880269225	31.1466373	23.99067486	YKL047W_ORF	1.932248216	0.6625	0.342864853	1.569257242	50.70461554	48.73934281	YLR427W_ORF	1.47359977	1.74375	1.183326732	3.921841485	65.5056937	92.72936032	YEL015W_ORF	3.766208337	1.5875	0.421511467	2.986949268	0	0	YDR422C_ORF	0.470372267	1.093333333	2.324400078	2.168260908	90.18571682	100	YCL027W_ORF	4.864384977	1.843333333	0.378944788	3.589616451	0	0	YDR025W_ORF	2.522889894	2.374	0.940984387	4.385686481	0
		YJL100W_ORF	1.191812057	1.06	0.889401978	1.992177627	31.1466373	24.11797348	YMR004W_ORF	1.929461267	0.5175	0.268209582	1.427313379	50.70461554	48.71688767	YNL025C_ORF	1.473048102	0.895625	0.608007979	1.923026345	65.5056937	92.66328141	YDR018C_ORF	3.755082981	0.906666667	0.241450501	1.874612565	0	0	YPR121W_ORF	0.469512123	1.060833333	2.259437578	2.021392056	90.18571682	100	YDR348C_ORF	4.783037973	1.146666667	0.239736058	2.231158105	0	0	YOL086C_ORF	2.490364693	1.7485	0.702106003	3.336236665	0
		YAL046C_ORF	1.181877618	0.946666667	0.800985358	1.91820297	31.1466373	24.56657917	YMR206W_ORF	1.925972338	0.445194444	0.231153083	1.360030883	50.70461554	48.68897073	YGR146C_ORF	1.470330268	1.115445362	0.758635924	2.324766755	65.5056937	92.33720724	YCL035C_ORF	3.724075825	0.910833333	0.244579696	1.879902014	0	0	YLR190W_ORF	0.468712957	1.160833333	2.476640161	2.015376592	90.18571682	100	YNL134C_ORF	4.777452637	1.173333333	0.245598109	2.25983447	0	0	YFR031C-A_ORF	2.489240371	1.6695	0.670686535	3.066474938	0
		YOR352W_ORF	1.179662296	0.825833333	0.700059107	1.777267683	31.1466373	24.66835852	YOR187W_TIL_14_0_US300_ORF	1.914123687	0.88	0.459740406	1.798751565	50.70461554	48.59581762	YPL058C_ORF	1.470104324	1.385833333	0.942676864	3.114814852	65.5056937	92.3100607	YER099C_ORF	3.690795278	1.215833333	0.32942313	2.347324364	0	0	YLR360W_ORF	0.466924995	1.021458333	2.187628299	2.030920918	90.18571682	100	YHR072W_ORF	4.756046585	1.306666667	0.274737987	2.445176557	0	0	YHR092C_ORF	2.482602743	1.8855	0.759485184	3.71765114	0
		YOR047C_ORF	1.178994413	1.005833333	0.853128159	1.9162277	31.1466373	24.69916847	YDR075W_ORF	1.902842701	0.7725	0.40597155	1.67917009	50.70461554	48.50959275	YIL173W_ORF	1.46634798	1.085416667	0.740217657	2.056335257	65.5056937	91.85792782	YLR002C_ORF	3.688739219	1.256666667	0.340676473	2.416159898	0	0	YLR199C_ORF	0.466608792	1.050833333	2.252065007	2.103725821	90.18571682	100	IGX_YG_856515C	4.750146468	2.234333333	0.470371461	4.876227215	0	0	YMR305C_TIL_7_130__ORF	2.467293959	1.7135	0.694485549	3.477275458	0
		YLR223C_ORF	1.176833231	1.260833333	1.071378085	2.260491174	31.1466373	24.7992633	YJL100W_ORF	1.902766989	0.485	0.254891956	1.398679954	50.70461554	48.50902241	YBL041W_ORF	1.460957588	1.6	1.095172107	3.477102223	65.5056937	91.20663318	YIR035C_ORF	3.659212982	0.9725	0.265767531	1.955955618	0	0	YBR158W_TIL_5_90__ORF	0.46627283	1.135833333	2.435984387	2.188437102	90.18571682	100	YJL033W_ORF	4.749107509	1.466666667	0.308829957	2.799031282	0	0	YJL142C_ORF	2.461361346	1.5765	0.640499211	2.915668839	0
		YHR133C_ORF	1.17551586	0.996666667	0.847854717	1.933493678	31.1466373	24.8605757	YGL121C_ORF	1.89863239	0.757375	0.398905551	1.672523652	50.70461554	48.47804656	YCL037C_ORF	1.458530553	2.472395833	1.6951279	11.56629783	65.5056937	90.91253906	YOR250C_ORF	3.650085223	1.546666667	0.423734399	2.860327395	0	0	YCR091W_ORF	0.464166762	1.048875	2.259694327	2.129926516	90.18571682	100	YNL002C_ORF	4.74700547	1	0.210659121	1.986624469	0	0	YCR024C-A_OCH_DS100_ORF	2.447732954	1.6685	0.681651157	3.080919628	0
		YGL044C_ORF	1.174555106	1.18	1.004635708	2.073436589	31.1466373	24.90543345	YER051W_ORF	1.889633789	0.546180556	0.289040426	1.45419455	50.70461554	48.41178181	YHR119W_ORF	1.458414437	1.609166667	1.103367209	3.975876893	65.5056937	90.89845667	YPR189W_ORF	3.635007619	1.295	0.35625785	2.430623155	0	0	YOR090C_ORF	0.460840661	1.035	2.24589557	1.975403967	90.18571682	100	YGL047W_ORF	4.73982396	1.013333333	0.213791344	2.024993806	0	0	YEL017C-A_ORF	2.418721088	1.809	0.747915917	3.465520101	0
		YNL163C_ORF	1.164728314	0.805	0.691148305	1.735201498	31.1466373	25.37118668	YOL154W_ORF	1.888620102	0.8025	0.424913406	1.710480242	50.70461554	48.4044158	YGR077C_ORF	1.442431748	0.854166667	0.592171288	1.746154751	65.5056937	88.9519226	YBR095C_ORF	3.630208135	1.359166667	0.374404612	2.591888257	0	0	YMR231W_ORF	0.459862219	1.054166667	2.292353283	2.165231351	90.18571682	100	YMR269W_ORF	4.72840675	2.42	0.511800301	5.291403921	0	0	YAL038W_ORF	2.39913649	1.589	0.662321634	2.959098041	0
		YPR144C_ORF	1.158372594	0.86	0.742420879	1.780502338	31.1466373	25.67918882	YHL010C_ORF	1.887652126	0.624305556	0.330731254	1.540815705	50.70461554	48.39740054	YFR020W_ORF	1.43750114	0.821666667	0.57159375	1.753382145	65.5056937	88.34918151	YEL057C_ORF	3.590272783	0.7490625	0.208636654	1.683095916	0	0	YOR187W_TIL_1_300_174_ORF	0.458604402	1.15	2.507607851	2.19725278	90.18571682	100	YBR095C_ORF	4.722628841	1.346666667	0.285151917	2.556082815	0	0	YBR286W_ORF	2.395478609	1.663	0.694224525	3.255530217	0
		YDR387C_ORF	1.157284262	1.06	0.915937454	2.113605076	31.1466373	25.73246552	YLR189C_ORF	1.870229158	0.62	0.331510177	1.534542421	50.70461554	48.27422939	YNL215W_ORF	1.431868249	0.865416667	0.604396855	1.879591809	65.5056937	87.6599805	YNL002C_ORF	3.585693282	1.34	0.373707368	2.498594619	0	0	YLR290C_ORF	0.457258906	1.083333333	2.369190233	1.929238678	90.18571682	100	YDR305C_INT_1	4.697360947	2.573333333	0.547825335	6.041887739	0	0	YMR272C_ORF	2.387457099	1.777	0.744306568	3.576426953	0
		YBL041W_ORF	1.155974878	1.14	0.986180601	2.011040565	31.1466373	25.79677126	YNL024C-A_ONO_ORF	1.856204609	0.9675	0.521224867	1.904587631	50.70461554	48.1793254	YJR147W_ORF	1.427485447	0.815	0.570934017	1.789205734	65.5056937	87.12354162	YGL097W_ORF	3.541892765	1.163333333	0.32844962	2.264886789	0	0	YNL300W_TIL_5_0__ORF	0.456772405	1.006666667	2.203869272	1.994503474	90.18571682	100	YCL057C-A_ORF	4.672777984	1.516666667	0.324574947	2.886860645	0	0	YGR279C_TIL_8_180__ORF	2.380125304	1.828	0.768026791	3.458612177	0
		YLR005W_ORF	1.1529913	1.170833333	1.01547456	2.008933434	31.1466373	25.94414883	YKL161C_ORF	1.854149752	0.5375	0.289890285	1.445458116	50.70461554	48.1657362	YDL048C_TIL_301_600_224_ORF	1.417684501	1.246770833	0.879441676	2.42243572	65.5056937	85.92443043	YMR038C_ORF	3.531086109	1.4875	0.421258489	2.830963999	0	0	YPL082C_ORF	0.452729475	1.155	2.551192408	2.336267978	90.18571682	100	YJL170C_ORF	4.671035765	1.193333333	0.255475101	2.284777739	0	0	YIL022W_TIL_1501_1643_68_ORF	2.36737266	1.5855	0.669729792	3.009853783	0
		YMR163C_ORF	1.152876896	0.778333333	0.675122674	1.706754664	31.1466373	25.94982351	YDR022C_ORF	1.849559087	0.7425	0.401447029	1.645312938	50.70461554	48.13566793	IGR_CHR02:(234361..234579)_68	1.413480766	1.586666667	1.122524413	3.615595194	65.5056937	85.41075353	YAL044C_ORF	3.513789126	1.4275	0.406256593	2.643963853	0	0	YJL076W_ORF	0.451037161	1.175833333	2.606954447	1.931062385	90.18571682	100	YBR016W_ORF	4.663829867	1.896666667	0.406675784	3.664227177	0	0	YLR413W_ORF	2.357811641	1.442	0.611584053	2.729878212	0
		YJL155C_ORF	1.149607037	0.936666667	0.814771167	1.824700214	31.1466373	26.11275165	YJL037W_ORF	1.841029769	0.926875	0.503454651	1.83677653	50.70461554	48.08086569	YDR475C_ORF	1.413074916	0.875166667	0.619334939	1.740749441	65.5056937	85.3611914	YDR081C_ORF	3.507637351	1.745	0.497485864	3.266698891	0	0	YPR122W_ORF	0.450270033	1.080833333	2.400411431	2.198682585	90.18571682	100	YOR123C_ORF	4.661328313	1.466666667	0.314645648	2.791090302	0	0	YHR219W_ORF	2.347048222	1.76	0.749878074	3.345067864	0
		YLR204W_ORF	1.146315759	0.808333333	0.705157656	1.764728404	31.1466373	26.27818664	YCL018W_ORF	1.837754169	0.6575	0.357773641	1.570043623	50.70461554	48.06018596	YML056C_JXN_EE20_1_ORF	1.412201062	1.351458333	0.956987195	2.28156019	65.5056937	85.25449781	YPL011C_ORF	3.493112623	1.1275	0.322778027	2.156476051	0	0	YPL229W_ORF	0.449985865	0.9825	2.183401916	2.018149421	90.18571682	100	YOR040W_ORF	4.657980028	1.150333333	0.246959696	2.206143674	0	0	YOR396W_ORF	2.321384067	1.707	0.735337174	3.32000103	0
		YLR117C_ORF	1.145969877	0.860833333	0.751183213	1.825240095	31.1466373	26.29565632	YDR001C_ORF	1.836908365	0.645	0.351133466	1.548103044	50.70461554	48.05487914	YBR158W_TIL_5_90__ORF	1.407154115	0.970833333	0.689926798	1.878634348	65.5056937	84.63892116	YOR249C_ORF	3.483067971	1.411666667	0.405294033	2.601700529	0	0	YMR191W_ORF	0.448140682	1.146666667	2.558720316	1.819540818	90.18571682	100	YGR078C_ORF	4.646606551	0.866666667	0.186516043	1.819904635	0	0	YDR077W_ORF	2.310043013	1.816	0.786132548	3.748408508	0
		YMR316W_ORF	1.144426319	0.9375	0.819187732	1.848675649	31.1466373	26.3738128	YJL058C_ORF	1.835232782	0.59625	0.324890666	1.502661222	50.70461554	48.04440598	YPL040C_ORF	1.406938417	1.384375	0.983962755	2.539498637	65.5056937	84.6126392	YLR440C_ORF	3.474464339	1.054166667	0.303404083	2.090125072	0	0	YKL109W_ORF	0.445470563	1.224166667	2.74803044	1.850401454	90.18571682	100	YDR462W_ORF	4.624310748	0.836666667	0.180927864	1.793446437	0	0	YBR162C_ORF	2.29112625	1.5955	0.696382401	3.083286252	0
		YER132C_ORF	1.14289667	0.926666667	0.81080529	1.872228194	31.1466373	26.45157972	YGR158C_ORF	1.82303876	1.1	0.603388158	2.225207451	50.70461554	47.96978172	YOR383C_ORF	1.40676999	1.158333333	0.823399235	2.501805	65.5056937	84.59211872	YOR007C_ORF	3.473949008	1.110833333	0.319760978	2.136281357	0	0	SNR13_SNORNA	0.443293223	1.069166667	2.411872346	1.889822579	90.18571682	100	YDL065C_ORF	4.583014558	1.273333333	0.277837506	2.379377717	0	0	YEL017C-A_OCH_DS100_ORF	2.284843134	1.595	0.698078558	2.941068218	0
		YBR018C_ORF	1.142521113	1.000972222	0.876108293	1.894073054	31.1466373	26.47072089	YDR143C_ORF	1.815509183	0.68	0.37455057	1.581426221	50.70461554	47.92509716	YLR430W_ORF	1.406442269	1.283154762	0.912340869	2.58068607	65.5056937	84.55219473	YGR070W_ORF	3.46384591	0.9025	0.260548542	1.865878453	0	0	YJR155W_ORF	0.44309608	1.086197917	2.451382367	2.381892917	90.18571682	100	YHR107C_ORF	4.582067821	1.116666667	0.243703653	2.193810175	0	0	YPL058C_ORF	2.274055301	1.648	0.724696536	3.033467142	0
		YKL133C_ORF	1.138874128	0.965833333	0.848059772	1.890958566	31.1466373	26.65758287	YGR133W_ORF	1.808881497	0.5925	0.327550479	1.498628118	50.70461554	47.88664387	YJR092W_ORF	1.404743989	1.241666667	0.883909578	2.729015458	65.5056937	84.34539751	YLR043C_ORF	3.462023327	1.4325	0.413775375	2.619606563	0	0	YHR164C_ORF	0.441223204	0.936666667	2.122886236	1.918184484	90.18571682	100	YIL111W_ORF	4.577170254	0.82	0.179149989	1.759192456	0	0	YLR109W_ORF	2.265472209	1.5895	0.70161973	2.880960327	0
		YKL002W_ORF	1.137754921	0.9525	0.837175021	1.864921013	31.1466373	26.71528662	YIL137C_ORF	1.806713718	0.655	0.362536684	1.556429893	50.70461554	47.87424838	YKR093W_ORF	1.402197987	1.4925	1.06440033	3.801768968	65.5056937	84.0356845	YMR173W_OCH__ORF	3.457503196	1.565	0.452638772	2.926991499	0	0	YLR094C_ORF	0.439918495	1.06	2.40953725	1.984330048	90.18571682	100	IGR_CHR13:(COMPLEMENT(62402..62543))_8	4.531579143	2.233333333	0.492837764	4.449643169	0	0	YER087C-B_ORF	2.2653987	1.6275	0.718416586	3.083191092	0
		YLR118C_ORF	1.122393612	1.023333333	0.911741943	1.941875044	31.1466373	27.52438842	YNL222W_ORF	1.803845503	0.5875	0.325693081	1.491548494	50.70461554	47.85798927	YDR318W_ORF	1.400262592	0.904195362	0.645732713	1.87151663	65.5056937	83.80052009	YHR076W_ORF	3.45005865	0.9075	0.263039007	1.872440862	0	0	YLR253W_ORF	0.439853139	1.025	2.330323258	1.949797127	90.18571682	100	YNL147W_ORF	4.518937173	1.11	0.245632979	2.140029992	0	0	YHR143W_TIL_6_223__ORF	2.264738617	1.762	0.778014728	3.183186263	0
		YOR377W_ORF	1.116563381	1.130833333	1.012780244	2.059203753	31.1466373	27.83987462	YKL041W_ORF	1.803753266	0.7625	0.422729657	1.693855197	50.70461554	47.85746911	YOR302W_ORF	1.39886758	1.28	0.915025853	2.387575	65.5056937	83.6311716	YMR269W_ORF	3.425010143	1.975833333	0.576883936	3.61312544	0	0	YMR302C_ORF	0.439230812	1.0775	2.453152125	2.030517489	90.18571682	100	YDL064W_JXN_EI_1_ORF	4.511080349	1.486666667	0.329558898	2.815257495	0	0	YLL066C_ORF	2.264338741	1.7085	0.754524917	3.29917963	0
		YGL068W_ORF	1.104368541	1.160833333	1.051128577	2.007489769	31.1466373	28.51483619	YMR001C_ORF	1.803726598	0.675	0.374225229	1.588843076	50.70461554	47.85731876	IGX_YK_440787C	1.398080181	1.173333333	0.839246096	2.313174607	65.5056937	83.53564507	YKL068W_ORF	3.424033216	1.160833333	0.339025138	2.238636343	0	0	YPR162C_ORF	0.438664793	0.94	2.142866297	1.926124459	90.18571682	100	YDR060W_ORF	4.503741884	1.643333333	0.364881775	3.137171989	0	0	YDR077W_OCH__ORF	2.258480443	1.883	0.833746427	3.347252791	0
		YGR286C_ORF	1.104349004	1.0875	0.984743044	1.975959222	31.1466373	28.51593393	YOR101W_ORF	1.800576278	0.5475	0.304069317	1.453721444	50.70461554	47.8396574	YOR341W_ORF	1.389067301	1.860833333	1.339627916	4.785173788	65.5056937	82.44570285	YDL101C_ORF	3.409735333	1.298333333	0.380772467	2.438736863	0	0	YKR021W_ORF	0.434183558	0.981145833	2.259748939	1.919928179	90.18571682	100	YKL068W_ORF	4.485598257	1.133333333	0.252660463	2.179705227	0	0	YCL011C_ORF	2.255074939	1.5395	0.682682413	2.918106091	0
		YNL097C_ORF	1.103030467	0.87	0.788736146	1.843542066	31.1466373	28.59013731	YDL090C_ORF	1.79209432	0.415	0.231572633	1.332604258	50.70461554	47.79312505	YIL011W_ORF	1.386696511	1.030297619	0.7429871	2.13654989	65.5056937	82.16019636	YJL068C_ORF	3.39557902	1.145	0.337203167	2.231608136	0	0	YJL141C_ORF	0.431510986	1.024166667	2.373442857	1.89046879	90.18571682	100	YGL087C_ORF	4.473108503	1.02	0.228029345	2.023021615	0	0	YPL154C_ORF	2.24732327	1.625	0.723082443	3.214470947	0
		YGR201C_ORF	1.103004459	0.738333333	0.669383816	1.659548488	31.1466373	28.59160337	YFR006W_ORF	1.780791393	0.6225	0.349563684	1.536655422	50.70461554	47.73354562	YDR457W_TIL_8101_8400_159_ORF	1.386228858	2.695	1.944123428	17.46497631	65.5056937	82.10394359	YNL075W_ORF	3.394873219	1.098333333	0.323527055	2.144316077	0	0	YJL197W_ORF	0.430336947	1.058333333	2.459313196	2.196090267	90.18571682	100	YOL108C_ORF	4.470507061	0.793333333	0.177459363	1.735508061	0	0	YIL123W_ORF	2.243870272	1.7175	0.765418581	3.253107319	0
		YLL064C_ORF	1.099663207	0.959166667	0.872236754	1.830482401	31.1466373	28.7807025	YLR309C_ORF	1.779443806	1.0275	0.577427619	1.931533771	50.70461554	47.72663577	YML117W_ORF	1.384119797	1.520916667	1.098833114	2.971907212	65.5056937	81.85052698	YGL153W_ORF	3.39145139	0.99	0.29191042	1.976980422	0	0	YFL023W_ORF	0.429710405	0.996666667	2.319391515	2.112159707	90.18571682	100	YML119W_ORF	4.458472201	1.013333333	0.22728264	2.036570798	0	0	YGR296W_ORF	2.241764011	1.6725	0.746064256	3.144893344	0
		YNL037C_ORF	1.098935048	0.948333333	0.862956673	1.883912356	31.1466373	28.82211171	YNL152W_ORF	1.774700343	0.515	0.290189835	1.428397687	50.70461554	47.70265288	YKL215C_ORF	1.383914307	1.585208333	1.145452667	3.489710956	65.5056937	81.82586087	YMR310C_ORF	3.384733046	1.3725	0.405497267	2.554279442	0	0	YOR049C_ORF	0.42918991	1.114861111	2.597593947	1.84584335	90.18571682	100	YJL123C_ORF	4.447972615	1.156666667	0.260043567	2.204971109	0.118565632	0	YPL048W_ORF	2.240391167	1.5145	0.675998023	2.924398354	0
		YPL099C_ORF	1.096496765	0.94	0.857275671	1.810765886	31.1466373	28.96128689	YMR187C_ORF	1.764996737	0.548489583	0.310759545	1.460611164	50.70461554	47.65529026	YKR042W_TIL_5_158__ORF	1.383541362	1.756927083	1.269876804	4.987041014	65.5056937	81.78110579	YKL041W_ORF	3.360614534	1.129166667	0.336000055	2.171614634	0	0	YJL099W_ORF	0.42710047	0.988333333	2.314053488	2.000594494	90.18571682	100	YEL015W_ORF	4.445758422	1.543333333	0.347147368	2.905656814	0.118565632	0	YKRCDELTA8_LTR	2.238830782	1.7325	0.773841424	3.168191098	0
		YOR383C_OCH__ORF	1.096362618	0.96	0.875622704	1.937251424	31.1466373	28.96896677	YGR038W_ORF	1.746878868	0.616964286	0.35318092	1.518103869	50.70461554	47.57334561	YPR157W_ORF	1.383502146	1.1075	0.800504721	2.125401062	65.5056937	81.77640054	YML119W_ORF	3.360090395	1.229166667	0.365813571	2.344694791	0	0	YLR006C_ORF	0.424723382	0.975	2.295611781	1.942449108	90.18571682	100	YER030W_ORF	4.439951288	0.876666667	0.197449614	1.826517998	0.118565632	0	YGR192C_OCH_DS100_ORF	2.233414628	1.6715	0.748405594	3.332054176	0
		YKR091W_ORF	1.091768742	0.954166667	0.873964082	1.82014436	35.2680425	29.2333927	YLR446W_ORF	1.741788317	0.55	0.315767418	1.455826999	50.70461554	47.55193218	YOL001W_ORF	1.381368994	1.3375	0.968242378	2.881710563	65.5056937	81.52071122	YGL207W_ORF	3.348724668	1.221666667	0.364815501	2.313229982	0.129839351	0	YOR054C_ORF	0.423320348	0.99	2.338654412	1.97918712	90.18571682	100	YJL184W_ORF	4.428055128	0.736666667	0.166363481	1.663110876	0.118565632	0	YJL159W_ORF	2.219283256	1.793	0.8079185	3.73466753	0
		YFR007W_ORF	1.091394665	1.306666667	1.197244873	1.971660698	35.2680425	29.2550462	YPL155C_ORF	1.739970907	1.160972222	0.667236571	2.0852066	50.70461554	47.54446563	YMR031C_ORF	1.379717284	1.270833333	0.921082419	2.35205264	65.5056937	81.32307946	YDL099W_ORF	3.348152137	1.03	0.307632377	2.064128793	0.129839351	0	YNL257C_ORF	0.421752387	0.999166667	2.369083609	1.809712559	90.18571682	100	YOR249C_ORF	4.417121208	1.16	0.262614482	2.210644795	0.118565632	0	YGL200C_ORF	2.212894637	1.524	0.68869072	3.021314804	0
		YDL240C-A_ORF	1.089219651	0.925	0.849231832	1.829027729	35.2680425	29.38130594	YGL206C_ORF	1.717695586	0.59	0.343483446	1.500043808	50.70461554	47.46093905	YOR065W_ORF	1.378887342	0.955	0.6925874	1.817755811	65.5056937	81.22389354	YNL147W_ORF	3.347963529	1.121666667	0.335029536	2.197244675	0.129839351	0	YFL046W_ORF	0.421223891	0.983333333	2.334467144	1.961020979	90.18571682	100	YMR173W_OCH__ORF	4.409045591	1.7	0.385570973	3.130741745	0.118565632	0	YKR050W_ORF	2.212737189	1.351	0.610556015	2.601243071	0
		YOL112W_ORF	1.08652313	0.781666667	0.719420181	1.70512103	35.2680425	29.53868419	YBR146W_AAA_10_NCR	1.713910579	0.53375	0.311422315	1.439696402	50.70461554	47.44827805	YOR098C_ORF	1.378882226	2.09675	1.520615729	6.488995303	65.5056937	81.22328227	IGR_CHR11:(178284..178428)_0	3.328508373	1.806666667	0.542785676	3.352328168	0.129839351	0	YFR007W_ORF	0.42120852	1.131666667	2.686713621	1.822347254	90.18571682	100	YOR251C_ORF	4.371151174	0.833333333	0.190643906	1.777427025	0.118565632	0	YNL321W_ORF	2.193939249	1.6275	0.741816347	3.204525988	0
		YNL044W_ORF	1.081767777	0.971666667	0.898221123	1.981407781	35.2680425	29.81847485	YBR273C_ORF	1.709036396	0.405	0.236975644	1.322438316	50.70461554	47.43265932	YBR241C_ORF	1.378400611	1.095416667	0.794701234	2.204342976	65.5056937	81.16576226	YGR278W_ORF	3.326132868	1.0425	0.313427046	2.041643211	0.129839351	0	YLR298C_ORF	0.421057371	0.899166667	2.135496797	1.832235973	90.18571682	100	YOR056C_ORF	4.361648566	1.71	0.392053595	3.211116946	0.118565632	0	YLR075W_ORF	2.18979419	1.6215	0.740480547	2.951434982	0
		YOL113W_ORF	1.081533248	0.884166667	0.817512238	1.787226532	35.2680425	29.83234743	YIL071C_ORF	1.698775936	1.052925638	0.619814312	2.158471598	50.70461554	47.40237143	YIL010W_ORF	1.377228994	1.610416667	1.169316558	3.573846012	65.5056937	81.02595018	YKR058W_ORF	3.322576381	1.15	0.346116949	2.185894919	0.129839351	0	YLL064C_ORF	0.420519653	1.039166667	2.471148874	2.068611733	90.18571682	100	YMR173W-A_ORF	4.345904116	1.253333333	0.288394152	2.34047486	0.118565632	0	YDL229W_OCH_DS100_ORF	2.189710419	1.3795	0.629991979	2.53486036	0
		YNR036C_ORF	1.080938558	0.793333333	0.73393009	1.722382841	35.2680425	29.86755475	YJL046W_ORF	1.689137383	0.88	0.520975978	1.770977091	50.70461554	47.37722875	YIR002C_ORF	1.375417014	1.102112028	0.801293002	2.032289901	65.5056937	80.81005333	YGL087C_ORF	3.312587066	1.088333333	0.328544824	2.132653362	0.129839351	0	YLR319C_ORF	0.419644735	0.986666667	2.351195152	1.989956367	90.18571682	100	YNL113W_ORF	4.339405817	1.79047619	0.412608607	3.514880327	0.118565632	0	YLR258W_ORF	2.180916109	1.5045	0.689847718	2.99677415	0
		YMR321C_OCH__ORF	1.080783648	0.766666667	0.70936183	1.70540096	35.2680425	29.87673311	YDR422C_ORF	1.682113137	0.6	0.3566942	1.499450099	50.70461554	47.36099804	YCR059C_ORF	1.374762991	1.209166667	0.879545547	2.407996214	65.5056937	80.73222792	YPR188C_ORF	3.302965535	0.958333333	0.290143304	1.92258541	0.129839351	0	YPR042C_ORF	0.41882112	0.986666667	2.355818793	1.961882373	90.18571682	100	YER049W_ORF	4.328942123	0.836666667	0.193272777	1.776284642	0.118565632	0	YLR466W_ORF	2.180178374	1.5915	0.729986142	3.007745737	0
		SNR13_SNORNA	1.080424067	1.054166667	0.975697135	1.863721774	35.2680425	29.89804968	YNL126W_ORF	1.680648098	0.6159375	0.366488083	1.516332131	50.70461554	47.35784037	YNL300W_TIL_5_0__ORF	1.37425043	1.234166667	0.898065331	2.645950725	65.5056937	80.67127393	YIL036W_ORF	3.298598893	1.384166667	0.419622607	2.627724134	0.129839351	0	YHR052W_ORF	0.418732577	1.125833333	2.688669084	1.797117324	90.18571682	100	YLR293C_OCH__ORF	4.318760435	1.76	0.407524341	3.372791751	0.118565632	0	YML100W_ORF	2.177332766	1.3465	0.618417185	2.576303021	0
		YGR250C_ORF	1.079222752	1.101666667	1.02079637	1.973870935	35.2680425	29.96938218	IGR_CHR05:(COMPLEMENT(52350..52515))_85	1.679960734	1.1625	0.691980459	2.041611792	50.70461554	47.35638624	YKL029C_ORF	1.371747682	0.96	0.699837158	2.000267113	65.5056937	80.37413934	YOL038W_ORF	3.280085404	0.990833333	0.302075468	1.966776101	0.129839351	0	YOL001W_ORF	0.418293812	0.9625	2.301014196	1.92743669	90.18571682	100	YGR048W_ORF	4.312147301	0.846666667	0.19634456	1.796675512	0.118565632	0	YGR189C_ORF	2.176673844	1.2405	0.569906237	2.385774332	0
		IGR_CHR02:(172042..172201)_24	1.079154917	1.109166667	1.027810418	1.947413352	35.2680425	29.97341545	YDR244W_ORF	1.678445383	0.5013125	0.298676683	1.412886248	50.70461554	47.35324257	YDR508C_ORF	1.369336596	0.991666667	0.724194964	1.958802755	65.5056937	80.08868683	YJR072C_ORF	3.277234038	1.0375	0.31657794	2.087371009	0.129839351	0	YLL051C_ORF	0.415889187	1.121851852	2.697477803	2.528043255	90.18571682	100	YOL054W_ORF	4.298696259	1.163333333	0.270624688	2.251856833	0.118565632	0	YJL052W_ORF	2.16700526	1.7885	0.825332561	3.309922197	0
		YMR034C_ORF	1.075924084	0.931	0.865302686	1.85577192	35.2680425	30.16616976	YGL035C_ORF	1.674144778	0.665	0.397217737	1.563510493	50.70461554	47.34478955	YOR187W_TIL_301_600_12_ORF	1.368063359	1.5896875	1.161998448	3.662738429	65.5056937	79.93827442	YKR002W_ORF	3.268446524	1.325833333	0.405646329	2.46288012	0.129839351	0	YGR071C_ORF	0.41341064	0.9625	2.328193584	2.093809631	90.18571682	100	YGR001C_INT_2	4.295844789	0.546666667	0.127254753	1.459709335	0.118565632	0	YOR015W_ORF	2.155350067	1.5435	0.716124969	2.857248392	0
		YGR134W_ORF	1.072399061	1.205833333	1.12442595	1.941293658	35.2680425	30.37793138	YHR155W_ORF	1.671840743	0.88375	0.528608962	1.776236958	50.70461554	47.34054896	YBR078W_JXN_EE20_1_ORF	1.360203066	1.494642857	1.09883803	2.994579471	65.5056937	79.01505772	YIR012W_ORF	3.256024057	1.26	0.386975028	2.331542981	0.129839351	0	YDR479C_ORF	0.413408701	0.971666667	2.350377883	1.929432097	90.18571682	100	YGL153W_ORF	4.291188776	0.74	0.172446387	1.666991419	0.118565632	0	YLR293C_ORF	2.152902337	1.6625	0.772213384	3.306094247	0
		SNR45_SNORNA	1.069781069	1.145833333	1.071091429	1.858953239	35.2680425	30.53617514	YEL009C_ORF	1.669029647	0.64	0.38345634	1.536081485	50.70461554	47.33565047	YOR116C_TIL_4201_4500_55_ORF	1.359543318	1.572083333	1.156331919	3.168355175	65.5056937	78.93800883	YHR034C_ORF	3.251732684	1.094166667	0.336487274	2.142519122	0.129839351	0	YGR140W_ORF	0.412915199	0.9225	2.234114905	1.909018144	90.18571682	100	YOL086C_AAA_16_NCR	4.281791571	1.85	0.432062133	3.603051667	0.118565632	0	YFL039C_ORF	2.139289466	1.824	0.85261954	3.28739889	0
		YLR006C_ORF	1.069385737	0.84	0.785497666	1.729857746	35.2680425	30.56014215	YLR087C_ORF	1.66750925	1.195	0.716637704	2.72383644	50.70461554	47.33312822	YMR109W_ORF	1.358055055	1.236666667	0.910616003	2.726792852	65.5056937	78.76446504	YJL133C-A_ONO_ORF	3.2440368	1.163333333	0.358606701	2.203812461	0.129839351	0	YBR158W_TIL_7_1__ORF	0.411241691	0.87	2.115544264	1.834435945	90.18571682	100	YOL005C_ORF	4.275199169	0.89	0.208177436	1.849187639	0.118565632	0	YBR187W_ORF	2.134254507	1.5475	0.725077536	3.137158612	0
		YJR112W-A_ONO_ORF	1.069216123	0.724166667	0.677287455	1.634267405	35.2680425	30.57043072	YDL079C_ORF	1.66384105	0.685	0.411697981	1.57843104	50.70461554	47.32741377	YMR305C_TIL_5_195__ORF	1.356370799	1.674166667	1.234298665	4.637724853	65.5056937	78.5685149	YPL152W_ORF	3.242600376	0.995833333	0.307109486	2.012286027	0.129839351	0	YLR427W_ORF	0.411201179	0.975	2.37110215	1.779773663	90.18571682	100	YIR012W_ORF	4.245436247	1.323333333	0.311707268	2.444416311	0.184741799	0	YLRWDELTA13_LTR	2.13061943	1.665	0.781462882	2.929423873	0
		YIL111W_ORF	1.068442097	0.928333333	0.868866302	1.814267757	35.2680425	30.61742558	YOR322C_ORF	1.650311831	0.855	0.518083906	1.748196107	50.70461554	47.31097232	YPL110C_ORF	1.355737886	1.0125	0.746825777	1.832817177	65.5056937	78.4950056	YBR127C_ORF	3.240078239	1.690833333	0.521849538	3.023438046	0.129839351	0	YOR098C_ORF	0.409320887	1.005	2.455286382	1.839337898	90.18571682	100	YGL164C_ORF	4.224425182	1.45	0.343241965	2.799461999	0.184741799	0	YLR087C_TIL_9001_9088_1_ORF	2.114954244	1.653	0.781577192	3.28682422	0
		YBR230W-A_ONO_ORF	1.068059325	0.894166667	0.837188203	1.755744529	35.2680425	30.64069178	YBL103C_ORF	1.639681574	0.6325	0.385745629	1.54116007	50.70461554	47.30333506	YEL013W_ORF	1.353898892	1.506041667	1.112373808	3.886676906	65.5056937	78.28181248	YHR111W_ORF	3.237318043	1.098333333	0.339272607	2.111055839	0.129839351	0	YPL188W_ORF	0.409257241	0.999166667	2.441414754	2.15371233	90.18571682	100	YKR007W_ORF	4.218638191	0.906666667	0.214919276	1.861839935	0.184741799	0	YLR106C_ORF	2.114439581	1.359	0.642723496	2.596960231	0
		YHR134W_ORF	1.065961629	0.769166667	0.721570689	1.702866531	35.2680425	30.7685047	YCR005C_ORF	1.633568412	0.4775	0.292304869	1.387575659	50.70461554	47.30111954	YER114C_ORF	1.3487059	1.095416667	0.81219832	2.292141825	65.5056937	77.68308161	YJL166W_ORF	3.235483472	1.4025	0.43347463	2.547037275	0.129839351	0	YPR003C_ORF	0.408406473	0.9275	2.271021793	1.870147503	90.18571682	100	YPR129W_ORF	4.21160615	1.53	0.363281832	2.88269241	0.184741799	0	YEL060C_ORF	2.103929918	1.5035	0.714615058	3.026101517	0
		YOL110W_ORF	1.0596085	0.76	0.717246039	1.693874493	35.2680425	31.1587242	YPL236C_ORF	1.631536056	0.52	0.318718056	1.424469184	50.70461554	47.30074218	YGR071C_ORF	1.347877026	1.0925	0.810533883	2.404602586	65.5056937	77.5879809	YBR249C_ORF	3.199979783	1.085833333	0.33932506	2.086262376	0.190673173	0	YMR096W_ORF	0.407062042	0.9075	2.229389887	1.93624107	90.18571682	100	YGL207W_ORF	4.194822256	1.086666667	0.259049514	2.113224579	0.184741799	0	YKL192C_ORF	2.090745265	1.503	0.718882413	2.866156763	0
		YJL196C_ORF	1.057766949	0.884166667	0.835880406	1.884171154	35.2680425	31.27268992	YGL251C_ORF	1.620737694	0.4625	0.285363882	1.372442835	50.70461554	47.30180163	YGR249W_ORF	1.347571267	1.1	0.816283359	2.233416785	65.5056937	77.55293281	YGR048W_ORF	3.184854147	0.996666667	0.312939501	2.023776407	0.190673173	0	YDL048C_TIL_601_900_57_ORF	0.407060307	0.953333333	2.341995321	1.832643862	90.18571682	100	YMR038C_ORF	4.186220415	1.316666667	0.314523971	2.433719203	0.184741799	0	YDL191W_OCH_DS100_ORF	2.089461539	1.404	0.671943452	2.664118379	0
		YLR246W_ORF	1.057473305	0.9725	0.919644964	1.840158845	35.2680425	31.29089696	YNL053W_ORF	1.616535035	0.5625	0.347966476	1.46591031	50.70461554	47.3036284	YKL010C_ORF	1.347385855	1.13375	0.84144419	2.358888651	65.5056937	77.53168858	YPL262W_ORF	3.166245527	0.989166667	0.312409969	2.011618144	0.190673173	0	YGR149W_ORF	0.407000416	0.96125	2.361791199	1.890570003	90.18571682	100	YGL213C_ORF	4.156068062	1.136666667	0.273495681	2.189634853	0.184741799	0	YBR287W_ORF	2.082510563	1.2845	0.616803594	2.495538361	0
		YNL300W_TIL_5_0__ORF	1.055848879	0.834166667	0.790043616	1.775223732	35.2680425	31.39178795	YMR262W_ORF	1.614373878	0.595	0.368563942	1.498902559	50.70461554	47.30488045	YJL053W_ORF	1.344806815	0.865833333	0.64383473	1.887355361	65.5056937	77.23687587	YCR086W_ORF	3.162633332	1.420833333	0.449256422	2.737590966	0.190673173	0	YOR116C_TIL_3001_3300_194_ORF	0.405662235	0.990833333	2.442508192	1.969609522	90.18571682	100	YNL247W_ORF	4.138922349	1.373333333	0.331809398	2.517709452	0.184741799	0	YIL080W_ORF	2.075092092	1.6135	0.777555852	3.14791451	0
		YPL060W_ORF	1.055205222	1.025416667	0.971769894	1.878688189	35.2680425	31.43184392	YKL069W_ORF	1.611865539	1.253125	0.777437677	2.959233048	50.70461554	47.3066017	YKL096W_ORF	1.342720826	1.365	1.016592558	2.80612594	65.5056937	76.99937417	YDR229W_ORF	3.161742984	0.867777778	0.274461834	1.814451196	0.190673173	0	YMR299C_ORF	0.401699289	0.940833333	2.342133432	1.794597545	90.18571682	100	YDL208W_ORF	4.122345118	1.103333333	0.267647007	2.122332169	0.184741799	0	YLR065C_ORF	2.069890718	1.43	0.690857729	2.740723	0
		YLR125W_ORF	1.051482575	1.095833333	1.042179261	2.255602042	35.2680425	31.66437803	YAL061W_ORF	1.60913146	0.793425638	0.493076953	1.734070537	50.70461554	47.30880774	YAL042W_ORF	1.340874319	1.676666667	1.250427906	4.389173805	65.5056937	76.78985359	YLR231C_ORF	3.156364634	0.860833333	0.272729369	1.811414263	0.190673173	0	YNL052W_ORF	0.401513156	1.0125	2.521710643	1.99200587	90.18571682	100	YGR205W_ORF	4.122332494	1.253333333	0.304034994	2.364662587	0.184741799	0	YLR134W_ORF	2.065220065	1.9955	0.966240854	3.34789155	0
		YPR182W_ORF	1.040273653	0.958333333	0.921231957	1.789352636	35.2680425	32.3730543	YBR293W_ORF	1.607673685	0.575	0.357659645	1.481139742	50.70461554	47.31012531	YIL136W_ORF	1.340793672	1.104166667	0.823517212	2.355846035	65.5056937	76.78071808	YMR005W_ORF	3.156305314	1.320833333	0.418474514	2.590648403	0.190673173	0	YKL220C_ORF	0.401268964	0.946666667	2.359182374	1.959398185	90.18571682	100	YKL002W_ORF	4.105884514	0.833333333	0.202960734	1.772521408	0.184741799	0	YGR130C_ORF	2.059469653	1.3465	0.6538091	2.541015706	0
		YOR040W_ORF	1.040255564	0.825	0.793074345	1.768169309	35.2680425	32.37420781	IGR_CHR02:(COMPLEMENT(553772..553931))_63	1.607514529	0.445	0.27682487	1.35864579	50.70461554	47.31027514	YML098W_ORF	1.34000722	1.176666667	0.878104721	2.36550834	65.5056937	76.69169821	YOL086C_AAA_16_NCR	3.142749974	1.531666667	0.487365104	2.760776542	0.190673173	0	YLL056C_ORF	0.400567424	0.896666667	2.238491232	1.926453497	90.18571682	100	YLR420W_ORF	4.100280688	0.96	0.234130313	1.94135894	0.184741799	0	YKL096W-A_ORF	2.054139151	1.4455	0.70370111	2.735399225	0
		YPR157W_ORF	1.039437784	0.965	0.928386494	1.86077395	35.2680425	32.42638856	YOL001W_ORF	1.606458558	0.5675	0.353261525	1.467116334	50.70461554	47.31129901	YDR457W_TIL_9001_9300_155_ORF	1.339373841	1.222083333	0.91242885	2.642890331	65.5056937	76.6200943	YHR161C_ORF	3.133054859	1.154166667	0.368383804	2.269996626	0.190673173	0	YPL278C_ORF	0.400299485	0.907833333	2.267885342	1.946611503	90.18571682	100	YCR086W_ORF	4.098797305	1.52	0.37084049	2.88169243	0.184741799	0	YHR130C_ORF	2.047657586	1.617	0.789682812	2.926474504	0
		YLR194C_ORF	1.039388298	0.885833333	0.852264101	1.785998232	35.2680425	32.42954816	YAL028W_ORF	1.605285083	0.5425	0.337946204	1.452616712	50.70461554	47.31249776	YLR046C_ORF	1.333575156	1.461666667	1.096051213	3.27448587	65.5056937	75.9682941	YGR008C_ORF	3.125957077	0.955	0.305506434	1.921236857	0.190673173	0	YGL091C_ORF	0.400073253	0.915833333	2.289164112	1.873315098	90.18571682	100	YDL099W_ORF	4.097072195	0.9	0.219669061	1.876283035	0.184741799	0	YLL045C_ORF	2.037438909	1.424	0.698916661	2.746952794	0
		YDR457W_TIL_12_0_DS100_ORF	1.035506693	1.2625	1.219209888	1.919718431	35.2680425	32.67807838	YJL084C_ORF	1.600916409	0.54	0.337306806	1.443178634	50.70461554	47.31752725	YGR281W_ORF	1.33356641	1.504166667	1.12792783	3.491155802	65.5056937	75.96731618	YPL059W_ORF	3.122879646	0.780833333	0.25003632	1.721854614	0.190673173	0	YPL009C_ORF	0.400025194	0.901666667	2.254024695	1.835036405	90.18571682	100	YBR188C_ORF	4.091159465	0.713333333	0.174359699	1.640429741	0.184741799	0	YDR497C_ORF	2.036831152	1.2965	0.636527971	2.52150741	0
		YKL218C_ORF	1.032309511	1.158333333	1.122079493	1.939040308	35.2680425	32.88379533	YJR079W_ORF	1.599391417	0.8275	0.517384295	1.71356652	50.70461554	47.3194944	YJL069C_ORF	1.331676679	1.420833333	1.066950676	3.185347346	65.5056937	75.75637867	YKL016C_ORF	3.122297241	0.891666667	0.285580327	1.845692767	0.190673173	0	YIL096C_ORF	0.399533515	0.945833333	2.367344162	2.020263656	90.18571682	100	YNL292W_ORF	4.087523318	1.716666667	0.419977217	3.127093298	0.184741799	0	YPR204W_ORF	2.032358085	1.3395	0.65908661	2.531559605	0
		YJL053W_ORF	1.028151966	0.770833333	0.749727043	1.718520225	35.2680425	33.15261345	YKL162C_ORF	1.599219227	0.84	0.525256316	1.72286114	50.70461554	47.31972342	YBR158W_TIL_4_134__ORF	1.327800905	0.854166667	0.643294235	1.786313646	65.5056937	75.32605268	YAR035W_ORF	3.116832327	1.5175	0.486872517	2.912054074	0.190673173	0	YDL133W_ORF	0.398184104	1.034166667	2.597207312	1.655573205	90.18571682	100	YIR025W_ORF	4.075776699	0.876666667	0.215091928	1.846720449	0.184741799	0	YLR087C_TIL_8701_9000_206_ORF	2.025254368	1.6525	0.815946889	3.501044021	0
		YGR012W_ORF	1.026919919	0.950833333	0.925907966	1.883257219	35.2680425	33.23255015	YGR011W_ORF	1.598856179	0.5275	0.329923358	1.434296881	50.70461554	47.32021089	YPR114W_ORF	1.326019742	2.094166667	1.579287699	5.934928592	65.5056937	75.12933741	YOR194C_ORF	3.113594719	1.01	0.324383901	2.033788263	0.190673173	0	YPR095C_ORF	0.397895311	0.9075	2.280750678	1.823371432	90.18571682	100	YLR219W_ORF	4.058769005	1.49	0.367106381	2.715886332	0.184741799	0	YJL143W_ORF	2.020939141	1.433	0.709076276	2.680995107	0
		YIL005W_ORF	1.02670583	0.876666667	0.853863533	1.813006996	35.2680425	33.24645306	YEL032W_ORF	1.597286242	0.6425	0.402244747	1.538366728	50.70461554	47.32239082	YBR001C_ORF	1.325078391	1.493333333	1.12697735	3.516154831	65.5056937	75.025641	YGR279C_TIL_9_53__ORF	3.112355698	2.700833333	0.867777849	5.673583349	0.190673173	0	YLL035W_ORF	0.397329481	0.908333333	2.286095991	1.940607491	90.18571682	100	YBR094W_ORF	4.056928614	1.173333333	0.28921715	2.239800395	0.184741799	0	YBL002W_ORF	2.017986274	1.541	0.763632548	2.905297483	0
		YHR209W_ORF	1.026500204	0.883333333	0.860529136	1.857643633	35.2680425	33.25980982	YDR428C_ORF	1.588275768	0.5425	0.34156537	1.455610017	50.70461554	47.33718038	YLR449W_ORF	1.324367088	1.669166667	1.260350458	4.842156351	65.5056937	74.94740968	YOR279C_ORF	3.109897462	1.044166667	0.335755979	2.089672045	0.190673173	0	YPL194W_ORF	0.396509287	0.88	2.219367943	1.814617684	90.18571682	100	YMR153W_ORF	4.053055489	0.793333333	0.195737101	1.727229923	0.184741799	0	YPL247C_ORF	2.010676891	1.1155	0.554788293	2.160464741	0
		YLR010C_ORF	1.023192975	0.796666667	0.778608421	1.755401042	35.2680425	33.47509761	YKL108W_ORF	1.585585547	0.5	0.315340917	1.405352306	50.70461554	47.34235544	YJL143W_ORF	1.317409677	1.085833333	0.824218428	2.316735555	65.5056937	74.18787981	YCR045C_ORF	3.105517274	1.150972222	0.370621742	2.207885896	0.190673173	0	YNL025C_ORF	0.395849723	0.8475	2.140963985	1.820859435	90.18571682	100	YGL228W_ORF	4.045050831	1.136666667	0.281001825	2.200176556	0.184741799	0	IGR_CHR02:(649939..650110)_100	1.995313489	1.38	0.691620644	2.740644826	0
		YLR454W_ORF	1.021509945	0.983333333	0.962627274	1.8190198	35.2680425	33.58498274	YMR105C_ORF	1.583419644	0.5275	0.333139735	1.438996661	50.70461554	47.34677815	YPL098C_ORF	1.316762527	1.2	0.911326056	2.614899942	65.5056937	74.11775952	YER093C_ORF	3.098098244	0.76	0.245311782	1.685121596	0.190673173	0	YJR051W_ORF	0.395567524	1.005	2.540653464	1.813733489	90.18571682	100	YER079W_ORF	4.043475801	0.6	0.148387187	1.514525344	0.184741799	0	YBR048W_ORF	1.987255216	2.033	1.023019079	3.329624644	0
		YGL187C_ORF	1.020315014	0.726666667	0.712198348	1.65645929	35.2680425	33.66313015	YGR082W_ORF	1.583316035	0.7925	0.500531784	1.678688559	50.70461554	47.34699547	YGR092W_ORF	1.315248937	0.684583333	0.520497158	1.622272017	65.5056937	73.95411285	YJL122W_ORF	3.082045076	0.871666667	0.282820869	1.853507886	0.190673173	0	YLR223C_ORF	0.395196717	0.960833333	2.431278631	1.777698817	90.18571682	100	YPL262W_ORF	4.031102994	0.913333333	0.22657157	1.900367576	0.184741799	0	YLR019W_ORF	1.985522833	1.2455	0.627290696	2.379127704	0
		YLR087C_TIL_8401_8700_224_ORF	1.018690116	1.053333333	1.034007611	2.121973964	35.2680425	33.76956728	YGR244C_ORF	1.582140118	0.3925	0.248081694	1.310881723	50.70461554	47.34949879	YJR026W_ORF	1.315081567	1.3975	1.062671727	2.507138487	65.5056937	73.93604771	YHR162W_ORF	3.081295862	0.88	0.285594126	1.823162237	0.190673173	0	YLR204W_ORF	0.393950969	0.860833333	2.1851281	1.849021622	90.18571682	100	YMR212C_ORF	4.023107038	1.59	0.395216927	2.933578976	0.184741799	0	YCR031C_OCH__ORF	1.980588059	1.7695	0.893421523	3.0428884	0
		YLR129W_ORF	1.01750968	0.830833333	0.816536048	1.753977963	35.2680425	33.84701137	YLR425W_ORF	1.58062683	0.5475	0.346381568	1.447927333	50.70461554	47.35282026	YOL119C_ORF	1.314779865	1.434583333	1.091120553	3.399924519	65.5056937	73.90349881	YPR175W_ORF	3.080425824	0.879166667	0.285404265	1.850318399	0.190673173	0	YOR160W_ORF	0.393909564	0.97	2.462494156	1.861590421	90.18571682	100	YBL103C_ORF	4.021992882	1.233333333	0.306647319	2.357468358	0.184741799	0	YFL031W_JXN_IE_1_ORF	1.976481273	1.458	0.737674584	2.690229611	0
		IGR_CHR13:(830527..831527)_105	1.017008098	0.795	0.78170469	1.778506419	35.2680425	33.87994876	YLR239C_ORF	1.580188198	0.7175	0.45405984	1.717753351	50.70461554	47.35380408	YMR079W_ORF	1.311638481	1.4475	1.103581529	3.552100877	65.5056937	73.5657769	YBR156C_ORF	3.068129875	1.4075	0.458748507	2.575682891	0.190673173	0	YOR377W_ORF	0.39360271	0.955833333	2.428421629	1.821130224	90.18571682	100	YER074W-A_ORF	4.017963053	1.216666667	0.302806833	2.307691827	0.184741799	0	YGR214W_ORF	1.969241618	1.5785	0.801577615	2.759088374	0
		YDL243C_OCH__ORF	1.013161068	1.362541667	1.344842108	1.951864653	35.2680425	34.1331593	YKR007W_ORF	1.577473513	0.58	0.367676538	1.477392323	50.70461554	47.36010426	YJL076W_ORF	1.310153001	1.5775	1.204057845	2.976341628	65.5056937	73.40683346	YCL033C_ORF	3.05120681	1.1625	0.38099679	2.282735102	0.190673173	0	YJR097W_ORF	0.391632631	0.884166667	2.257642996	1.869988515	90.18571682	100	IGR_CHR11:(178284..178428)_0	4.004854967	1.49	0.372048429	2.815163935	0.184741799	0	YNL134C_ORF	1.967989392	1.365	0.6936013	2.650603563	0
		YMR102C_ORF	1.012105783	1.081666667	1.068728867	1.843152614	35.2680425	34.20279524	YOR302W_ORF	1.576134621	1.045	0.663014432	1.916414038	50.70461554	47.36334597	YLR256W-A_ORF	1.308751117	1.580833333	1.207894544	3.498560324	65.5056937	73.25728326	YOL005C_ORF	3.045900408	0.868333333	0.285082641	1.815440269	0.190673173	0	YNL176C_ORF	0.391518186	0.884444444	2.259012421	1.912610545	90.18571682	100	YGR262C_ORF	3.997032522	1.156666667	0.28938135	2.195105018	0.184741799	0	YELCDELTA4_LTR	1.966607144	1.47	0.74748025	2.774949164	0
		YEL032W_ORF	1.011629455	1.18	1.166434997	1.912005891	35.2680425	34.23425145	YLR406C_AAA_29_NCR	1.573749213	1.06	0.673550774	1.932718586	50.70461554	47.36934254	YGL019W_ORF	1.307676552	1.512291667	1.156472267	3.733147846	65.5056937	73.1429471	YMR173W-A_ORF	3.043324295	1.343333333	0.441403282	2.525360147	0.190673173	0	YHR209W_ORF	0.391027656	0.928333333	2.374086127	1.990297984	90.18571682	100	YKL087C_ORF	3.990949888	0.943333333	0.236368123	1.920429024	0.184741799	0	YDR457W_TIL_9901_10037_38_ORF	1.966292989	1.5205	0.773282521	2.844461414	0
		YGR133W_ORF	1.011212908	0.765	0.756517241	1.653753307	35.2680425	34.26177207	YNL127W_ORF	1.572732919	0.635803571	0.404266715	1.533851349	50.70461554	47.37198367	YJR117W_ORF	1.307378544	0.7775	0.594701514	1.714843201	65.5056937	73.11128412	YDR348C_ORF	3.041447857	1.0575	0.347696245	2.117392975	0.190673173	0	YKL015W_ORF	0.39101334	0.946666667	2.421059771	2.002423752	90.18571682	100	YDR305C_ORF	3.981512625	0.883333333	0.22185873	1.84479224	0.184741799	0	YHR172W_AAA_5_NCR	1.965454489	1.3148	0.668954691	2.557052669	0
		YIL044C_ORF	1.010929403	0.9125	0.902634741	1.776304454	35.2680425	34.28050938	YOL024W_ORF	1.569842893	0.617633929	0.393436777	1.519762498	50.70461554	47.37977726	YOR377W_ORF	1.306505229	1.494583333	1.14395511	3.404461961	65.5056937	73.01860989	YIL087C_ORF	3.037347442	1.279166667	0.421145981	2.521932162	0.190673173	0	YLR005W_ORF	0.388751712	0.965833333	2.484447794	1.776602231	90.18571682	100	YNL097C_ORF	3.96748941	0.95	0.239446134	1.937581213	0.184741799	0	YBL107W-A_ORF	1.959493276	1.427	0.728249501	2.556599481	0
		YOR228C_ORF	1.008591612	0.971666667	0.963389598	1.780477915	35.2680425	34.43521663	YDR148C_ORF	1.569748652	0.555	0.353559788	1.457623115	50.70461554	47.38003847	YBR059C_ORF	1.306123529	1.150208333	0.880627527	2.434238442	65.5056937	72.97815847	YGL116W_ORF	3.031272522	1.25	0.41236807	2.401058787	0.190673173	0	YFL025C_ORF	0.388205803	0.923333333	2.378463503	1.862540724	90.18571682	100	YGR276C_ORF	3.967135256	0.79	0.19913614	1.728612229	0.184741799	0	YJR027W_ORF	1.957156128	1.833	0.936562993	3.157277354	0
		YLR426W_ORF	1.008268762	0.936666667	0.92898511	1.779146819	35.2680425	34.45660922	YPL145C_ORF	1.569495582	0.585	0.372731218	1.491867528	50.70461554	47.38074214	YGL139W_ORF	1.305425242	1.061666667	0.813272666	2.043655196	65.5056937	72.90424096	YGR285C_ORF	3.020171222	1.354166667	0.448374137	2.487101704	0.190673173	0	YDR428C_ORF	0.386508757	0.941666667	2.436339796	1.844844403	90.18571682	100	YPL212C_ORF	3.947462777	2.16	0.54718692	4.291028903	0.184741799	0	YIL018W_ORF	1.955470148	1.5655	0.800574737	2.76712868	0
		YMR295C_ORF	1.007181252	0.950833333	0.944053845	1.76920317	35.2680425	34.52871768	YLR231C_ORF	1.563545255	0.4825	0.308593562	1.388942895	50.70461554	47.39822118	YDL160C_ORF	1.303449822	1.6825	1.290805347	5.231971371	65.5056937	72.69572767	YMR016C_ORF	3.016238811	0.933333333	0.309436153	1.919780103	0.190673173	0	YKL016C_ORF	0.386102795	0.899166667	2.328827138	1.752179637	90.18571682	100	YHR187W_ORF	3.946282096	0.893333333	0.22637341	1.866921171	0.244010499	0	YIL034C_ORF	1.954253832	1.364	0.697964603	2.741822906	0
		YJR025C_ORF	1.004977606	0.986666667	0.981779754	1.840238488	35.2680425	34.67505617	YPL206C_ORF	1.56344762	0.775	0.49569937	1.682400985	50.70461554	47.39852299	YMR302C_ORF	1.303343779	1.09625	0.841105791	2.094101453	65.5056937	72.68455943	YGR104C_ORF	3.010288064	1.261666667	0.41911825	2.419534114	0.190673173	0	YOR116C_TIL_4201_4500_55_ORF	0.38588939	0.993333333	2.574140046	1.83216964	90.18571682	100	YKL041W_ORF	3.943150868	1.083333333	0.274737987	2.090033232	0.244010499	0	YGR192C_ORF	1.950144123	1.675	0.858910878	2.859132586	0
		YGL255W_ORF	1.004891106	1.203333333	1.197476349	1.972994572	35.2680425	34.6808064	YOR111W_ORF	1.562872769	0.53	0.339119096	1.431248494	50.70461554	47.40030984	YOR187W_TIL_601_900_127_ORF	1.303179599	1.908333333	1.464367103	6.839401282	65.5056937	72.66727325	YPL029W_ORF	3.004824458	1.149166667	0.382440533	2.182830626	0.190673173	0	YHR211W_ORF	0.384903083	0.828333333	2.152056896	1.782357054	90.18571682	100	YHR066W_ORF	3.933444311	0.54	0.137284262	1.454807872	0.244010499	0	YER165W_ORF	1.941685168	1.783	0.918274512	2.945754493	0
		YGL047W_ORF	1.004223594	0.806666667	0.803273963	1.729947396	35.2680425	34.72519545	YJL012C-A_ORF	1.55746999	0.7725	0.495996716	1.656065792	50.70461554	47.41793163	IGR_CHR08:(312646..313497)_734	1.301381758	1.621875	1.246271503	4.123205408	65.5056937	72.47838392	YML101C_ORF	2.982457944	0.991666667	0.332499799	2.015108962	0.190673173	0	YJR151C_ORF	0.381452131	0.958571429	2.512953396	2.191298813	90.18571682	100	YLR021W_ORF	3.931110478	0.7	0.178066733	1.624052273	0.244010499	0	YKL180W_OCH_DS100_ORF	1.935402056	1.3625	0.703988092	2.466852695	0
		YLR093C_ORF	0.998543454	0.838333333	0.839556185	1.755507365	35.2680425	35.10395866	YBR177C_ORF	1.555108628	0.69	0.443698908	1.611911213	50.70461554	47.42610613	YNL204C_ORF	1.299014326	0.999583333	0.769493695	2.197370753	65.5056937	72.23077752	YGR210C_ORF	2.982126255	1.1575	0.388145873	2.173059171	0.190673173	0	YPL040C_ORF	0.38085024	0.9375	2.461597502	1.70167396	90.18571682	99.96471227	YDL181W_ORF	3.928231472	1.036666667	0.263901624	2.029047161	0.244010499	0	YNL031C_ORF	1.930193291	1.811	0.938248003	3.011364211	0
		YFR022W_ORF	0.995581114	1.014166667	1.018668045	1.85736219	35.2680425	35.30219286	YGR054W_ORF	1.545832503	0.3725	0.24097048	1.292674491	50.70461554	47.46103268	YAL013W_ORF	1.297746392	1.4175	1.092278128	3.031676214	65.5056937	72.09869596	YER150W_ORF	2.963832919	0.674166667	0.227464464	1.599971253	0.190673173	0	YLR451W_ORF	0.380591391	0.87	2.285916129	1.862492081	90.18571682	99.93388668	YER035W_ORF	3.926347196	1.25	0.318362065	2.376479618	0.244010499	0	IGR_CHR12:(COMPLEMENT(708167..708338))_8	1.929801794	1.2035	0.623639176	2.266039492	0
		YNL240C_ORF	0.995019098	0.894166667	0.898642718	1.736175757	35.2680425	35.33985307	YLR340W_AAA_30_NCR	1.545827738	1.1025	0.713210129	1.967677458	50.70461554	47.46105178	YPL048W_ORF	1.297050622	1.375	1.060097406	3.249462929	65.5056937	72.02637494	YNL338W_OCH__ORF	2.96341316	1.466666667	0.4949248	2.630047676	0.190673173	0	YOR142W_ORF	0.380041337	0.9525	2.506306311	1.727160316	90.18571682	99.8684043	YLR154W-C_ONO_ORF	3.918989427	1.25	0.318959779	2.41647576	0.244010499	0	YGL105W_ORF	1.927483568	1.404	0.728410879	2.619362016	0
		YGR077C_ORF	0.992838758	0.781666667	0.787304747	1.658323041	35.2680425	35.48610523	YJL047C_ORF	1.543285333	0.67	0.434138772	1.571307444	50.70461554	47.47141594	YMR295C_ORF	1.295550092	1.555833333	1.200905579	3.842766577	65.5056937	71.87078611	YGL047W_ORF	2.962964331	1.0025	0.338343594	2.024587522	0.190673173	0	YLR361C-A_ONO_ORF	0.379722127	1.008333333	2.655450556	2.117231544	90.18571682	99.83041738	YJR025C_ORF	3.888235883	1.246666667	0.320625267	2.359708497	0.244010499	0	YJL005W_ORF	1.926368398	1.1615	0.602948014	2.266587555	0
		YHR117W_ORF	0.992654781	0.984166667	0.991449078	1.78168684	35.2680425	35.49845662	YLR311C_ORF	1.540995774	1.2375	0.80305217	2.075742517	50.70461554	47.48104325	YNR019W_ORF	1.295246108	1.22	0.941905938	2.265752722	65.5056937	71.83933006	YOR056C_ORF	2.959266142	1.465833333	0.49533677	2.771206379	0.190673173	0	YGR138C_ORF	0.379023538	0.856666667	2.260193845	1.745116197	90.18571682	99.74731981	YNR035C_ORF	3.885362438	0.773333333	0.199037631	1.707997367	0.244010499	0	YKL106C-A_ORF	1.9246086	1.3595	0.70637739	2.678952135	0
		YDR197W_ORF	0.99135026	0.798333333	0.80529896	1.76471451	35.2680425	35.58608275	YMR259C_ORF	1.540460053	0.4025	0.261285581	1.318641959	50.70461554	47.48333623	YLR272C_ORF	1.294362481	1.3275	1.025601421	3.051715063	65.5056937	71.74801516	YPL099C_ORF	2.958482054	0.833333333	0.281675981	1.770559607	0.190673173	0	YNL148C_ORF	0.377648482	0.943833333	2.499237723	2.232627232	90.18571682	99.58390885	YPL173W_ORF	3.880027966	0.953333333	0.245702696	1.959802345	0.244010499	0	YHR203C_ORF	1.917848999	1.6595	0.865292315	2.853005635	0
		YDR457W_TIL_9601_9900_57_ORF	0.989727364	1.229166667	1.241924505	2.180811687	35.2680425	35.69520578	YBL039W-A_ONO_ORF	1.535200319	0.605	0.394085379	1.497485601	50.70461554	47.50666567	YLL067C_ORF	1.291833256	1.761666667	1.363695089	3.190247931	65.5056937	71.48765327	YER053C_ORF	2.952443037	1.180833333	0.399951267	2.233695237	0.190673173	0	YHR038W_ORF	0.376048041	0.8375	2.227109061	1.84004732	90.18571682	99.39398102	YPL059W_ORF	3.876639832	0.796666667	0.205504432	1.731537863	0.244010499	0	YOR247W_ORF	1.908570941	1.6015	0.839109496	2.720460836	0
		YDR479C_ORF	0.988705619	0.876666667	0.886681182	1.784357217	35.2680425	35.76396915	YIL124W_ORF	1.533899766	0.3925	0.255883734	1.309799558	50.70461554	47.51266391	YIL090W_ORF	1.288446208	1.5425	1.197178423	3.932629547	65.5056937	71.14134918	YNL092W_ORF	2.947656731	0.733194444	0.248738069	1.669597694	0.190673173	0	YER105C_ORF	0.376012187	0.948333333	2.522081375	2.057065104	90.18571682	99.38972955	YMR174C_ORF	3.86080228	0.9	0.233112171	1.875256693	0.244010499	0	YOR063W_ORF	1.907524764	1.551	0.813095604	2.824399969	0
		YJL166W_ORF	0.988086672	0.925833333	0.936996075	1.780562697	35.2680425	35.80564687	YDL205C_ORF	1.530138313	0.625	0.408459807	1.522856235	50.70461554	47.53052795	YPR172W_ORF	1.284152831	1.28125	0.997739497	3.016236241	65.5056937	70.70631034	YMR027W_ORF	2.940005455	1.455	0.494897041	2.752699738	0.33662054	0	YPR023C_ORF	0.375447671	1.055833333	2.812198386	1.614695014	90.18571682	99.32281163	YDL048C_TIL_1501_1637_64_ORF	3.854952655	1.186666667	0.307829116	2.250795077	0.244010499	0	YNL300W_TIL_5_0__ORF	1.905419414	1.126	0.59094601	2.142625595	0
		YGL056C_ORF	0.987435454	0.833333333	0.843937019	1.732969813	35.2680425	35.84951571	YPL084W_ORF	1.525660738	0.5125	0.335920029	1.421017454	50.70461554	47.55279874	YDL243C_ORF	1.282700495	1.5125	1.179152894	3.037104713	65.5056937	70.56015281	YLR438W_ORF	2.939071867	1.454166667	0.494770707	2.735494862	0.33662054	0	YBR108W_OCH__ORF	0.375043048	0.93	2.479715344	1.872445798	90.18571682	99.27487142	YIL142W_ORF	3.854326843	0.926666667	0.240422441	1.889693437	0.244010499	0	YGL076C_ORF	1.901195581	1.5445	0.812383542	3.024498153	0
		YKL096W_ORF	0.986665369	0.9125	0.924832297	1.747462231	35.2680425	35.9014156	YIL056W_ORF	1.524488977	0.7325	0.480488879	1.622508724	50.70461554	47.55880845	YHR099W_ORF	1.281937901	1.729583333	1.349194319	2.829806542	65.5056937	70.48361304	YNL261W_ORF	2.934284049	0.97	0.330574676	1.931697449	0.33662054	0	YOR247W_OCH__ORF	0.37477242	0.86	2.294725956	1.803821668	90.18571682	99.24281843	YLR025W_ORF	3.852251716	1.143333333	0.296796112	2.165175542	0.244010499	0	YJR009C_ORF	1.900938957	1.627	0.855892818	2.855553918	0
		YGR280C_TIL_6_161__ORF	0.986184475	1.026666667	1.04104931	1.775210873	35.2680425	35.93383828	YNL129W_ORF	1.520963706	0.6425	0.422429541	1.571188715	50.70461554	47.57734553	YML032C_ORF	1.281805123	0.74625	0.582186782	1.659297993	65.5056937	70.47030093	YGR261C_ORF	2.933741397	1.3675	0.466128337	2.498579979	0.33662054	0	YJL101C_ORF	0.374735042	0.980833333	2.617404895	2.108133758	90.18571682	99.23839212	YML101C_ORF	3.848511634	0.873333333	0.226927554	1.827094547	0.244010499	0	YBR011C_ORF	1.899947501	1.6085	0.84660234	2.945089482	0
		UNKNOWN_2_ORF	0.9841642	0.766666667	0.779002799	1.687157156	35.2680425	36.07015341	YCR042C_ORF	1.516284826	0.595	0.392406486	1.488655125	50.70461554	47.60301373	YLR099C_ORF	1.279636897	1.127708333	0.881272129	2.431770117	65.5056937	70.25352526	YHR201C_ORF	2.933657921	0.8975	0.305932056	1.863948473	0.33662054	0	YOR008C_ORF	0.373964949	0.856666667	2.290767274	1.819854366	90.18571682	99.14723684	YBL024W_ORF	3.823091877	1.373333333	0.359220594	2.591537032	0.244010499	0	YDR457W_TIL_9601_9900_57_ORF	1.899103822	1.376	0.724552278	2.629786623	0
		YGR280C_TIL_4_200__ORF	0.983823949	0.949907407	0.965525802	1.769834192	35.2680425	36.09312769	YMR021C_ORF	1.512034914	0.3875	0.256277151	1.308198788	50.70461554	47.62738964	YPR016C_ORF	1.277909653	1.375	1.075975909	3.405729849	65.5056937	70.08166183	YNL063W_ORF	2.927684339	0.9925	0.339005127	2.020341067	0.33662054	0	YIL007C_ORF	0.372754918	0.819166667	2.197601229	1.757989335	90.18571682	99.00416163	YKL066W_ORF	3.822544552	1.54	0.402873002	2.902001967	0.244010499	0	YLR083C_ORF	1.895302821	1.3925	0.734711089	2.878266163	0
		YMR037C_ORF	0.98348884	0.751666667	0.764285914	1.684315195	35.2680425	36.11575925	IGR_CHR07:(576615..576789)_83	1.511661009	0.7625	0.504412031	1.638321777	50.70461554	47.62958284	YPR148C_ORF	1.277809124	1.215833333	0.951498397	2.765812382	65.5056937	70.07168158	YPR079W_ORF	2.923177357	0.798333333	0.273104651	1.743521084	0.33662054	0	YPL006W_ORF	0.372660325	0.83	2.227229312	1.730368363	90.18571682	98.99298504	YPL210C_ORF	3.819372356	0.666666667	0.174548749	1.592177872	0.244010499	0	YML133C_ORF	1.893740825	1.302	0.687528083	2.391532524	0
		YKR018C_ORF	0.982220968	1.1475	1.168270723	1.988917092	35.2680425	36.20142469	YOR210W_ORF	1.510048335	0.43	0.284759097	1.344831164	50.70461554	47.63913267	YKL039W_ORF	1.276742698	1.045833333	0.819141817	2.184957568	65.5056937	69.9659636	YEL017W_ORF	2.922703366	1.115	0.381496122	2.126066121	0.33662054	0	YPL003W_ORF	0.372432991	0.834166667	2.239776518	1.811528027	90.18571682	98.96612936	YOR250C_ORF	3.814754758	1.406666667	0.368743669	2.668117181	0.244010499	0	YBR162C_TIL_8_173__ORF	1.883429023	1.4035	0.745183377	2.697287524	0
		YOR341W_ORF	0.981987679	1.088333333	1.108296323	1.88998016	35.2680425	36.21719394	YGR281W_ORF	1.509825482	0.9525	0.630867614	1.840441865	50.70461554	47.64046391	YGL144C_ORF	1.276024658	0.839583333	0.657967954	1.818680321	65.5056937	69.89494052	YKL126W_ORF	2.914201829	1.2975	0.445233404	2.355247883	0.33662054	0	YOR249C_ORF	0.371655101	0.965	2.596493354	1.561325504	90.18571682	98.87428851	YMR027W_ORF	3.804310803	1.696666667	0.445985293	3.161635634	0.244010499	0	YEL027W_ORF	1.880769548	1.603	0.852310695	3.321449973	0
		YML109W_ORF	0.9812395	0.716666667	0.730368749	1.626161324	35.2680425	36.26778116	YDR373W_ORF	1.508419884	0.44	0.291695969	1.350476197	50.70461554	47.64892525	YDR457W_TIL_9601_9900_57_ORF	1.275544382	1.629166667	1.277232443	3.318256074	65.5056937	69.84750638	YIL116W_ORF	2.904650922	0.883333333	0.30410998	1.826067951	0.33662054	0	YBR119W_ORF	0.371397204	0.82452381	2.220059283	1.765253613	90.18571682	98.84385857	YGR279C_TIL_9_53__ORF	3.803108757	2.673333333	0.702933706	5.675899539	0.365516749	0	YER043C_ORF	1.877720267	1.4985	0.798042193	3.026743518	0
		YMR255W_ORF	0.980314237	0.799166667	0.815214792	1.809805952	35.2680425	36.3303706	YGL157W_ORF	1.50440059	0.405	0.269210211	1.323173464	50.70461554	47.67374008	YBR140C_ORF	1.275275457	1.225833333	0.96123024	2.676136975	65.5056937	69.82097127	YKL002W_ORF	2.890718718	0.860833333	0.297792147	1.81390061	0.33662054	0	YDR525W-A_ORF	0.371357434	0.9	2.423541086	1.7223851	90.18571682	98.83916694	YLR204W_ORF	3.796453425	1.056666667	0.278329943	2.105688855	0.365516749	0	YFL031W_INT_1	1.87549468	1.2935	0.689684708	2.546347616	0
		YGR082W_ORF	0.98000244	0.96	0.979589398	1.810134028	35.2680425	36.3514692	YKR029C_ORF	1.50198008	0.54	0.359525407	1.441137038	50.70461554	47.68912926	YML056C_JXN_EI_1_ORF	1.273038044	1.180104167	0.926998351	2.11979836	65.5056937	69.60090029	YER067W_ORF	2.888208585	0.895833333	0.310169195	1.876931012	0.33662054	0	YPR148C_ORF	0.371168496	0.848333333	2.285574728	1.842085548	90.18571682	98.81688057	YBR024W_ORF	3.793624873	1.15	0.303140147	2.239027563	0.365516749	0	YNL209W_OCH_DS100_ORF	1.873412905	1.3935	0.743829615	2.501121338	0
		YDR388W_ORF	0.979030185	0.918333333	0.938003085	1.732445934	35.2680425	36.4172819	YDR540C_ORF	1.501910839	0.466607143	0.310675661	1.376245822	50.70461554	47.68957442	YNL267W_ORF	1.270350193	1.382666667	1.088413789	2.852729645	65.5056937	69.33817983	YOR285W_ORF	2.878768579	0.910833333	0.316396858	1.883289365	0.33662054	0	YHL044W_ORF	0.370348083	0.870833333	2.351391496	1.932885832	90.18571682	98.72016738	YCR046C_ORF	3.792256123	0.776666667	0.204803326	1.723173062	0.365516749	0	YNL066W_ORF	1.869788243	1.239	0.662641882	2.433962941	0
		YMR040W_ORF	0.978336206	0.688333333	0.703575447	1.585866907	35.2680425	36.46427832	YLR283W_ORF	1.499826151	0.5875	0.391712066	1.481979426	50.70461554	47.70310641	YLR023C_ORF	1.269457039	1.222083333	0.962681915	2.501905851	65.5056937	69.25128196	YKL066W_ORF	2.877850445	1.778333333	0.617938064	3.23147082	0.33662054	0	YKL010C_ORF	0.369823018	0.87	2.352476611	1.837185516	90.18571682	98.65832191	YNL083W_ORF	3.782287816	0.873333333	0.230900813	1.849004442	0.365516749	0	YNL066W_TIL_7_109__ORF	1.865118026	1.3205	0.70799809	2.54587983	0
		YJL093C_ORF	0.977890523	1.0275	1.050731115	1.845867961	35.2680425	36.49446892	YDR263C_ORF	1.498018414	0.715	0.477297204	1.599325903	50.70461554	47.71504343	YJL109C_ORF	1.269135402	1.2525	0.986892335	2.450500123	65.5056937	69.22003817	YGR128C_ORF	2.872899272	0.8475	0.29499816	1.825396875	0.33662054	0	YLR099C_ORF	0.369792327	0.830833333	2.24675655	1.74993233	90.18571682	98.65470821	YIL103W_ORF	3.78079769	0.913333333	0.241571596	1.895000152	0.365516749	0	YJL158C_ORF	1.863081469	1.2865	0.690522675	2.430725955	0
		YJR155W_ORF	0.976366873	0.854166667	0.874841917	1.878139527	35.2680425	36.59773361	YAL043C_ORF	1.495942387	0.475	0.317525597	1.380955895	50.70461554	47.72898523	YPR158W-A_ORF	1.268128987	1.499166667	1.182187839	3.061564831	65.5056937	69.12244423	YKR062W_ORF	2.862164697	0.8125	0.283876047	1.762798937	0.33662054	0	YNL075W_ORF	0.369704166	0.835833333	2.260816651	1.746759893	90.18571682	98.64432835	YNR024W_ORF	3.779909496	0.91	0.240746505	1.862485292	0.365516749	0	YDR033W_ORF	1.852202878	1.474	0.795809151	2.997744065	0.203359297
		YMR303C_ORF	0.976030061	0.784166667	0.803424708	1.724186318	35.2680425	36.62057177	YHR009C_ORF	1.491651014	0.4725	0.3167631	1.378602361	50.70461554	47.75859855	YLR401C_ORF	1.266549933	1.328333333	1.048780864	2.923941938	65.5056937	68.96983867	YDL065C_ORF	2.860861861	1.2525	0.43780513	2.411172705	0.33662054	0	YBR158W_TIL_6_70__ORF	0.369056498	0.881666667	2.388974781	1.821922664	90.18571682	98.5681096	YDR308C_ORF	3.755033896	0.83	0.22103662	1.763443618	0.365516749	0	YLR432W_ORF	1.845453049	1.3485	0.730714878	2.766226272	0.203359297
		YIL034C_ORF	0.9757619	0.85	0.871114152	1.688850189	35.2680425	36.63875765	YBR245C_ORF	1.489402397	0.8	0.537128181	1.674307422	50.70461554	47.77454507	YFR018C_ORF	1.265635239	1.732395833	1.368795511	4.629147441	65.5056937	68.88172981	YNL298W_ORF	2.860831132	1.089166667	0.380716867	2.129386374	0.33662054	0	YIL143C_ORF	0.368908415	0.875	2.371862407	1.815890956	90.18571682	98.5506917	YKL166C_ORF	3.730801629	1.466666667	0.393123734	2.692769177	0.365516749	0	YJL165C_ORF	1.843986447	1.244	0.674625349	2.433338067	0.203359297
		YCL012C_ONO_ORF	0.975579155	0.720833333	0.738877343	1.630496705	35.2680425	36.65115238	YLR190W_ORF	1.488954402	0.65	0.436547956	1.537655745	50.70461554	47.77775755	YKL109W_ORF	1.265411404	1.634166667	1.291411364	2.849274921	65.5056937	68.86020118	YFR033C_ORF	2.857731063	0.925833333	0.323974969	1.878016185	0.33662054	0	YLR083C_ORF	0.368665045	0.905	2.45480284	1.661685562	90.18571682	98.52207331	YNR015W_ORF	3.725903399	0.923333333	0.24781462	1.874651204	0.365516749	0	YOR142W_ORF	1.841341524	1.239	0.672878976	2.415618771	0.203359297
		YNL144C_ORF	0.975194229	0.77	0.789586297	1.720684195	35.2680425	36.67726367	YKL189W_ORF	1.48687808	0.435	0.292559293	1.345838103	50.70461554	47.79280059	YGR138C_ORF	1.264287837	1.134166667	0.897079473	2.403384209	65.5056937	68.75232951	YHL002W_ORF	2.85517624	1.214166667	0.42525104	2.275149045	0.33662054	0	YFL057C_ORF	0.367858528	0.955416667	2.597239409	1.696289374	90.18571682	98.42729804	YNR052C_ORF	3.723509361	0.936666667	0.251554804	1.928891391	0.365516749	0	YGL225W_ORF	1.83814228	1.5745	0.856571342	3.145076734	0.203359297
		YLR290C_ORF	0.975047357	0.930833333	0.954654485	1.747154499	35.2680425	36.68722803	YKL024C_ORF	1.48338529	0.35	0.235946792	1.274298444	50.70461554	47.81868018	YDL140C_ORF	1.263855507	1.092708333	0.864583275	2.159742231	65.5056937	68.71090858	YLL009C_TIL_5_129__ORF	2.85436148	2.219166667	0.777465182	3.918690857	0.33662054	0	YGR108W_ORF	0.367752045	0.960833333	2.61272057	1.841713357	90.18571682	98.41479258	YDR011W_ORF	3.71440046	1.64	0.441524821	3.079707454	0.365516749	0	YBR031W_OCH_DS100_ORF	1.837362083	1.2125	0.659913477	2.335399138	0.203359297
		YJR080C_ORF	0.973966441	0.7525	0.772613889	1.679514493	35.2680425	36.76058423	YKR072C_ORF	1.48286878	0.565	0.381018204	1.459744959	50.70461554	47.82256857	YOL020W_ORF	1.262514333	1.295833333	1.026390988	2.358523062	65.5056937	68.5827183	YDR189W_ORF	2.853726218	0.89	0.311872945	1.878341061	0.33662054	0	YOR341W_ORF	0.36744748	0.940833333	2.560456621	1.739578078	90.18571682	98.379034	YLR401C_ORF	3.709932291	0.87	0.234505628	1.838648316	0.365516749	0	YLR467W_ORF	1.836237377	1.44	0.784212334	2.782385348	0.203359297
		YBR230C_ORF	0.972366875	0.818333333	0.841589069	1.683712359	35.2680425	36.86921121	YER065C_ORF	1.481950572	0.47375	0.319680028	1.37963501	50.70461554	47.82952016	YGR102C_ORF	1.26206252	1.1825	0.936958337	2.702084141	65.5056937	68.53963807	YJR086W_ORF	2.85357903	0.836666667	0.293199052	1.786632704	0.33662054	0	YNL251C_ORF	0.366606733	0.865833333	2.361749677	1.709266768	90.18571682	98.28039964	YDL225W_ORF	3.707056162	0.526666667	0.142071402	1.442307584	0.365516749	0	YDR385W_ORF	1.83151835	1.4825	0.809437699	2.754427562	0.203359297
		YJL192C_ORF	0.96998154	0.873333333	0.900360777	1.690965111	35.2680425	37.03135922	YGL256W_ORF	1.480288185	0.715	0.483014056	1.661622216	50.70461554	47.84223347	YDR457W_TIL_9301_9600_68_ORF	1.259174502	1.178166667	0.935665918	2.526190144	65.5056937	68.2655156	YDR171W_ORF	2.851037474	1.023333333	0.358933666	1.990137938	0.33662054	0	YHR036W_ORF	0.366583598	0.8525	2.32552685	1.842353912	90.18571682	98.27768711	YJR129C_ORF	3.693488652	1.076666667	0.291503987	2.101555664	0.365516749	0	YBR162C_TIL_7_105__ORF	1.82281998	1.5055	0.825918092	3.076103541	0.203359297
		YDR310C_ORF	0.969019062	0.964166667	0.994992467	1.79332488	35.2680425	37.09683901	YJR119C_ORF	1.479133925	1.03	0.696353442	2.404294407	50.70461554	47.85115779	YML010W_OCH__ORF	1.256950835	1.935833333	1.540102667	5.879860401	65.5056937	68.05593099	YEL039C_ORF	2.843181343	0.953333333	0.335305145	1.899172423	0.33662054	0	YIL022W_TIL_901_1200_219_ORF	0.366260088	0.895	2.443618697	1.669195016	90.18571682	98.23976536	YBL096C_ORF	3.663498394	1.46	0.398526174	2.786794913	0.38232661	0	YJR145C_ORF	1.818197524	1.553	0.854142622	2.691079524	0.203359297
		YJL069C_ORF	0.963377895	0.898333333	0.932482817	1.760293416	35.2680425	37.48122419	YNL337W_ORF	1.478649138	0.8025	0.542725099	1.671705642	50.70461554	47.85492972	YHR113W_ORF	1.255320838	1.153333333	0.918755826	2.248981482	65.5056937	67.90312385	YDR430C_ORF	2.839491052	1.1625	0.409404354	2.217854307	0.33662054	0	18S_ETS_JXN_RRNA	0.365683273	0.78	2.132993377	1.733327806	90.18571682	98.17219374	YIR035C_ORF	3.650484444	0.643333333	0.176232317	1.564347615	0.38232661	0	YPR117W_ORF	1.815553257	1.5145	0.834180983	3.144387644	0.203359297
		YMR182W-A_ONO_ORF	0.962295226	0.846666667	0.879840868	1.738399898	35.2680425	37.55511195	YHR082C_ORF	1.478017347	0.6825	0.461767246	1.656481131	50.70461554	47.85986656	YMR275C_ORF	1.255143295	0.83	0.661279077	1.878236729	65.5056937	67.88652195	YJR107W_ORF	2.822811786	0.910833333	0.322668815	1.858952682	0.33662054	0	YOR108W_ORF	0.365176916	0.94	2.574094798	1.567194438	90.18571682	98.11292153	YGR261C_ORF	3.641842013	1.306666667	0.358792793	2.488423713	0.38232661	0	YLR089C_ORF	1.809362189	1.1	0.607949037	2.171950919	0.203359297
		YHR122W_ORF	0.962184069	0.818333333	0.850495617	1.699647311	35.2680425	37.56270005	YBL008W_ORF	1.476956877	0.63	0.426552738	1.525712238	50.70461554	47.86820686	YOL130W_ORF	1.251182524	1.640833333	1.311426033	3.865974134	65.5056937	67.51832182	YFR049W_TIL_5_37__ORF	2.819716524	1.150833333	0.408137954	2.161338457	0.33662054	0	YKL133C_ORF	0.364949326	0.830833333	2.276571768	1.720837051	90.18571682	98.08629482	YHR166C_ORF	3.628690501	1.073333333	0.295790819	2.108434096	0.38232661	0	YDR436W_ORF	1.807225214	1.1985	0.663171358	2.264406296	0.203359297
		YHL047C_ORF	0.961294638	1.003333333	1.043731333	1.906518615	35.2680425	37.62343046	YGR071C_ORF	1.476214028	0.401527778	0.271998349	1.317223639	50.70461554	47.87408936	YGR108W_ORF	1.249755013	1.558333333	1.246911048	3.597893817	65.5056937	67.38664014	YLR072W_ORF	2.81835394	1.045833333	0.371079487	2.015183325	0.33662054	0	YHR210C_ORF	0.363986341	0.851388889	2.339068239	1.838912585	90.18571682	97.97372868	YMR311C_ORF	3.62386142	1.744583333	0.481415576	3.352870736	0.38232661	0	YHR174W_ORF	1.804624392	1.4265	0.7904692	2.537539464	0.203359297
		YNL315C_ORF	0.961130273	0.973333333	1.012696573	1.78120711	35.2680425	37.63465599	YNL193W_ORF	1.473527909	0.522743056	0.354756128	1.422381986	50.70461554	47.89563734	YBR212W_ORF	1.248422661	1.405208333	1.125587012	3.563327608	65.5056937	67.26422542	YOR392W_ORF	2.811066219	0.856875	0.304822062	1.80911495	0.397081511	0	YPR171W_ORF	0.3636503	0.853333333	2.346576737	1.679426565	90.18571682	97.93448563	YDR383C_ORF	3.620916504	0.77	0.212653343	1.715309066	0.38232661	0	YIL022W_TIL_901_1200_219_ORF	1.799711211	0.9805	0.544809631	1.98335752	0.203359297
		YIR036C_ORF	0.960413239	0.889166667	0.925816753	1.698181543	35.2680425	37.68363646	YDR507C_ORF	1.469942014	0.4175	0.284024809	1.33226389	50.70461554	47.92508254	YNL200C_ORF	1.247874554	1.06	0.849444358	2.328801734	65.5056937	67.2140029	YOR081C_ORF	2.809066953	0.828333333	0.294878459	1.783606935	0.397081511	0	YPL096C-A_ORF	0.363390244	0.965	2.65554735	1.727528437	90.18571682	97.90412981	YAL035W_AAA_0_NCR	3.617510647	0.817333333	0.225938059	1.769636327	0.38232661	0	YDL229W_ORF	1.799223279	1.2505	0.695022132	2.287396977	0.203359297
		YFR040W_ORF	0.959322588	0.6225	0.648895385	1.536694315	35.2680425	37.75816888	YMR304C-A_ORF	1.469880509	1.0175	0.69223314	1.863506322	50.70461554	47.92559438	YOR356W_ORF	1.247545139	1.443333333	1.156938766	4.023297438	65.5056937	67.18385722	YOR251C_ORF	2.808808444	0.874166667	0.311223312	1.846877205	0.397081511	0	YKL114C_ORF	0.363373404	0.98	2.696950274	1.519809616	90.18571682	97.90216444	YOL038W_ORF	3.612242305	0.996666667	0.275913569	1.981417943	0.38232661	0	YIL129C_ORF	1.797983224	1.2745	0.708849773	2.556878435	0.203359297
		YKR053C_ORF	0.956583676	0.905833333	0.946946259	1.829211811	35.2680425	37.94549777	YLR363W-A_ORF	1.468426975	0.355	0.241755297	1.278416903	50.70461554	47.93775756	YLR087C_ORF	1.245668347	1.310416667	1.051978779	2.699048536	65.5056937	67.01265531	YOL054W_ORF	2.808727022	1.1525	0.410328234	2.18871863	0.397081511	0	YOR227W_ORF	0.363032432	0.986666667	2.717847167	1.654059971	90.18571682	97.86238254	YMR226C_ORF	3.612199784	1.3	0.3598915	2.383280607	0.38232661	0	YJR117W_ORF	1.797896625	1.133	0.630180837	2.213639012	0.203359297
		YGR243W_ORF	0.956250569	0.795833333	0.832243513	1.64862762	35.2680425	37.96829603	YBL091C_ORF	1.466061539	0.5075	0.346165551	1.411697747	50.70461554	47.95782676	YKR054C_ORF	1.243791392	1.66875	1.341663893	4.886508529	65.5056937	66.84236943	YDL153C_ORF	2.798471271	0.83	0.296590502	1.785410932	0.397081511	0	YML051W_ORF	0.362347177	0.8775	2.421710603	1.688793679	90.18571682	97.78249515	YDR335W_ORF	3.607853965	1.063333333	0.294727376	2.053070403	0.38232661	0	YHR020W_ORF	1.795949746	1.343	0.747793752	2.790297767	0.203359297
		YHR163W_ORF	0.954312276	0.8425	0.882834709	1.715617462	35.2680425	38.10102008	YOR120W_ORF	1.458755104	0.515	0.353040753	1.415401029	50.70461554	48.02198369	YPR075C_ORF	1.242714785	1.346875	1.08381667	3.044589102	65.5056937	66.74511399	YGR262C_ORF	2.795421418	1.173333333	0.419733971	2.180900322	0.397081511	0	YLR098C_ORF	0.362297655	0.896833333	2.475404745	1.883102475	90.18571682	97.77672511	YER146W_ORF	3.597890974	0.793333333	0.220499548	1.743199238	0.38232661	0	YMR142C_ORF	1.791822988	1.354	0.755655	2.412463643	0.203359297
		YLR401C_ORF	0.953300682	0.855833333	0.897758021	1.69181228	35.2680425	38.1703322	YHL013C_ORF	1.457636797	0.582857143	0.399864455	1.477033122	50.70461554	48.03209401	YLR347C_ORF	1.240058996	1.497083333	1.20726783	4.142816641	65.5056937	66.50650552	YLR201C_ORF	2.790797135	0.925833333	0.331745121	1.887746906	0.397081511	0	YDR130C_ORF	0.362092393	0.825833333	2.280725445	1.694985676	90.18571682	97.75281392	YCL035C_ORF	3.592592015	0.65	0.180927864	1.575747794	0.38232661	0	YLR048W_ORF	1.790606119	1.284	0.717075624	2.448921378	0.203359297
		YPL050C_ORF	0.947658799	0.751666667	0.793182807	1.665129646	35.2680425	38.55743552	YMR325W_ORF	1.457541801	0.3175	0.217832518	1.245763462	50.70461554	48.03295642	YMR203W_ORF	1.236189032	1.291666667	1.044877954	2.754576409	65.5056937	66.16211607	YKR038C_ORF	2.784876402	0.7975	0.286368185	1.735660566	0.397081511	0	YPR071W_ORF	0.361910519	0.826666667	2.284174191	1.681800858	90.18571682	97.73163366	YLR438W_ORF	3.591252063	1.536666667	0.427891621	2.777461681	0.38232661	0	YLR414C_ORF	1.790291529	1.113	0.621686458	2.157773387	0.203359297
		YAL059W_ORF	0.946273596	0.985833333	1.041805813	1.859280429	35.2680425	38.65261302	YKR003W_ORF	1.455249582	0.555	0.38137788	1.455120475	50.70461554	48.05393588	YGR266W_ORF	1.234569896	1.312083333	1.062785782	3.039419518	65.5056937	66.01918725	YMR267W_ORF	2.779819759	1.105	0.397507787	2.176578555	0.397081511	0	YOL020W_ORF	0.361220603	0.908333333	2.514622164	1.658828627	90.18571682	97.65134424	YNL220W_ORF	3.584626466	1.27	0.35429075	2.348032719	0.38232661	0	YMR305C_ORF	1.787459425	1.2395	0.693442314	2.493438483	0.203359297
		TP(AGG)C_TRNA	0.945244102	0.694166667	0.734378205	1.578794412	35.2680425	38.72338344	YLR223C_ORF	1.453900535	0.8575	0.589792754	1.716707548	50.70461554	48.06643586	YNL251C_ORF	1.233959684	1.044583333	0.846529548	2.058732574	65.5056937	65.96549762	YLR144C_ORF	2.778241238	0.99	0.356340546	1.962857214	0.397081511	0	YDR457W_TIL_9001_9300_155_ORF	0.360939467	0.785833333	2.177188711	1.689559773	90.18571682	97.6186523	YBL021C_ORF	3.570403213	1.02	0.285682019	2.057414866	0.38232661	0	YOR010C_ORF	1.786986337	1.204	0.673760048	2.289383447	0.203359297
		YIL100W_ORF	0.945236627	0.705833333	0.746726601	1.611598531	35.2680425	38.72389741	YDR134C_OCH__ORF	1.452781023	0.7475	0.514530399	1.626102346	50.70461554	48.07689522	YNL163C_ORF	1.233567902	1.2375	1.003187581	2.999341433	65.5056937	65.93107765	YLR154W-B_ONO_ORF	2.776938018	1.591666667	0.573173278	2.99612379	0.397081511	0	SNR128_SNORNA	0.360480651	0.934166667	2.591447461	1.745036588	90.18571682	97.56533053	YGR273C_ORF	3.568439935	0.843333333	0.236331099	1.79556226	0.38232661	0	YJL078C_ORF	1.777897163	1.3545	0.761855088	2.56154697	0.203359297
		YKR023W_ORF	0.945090533	0.943333333	0.998140707	2.142303554	35.2680425	38.73394264	YLL027W_ORF	1.452387313	0.645	0.444096416	1.529672004	50.70461554	48.08059219	YJL178C_ORF	1.232542892	0.903666667	0.733172592	1.951784282	65.5056937	65.84121359	YMR181C_TIL_5_131__ORF	2.776583609	1.256666667	0.452594571	2.31722082	0.397081511	0	YLR007W_ORF	0.359454997	0.8725	2.427285775	1.937453458	90.18571682	97.44627832	YDL153C_ORF	3.544213138	0.73	0.205969554	1.6486434	0.38232661	0	YHR174W_OCH__ORF	1.775137094	1.2991	0.7318308	2.40836799	0.203359297
		YLL025W_ORF	0.943857563	0.824166667	0.873189662	1.682116084	35.2680425	38.81874306	YIR007W_ORF	1.451321519	0.6325	0.435809703	1.517857155	50.70461554	48.09064877	YOR118W_ORF	1.230991755	1.295416667	1.052335779	3.015435651	65.5056937	65.70574035	IGR_CHR12:(988140..988278)_16	2.770445191	1.65	0.59557215	2.893949843	0.397081511	0	YOL064C_ORF	0.359407762	0.8825	2.45542833	1.737218264	90.18571682	97.44080043	YKL152C_AAA_28_NCR	3.54287721	1.236666667	0.349057163	2.340855343	0.38232661	0	YPL134C_ORF	1.775111529	0.989	0.557148091	1.982787079	0.203359297
		YLR291C_ORF	0.943215696	0.703333333	0.745676028	1.606384452	35.2680425	38.86290499	YJL206C_ORF	1.448218735	0.5225	0.360788041	1.42060653	50.70461554	48.12033166	YNL052W_ORF	1.230841318	1.025	0.832763724	1.943674059	65.5056937	65.69263461	YOR069W_AAA_8_NCR	2.767313702	1.283988095	0.463983572	2.425184658	0.397081511	0	YOR074C_JXN_EI_1_ORF	0.359131384	0.854814815	2.380228667	1.867199489	90.18571682	97.40875734	YLR162W-A_ONO_ORF	3.541688609	1.153333333	0.325645041	2.270918647	0.38232661	0	YPL143W_ORF	1.774562042	1.838	1.035748515	3.156871548	0.203359297
		YOR118W_ORF	0.941476089	0.731666667	0.777148432	1.62747853	35.2680425	38.98264826	YOR339C_ORF	1.44724398	0.53825	0.371913794	1.435297588	50.70461554	48.12978174	YDL039C_ORF	1.228040767	1.432083333	1.166152925	3.244768537	65.5056937	65.44972163	YHR175W-A_ONO_ORF	2.761539041	1.750833333	0.634006366	3.101923683	0.397081511	0	YGL119W_ORF	0.358973064	0.894166667	2.490901841	1.901731807	90.18571682	97.3904086	YLR002C_ORF	3.529983049	1.016666667	0.288008937	2.030766937	0.38232661	0	YNL104C_ORF	1.769630529	1.415	0.799601938	2.90213448	0.203359297
		YIL137C_ORF	0.94116954	1.075833333	1.143081334	1.771866878	35.2680425	39.00375733	YCR089W_ORF	1.446202056	0.738325893	0.510527481	1.746210413	50.70461554	48.1399493	YDR411C_ORF	1.22644239	0.8325	0.678792585	1.737700544	65.5056937	65.31198668	YKL087C_ORF	2.760030538	0.9625	0.348728026	1.98554622	0.397081511	0	YLR097C_ORF	0.357031867	0.800833333	2.243030403	1.778138863	90.18571682	97.16583574	YOR101W_ORF	3.529239348	1.53	0.433521178	3.057277361	0.38232661	0	YLR180W_ORF	1.763587105	1.598	0.906107782	3.015992526	0.203359297
		YFR003C_ORF	0.940077726	0.843333333	0.897088943	1.713906401	35.2680425	39.07895951	YDR475C_ORF	1.442075959	0.45	0.312050137	1.357638706	50.70461554	48.18088859	YFR040W_ORF	1.224696577	1.2	0.979834534	2.90614137	65.5056937	65.16229545	YER049W_ORF	2.757364466	0.9725	0.352691859	1.978624109	0.397081511	0	YIR002C_ORF	0.356735068	0.855	2.396736618	1.689072289	90.18571682	97.13156701	YOR036W_ORF	3.52115219	0.963333333	0.273584691	1.934936781	0.38232661	0	YKL035W_ORF	1.747263132	1.3585	0.777501668	2.750936534	0.203359297
		YHR052W_ORF	0.939239282	1.090833333	1.161400885	1.656233702	35.2680425	39.1367307	YGR117C_ORF	1.44108917	0.620041667	0.430259057	1.512239021	50.70461554	48.19083965	YLL018C-A_ORF	1.224563478	1.338333333	1.092906458	2.940300439	65.5056937	65.15091511	YPL068C_ORF	2.753301548	0.9375	0.340500299	1.934298593	0.397081511	0.02481999	YLR022C_ORF	0.356597746	0.860833333	2.414017875	1.915166275	90.18571682	97.11571788	YEL017W_ORF	3.52023615	1.103333333	0.313425943	2.116750046	0.38232661	0	YHL050C_ORF	1.745422397	1.235	0.707565116	2.283966443	0.203359297
		YJR073C_ORF	0.938516159	0.685833333	0.730763479	1.577509842	35.2680425	39.18657036	YMR198W_ORF	1.438161949	0.57	0.39633923	1.471323265	50.70461554	48.22072228	YDR033W_TIL_4_177__ORF	1.223540229	1.271666667	1.03933376	2.33065989	65.5056937	65.06357593	YDR153C_ORF	2.752043659	0.881666667	0.32036798	1.877235341	0.397081511	0.033953415	YMR276W_ORF	0.355004762	0.8375	2.359123285	1.889346741	90.18571682	96.93215049	YPL043W_ORF	3.519808055	0.623333333	0.17709299	1.534888614	0.38232661	0	YDR012W_ORF	1.743766775	1.411	0.809167843	2.444572097	0.203359297
		SNR128_SNORNA	0.936986027	0.994166667	1.061026139	1.716825855	35.2680425	39.29207449	YDR457W_TIL_12_0_DS100_ORF	1.432679352	0.4225	0.294901996	1.336899672	50.70461554	48.27815494	YOR381W_ORF	1.223217795	0.85	0.694888517	1.80271002	65.5056937	65.03611006	YOL144W_ORF	2.751103114	0.72	0.2617132	1.6539606	0.397081511	0.040799482	YNR008W_ORF	0.35493688	0.815833333	2.29853075	1.703511392	90.18571682	96.9243401	YJL134W_ORF	3.511211278	1.62	0.461379243	2.98613264	0.38232661	0	YER120W_ORF	1.742671637	1.2325	0.707247409	2.265208587	0.203359297
		YMR041C_ORF	0.932441799	0.651666667	0.698881868	1.5797679	35.2680425	39.60574271	YJR130C_ORF	1.432078479	0.557291667	0.389148832	1.455992258	50.70461554	48.28456535	YJL129C_ORF	1.2206561	1.500833333	1.229530031	3.214000505	65.5056937	64.81883865	YOR302W_ORF	2.749067446	1.528333333	0.555946103	2.712561351	0.397081511	0.055666198	YKR044W_ORF	0.354779997	0.889166667	2.506248026	2.067544662	90.18571682	96.90629309	YJL071W_AAA_21_NCR	3.507336073	1.130333333	0.322276882	2.21438591	0.38232661	0	YBR078W_ORF	1.738585009	1.301	0.748309685	2.532096401	0.203359297
		YPR051W_ORF	0.92950816	0.745833333	0.802395681	1.611984661	35.2680425	39.80850022	YAL056W_ORF	1.431963598	0.7525	0.525502185	1.621921006	50.70461554	48.28579356	YLR118C_ORF	1.220045998	1.330833333	1.090805868	3.081895893	65.5056937	64.7673386	YJR113C_ORF	2.745328477	0.81	0.295046661	1.754567875	0.397081511	0.083148996	YLL067C_ORF	0.354764964	0.969166667	2.731855638	1.519439549	90.18571682	96.90456406	YLR356W_ORF	3.485147613	0.613333333	0.175984894	1.53462043	0.38232661	0	UNKNOWN_5_ORF	1.737998295	1.5235	0.876583138	3.077136987	0.203359297
		YNL086W_ORF	0.929339396	0.833333333	0.896694294	1.662905934	35.2680425	39.82017039	IGR_CHR02:(649939..650110)_100	1.431396916	0.605	0.422664038	1.542991236	50.70461554	48.29186432	YHR214C-C_ORF	1.215256424	1.428333333	1.175334937	2.911142822	65.5056937	64.36631547	YJL037W_ORF	2.741913273	1.291958333	0.471188621	2.34328172	0.397081511	0.108452653	YMR232W_ORF	0.354746639	0.933333333	2.630985698	1.81055897	90.18571682	96.90245646	YBR207W_ORF	3.483309758	0.743333333	0.213398573	1.6765495	0.38232661	0	YDR342C_OCH__ORF	1.736226493	1.379	0.794251214	2.887908699	0.203359297
		YLR193C_ORF	0.928978866	1.011666667	1.089009346	1.713228718	35.2680425	39.84510347	YNL078W_ORF	1.430070186	0.66	0.46151581	1.541437898	50.70461554	48.30615702	YLR283W_ORF	1.213933815	1.360416667	1.120667906	3.377610491	65.5056937	64.25659556	YJR111C_ORF	2.739680381	1.149166667	0.419452822	2.199222229	0.397081511	0.125100374	YOL110W_ORF	0.354688257	0.78	2.199114249	1.733896906	90.18571682	96.8957423	YMR110C_ORF	3.480330915	1.006666667	0.289244526	2.023867936	0.38232661	0	YDR032C_ORF	1.733113815	1.2035	0.694414868	2.433860552	0.203359297
		NTS1-2_RRNA	0.927359351	0.750833333	0.809646587	1.649455276	35.2680425	39.95714024	YIL009C-A_ORF	1.427096355	0.405	0.283793031	1.321486257	50.70461554	48.33859941	YIL123W_ORF	1.21022913	1.375	1.136148491	3.039823291	65.5056937	63.95160305	YMR232W_ORF	2.728833958	1.725	0.632138132	2.993195092	0.397081511	0.207144834	YPR158W_ORF	0.354421186	0.784291667	2.21288032	1.751351254	90.18571682	96.86503736	YMR267W_ORF	3.478975814	1.036666667	0.297980418	2.041783703	0.38232661	0	YKL096W_ORF	1.727610992	1.1355	0.65726602	2.276507873	0.203359297
		YKL016C_ORF	0.925867377	0.826666667	0.892856458	1.663428749	35.2680425	40.0604059	YIR043C_OCH_DS100_ORF	1.426625729	0.6125	0.429334749	1.519414944	50.70461554	48.34378502	YMR296C_ORF	1.210015097	0.926666667	0.765830665	2.093111893	65.5056937	63.93408747	YDR140W_ORF	2.723629354	1.144166667	0.420088976	2.177109433	0.397081511	0.24721157	YLR118C_ORF	0.354225821	0.833333333	2.352548245	1.705702083	90.18571682	96.84258626	YDR081C_ORF	3.476079682	1.713333333	0.492892422	3.284052661	0.38232661	0	YMR305C_TIL_6_229__ORF	1.726325166	1.5245	0.883089716	2.936635627	0.203359297
		YDR297W_ORF	0.925523377	0.95	1.02644625	1.712044355	35.2680425	40.08422252	YBR265W_ORF	1.425065729	0.39	0.273671587	1.309990337	50.70461554	48.3610744	YJL174W_ORF	1.208550125	1.264166667	1.046019226	2.9592507	65.5056937	63.81450737	YIL136W_ORF	2.718546823	1.0375	0.381637716	2.041515249	0.397081511	0.286779062	YDR499W_ORF	0.353684578	0.829166667	2.344367603	1.640071005	90.18571682	96.78043079	YOR089C_ORF	3.472381778	1.113333333	0.320625267	2.109287573	0.38232661	0	YNL007C_ORF	1.726071569	1.546	0.895675491	2.818997779	0.203359297
		YJL129C_ORF	0.923320814	1.013333333	1.097487805	1.79647493	35.2680425	40.23677693	YER015W_ORF	1.42500382	0.5375	0.377191971	1.447565078	50.70461554	48.36176371	YGL228W_ORF	1.206622117	1.129166667	0.935808031	2.262096629	65.5056937	63.65794603	YPL010W_ORF	2.71834825	0.946166667	0.348066759	1.916371036	0.397081511	0.28833382	YMR247C_ORF	0.353529517	0.819166667	2.317109682	1.652661938	90.18571682	96.76263569	YLL009C_TIL_5_129__ORF	3.471443867	2.063333333	0.594373238	3.927300932	0.38232661	0	YLR150W_ORF	1.722566177	1.5675	0.909979553	2.958339466	0.203359297
		YPL105C_ORF	0.923314698	0.7425	0.804167855	1.615216478	35.2680425	40.23720068	YDR305C_INT_1	1.422675169	1.0775	0.75737598	1.897825293	50.70461554	48.38786826	YDR033W_ORF	1.205793606	0.9875	0.818962711	2.209976003	65.5056937	63.59095172	YNR015W_ORF	2.716981731	0.886666667	0.326342521	1.86459715	0.397081511	0.299051363	YPR020W_ORF	0.353502147	0.889166667	2.515307685	1.673010842	90.18571682	96.75949519	YBL106C_ORF	3.452349804	1.03	0.298347519	2.03830708	0.38232661	0	YOR178C_ORF	1.718484831	1.0967625	0.638214828	2.099565568	0.203359297
		YJL210W_ORF	0.92159854	0.863333333	0.936778105	1.741055782	35.2680425	40.35613805	YAL046C_ORF	1.417603104	0.505	0.356235112	1.403818464	50.70461554	48.44591687	YLR158C_ORF	1.204842518	0.785208333	0.651710345	1.74268597	65.5056937	63.51425556	YPL104W_ORF	2.716976362	0.881666667	0.324502885	1.847032872	0.397081511	0.299093532	YPL076W_ORF	0.353184224	0.801666667	2.269825807	1.70053402	90.18571682	96.72302835	IGR_CHR02:(479141..479285)_27	3.451436006	1.763333333	0.510898458	3.143047829	0.38232661	0	YPR065W_ORF	1.718052733	1.284071429	0.747399311	2.328525461	0.203359297
		YDR316W_ORF	0.921415917	0.698333333	0.757891546	1.629495119	35.2680425	40.36879829	YNL161W_ORF	1.416886902	0.4825	0.340535296	1.384829618	50.70461554	48.45424502	YOR247W_OCH__ORF	1.204178096	0.895	0.743245541	1.897255172	65.5056937	63.46080915	YLR219W_ORF	2.716497495	1.315833333	0.484385992	2.381328661	0.397081511	0.302856807	YMR228W_ORF	0.35275368	0.851666667	2.414338145	1.834499282	90.18571682	96.67367941	YGL083W_ORF	3.443916589	0.68	0.197449614	1.595938813	0.38232661	0	YDL039C_ORF	1.713086857	1.1473125	0.669733992	2.313379788	0.203359297
		YJR074W_ORF	0.920834325	0.684166667	0.742985625	1.578280007	35.2680425	40.40912149	YHR071W_ORF	1.416772079	0.55	0.388206408	1.445627624	50.70461554	48.45558324	YNL044W_ORF	1.203481226	1.260416667	1.047308956	3.001981854	65.5056937	63.40486999	YGR079W_ORF	2.711555316	1.150833333	0.424418166	2.184267936	0.397081511	0.341923918	YNR047W_ORF	0.352398476	0.976666667	2.771483796	1.959192014	90.18571682	96.6329972	YGR128C_ORF	3.429415726	0.843333333	0.245911666	1.814403272	0.38232661	0	YOL120C_ORF	1.712547392	1.383	0.807568892	2.702260536	0.203359297
		YHR186C_ORF	0.920429653	0.912333333	0.99120376	1.868831395	35.2680425	40.43718254	YOL044W_ORF	1.415292481	0.53	0.374480899	1.426552311	50.70461554	48.47290206	YGR161C-C_ORF	1.198580038	1.253333333	1.045681801	2.591228903	65.5056937	63.01483331	YBL093C_ORF	2.705087604	0.7925	0.292966482	1.74546713	0.397081511	0.393680991	YMR163C_ORF	0.35109611	0.783333333	2.231107982	1.760693278	90.18571682	96.48408042	YNL123W_ORF	3.429382544	0.706666667	0.206062362	1.626931258	0.38232661	0	YPL131W_ORF	1.710895187	1.482	0.866213203	2.48533088	0.203359297
		YGR100W_ORF	0.919978404	0.8	0.86958563	1.670067527	35.2680425	40.46847737	YOL093W_ORF	1.412182869	0.606875	0.429742503	1.585644151	50.70461554	48.50975248	YCL021W-A_ORF	1.198025877	1.271278695	1.061144604	3.216672135	65.5056937	62.97110731	YNR035C_ORF	2.701907983	0.73	0.270179445	1.66809413	0.397081511	0.419389213	YBL108C-A_ORF	0.350793218	0.865833333	2.468215712	1.682860451	90.18571682	96.44950288	YLR147C_ORF	3.421989934	0.63	0.184103405	1.545057641	0.38232661	0	YLR342W_ORF	1.710508085	1.3285	0.776669816	2.77763906	0.203359297
		YPR058W_ORF	0.91872831	0.754166667	0.820881058	1.627226481	35.2680425	40.55519525	YDL243C_AAA_4_NCR	1.411700436	0.4325	0.306368114	1.342280223	50.70461554	48.51552444	YOR217W_ORF	1.19751971	0.902083333	0.753293099	1.777419432	65.5056937	62.93123476	YMR314W_ORF	2.687687127	0.709166667	0.263857597	1.63141121	0.397081511	0.536515689	YPL050C_ORF	0.35079123	0.789166667	2.249676156	1.722535138	90.18571682	96.449276	YHR201C_ORF	3.419231128	0.863333333	0.252493412	1.814070359	0.38232661	0	YNL322C_ORF	1.708520005	1.2705	0.74362606	2.428029465	0.203359297
		YLR070C_ORF	0.918472265	0.809166667	0.880991944	1.666481731	35.2680425	40.57296074	IGR_CHR07:(23384..23675)_134	1.409140603	0.735	0.521594508	1.60669714	50.70461554	48.54639768	YLR373C_ORF	1.195681124	1.107083333	0.925901824	2.563273225	65.5056937	62.7869374	YBR233W-A_ORF	2.680146888	1.0975	0.409492482	2.11254855	0.397081511	0.600055599	YHR162W_ORF	0.349799306	0.874166667	2.49905203	1.667793386	90.18571682	96.33619083	YDL173W_ORF	3.413504263	0.463333333	0.13573539	1.377375702	0.38232661	0	YER138W-A_ORF	1.708049545	1.3815	0.808817288	2.479717962	0.203359297
		YDR249C_ORF	0.917635166	0.7625	0.830940257	1.624739897	35.2680425	40.63105163	YER174C_ORF	1.40891036	0.48	0.340688814	1.392762471	50.70461554	48.5491949	YIL131C_ORF	1.193594721	0.842083333	0.705501891	1.676376273	65.5056937	62.62420711	YGR169C-A_ONO_ORF	2.677498265	1.438333333	0.537193003	2.813785502	0.397081511	0.622613386	YNL213C_ORF	0.349605963	0.775833333	2.219165045	1.714714021	90.18571682	96.3141757	YGR104C_ORF	3.404917121	0.926666667	0.272155425	1.901661927	0.38232661	0	YDR224C_ORF	1.704889267	1.332	0.781282413	2.619227086	0.203359297
		YKR065C_ORF	0.916541079	0.835833333	0.911943122	1.687033186	35.2680425	40.70699735	YBR234C_ORF	1.408689115	0.5075	0.360264018	1.407019511	50.70461554	48.55188598	YHR164C_ORF	1.191950941	0.711666667	0.597060367	1.679959795	65.5056937	62.49676129	YML125C_ORF	2.671335713	0.8575	0.321000463	1.824614873	0.397081511	0.675581232	YOR382W_ORF	0.349376259	0.786666667	2.251631716	1.657408071	90.18571682	96.28803194	YNL277W-A_ONO_ORF	3.388697869	1.86	0.548883398	3.64178928	0.38232661	0	YJL138C_OCH_DS100_ORF	1.701446936	1.3345	0.784332424	2.390852397	0.203359297
		YPL040C_ORF	0.915568652	0.9575	1.045798147	1.73984993	35.2680425	40.77451798	YBR301W_ORF	1.408108991	0.4225	0.300047796	1.333963758	50.70461554	48.55895693	YBR130C_ORF	1.19157081	1.06	0.889582047	2.100980877	65.5056937	62.46738459	YNL314W_ORF	2.668391301	0.851666667	0.319168582	1.829934329	0.397081511	0.701128155	YDR033W_TIL_7_11__ORF	0.34871384	0.8825	2.530728351	1.884222527	90.18571682	96.21270964	YML116W-A_ORF	3.373037469	1.686666667	0.500043857	3.093222412	0.38232661	0	YIL177C_ORF	1.692978666	1.4955	0.883354309	2.647179289	0.203359297
		YNL079C_ORF	0.915553724	0.985	1.075851667	1.710786236	35.2680425	40.77555469	YBR158W_TIL_2_203__ORF	1.406732686	1.06	0.753519137	1.880934076	50.70461554	48.57581755	YIL044C_ORF	1.191550222	1.09125	0.915823757	2.258869708	65.5056937	62.46579456	YIR038C_ORF	2.661831478	1.190833333	0.447373676	2.303889713	0.397081511	0.758603619	YNL124W_ORF	0.348076878	0.871666667	2.504236052	1.861027963	90.18571682	96.14038263	YKL210W_ORF	3.371206969	1.443333333	0.428135486	2.640909022	0.38232661	0	YOR248W_ORF	1.684850461	1.4395	0.854378494	2.596091208	0.203359297
		YOR185C_OCH__ORF	0.914256364	0.730833333	0.79937462	1.602217169	35.2680425	40.8656661	YDR298C_AAA_0_NCR	1.406541927	0.7325	0.520780779	1.604005776	50.70461554	48.57816395	YOL070C_ORF	1.191250055	0.75125	0.630640055	1.606922966	65.5056937	62.44262451	YLR387C_ORF	2.66118576	0.849166667	0.319093345	1.799444878	0.397081511	0.764303154	YPL174C_ORF	0.347908233	0.77984375	2.241521402	1.723311321	90.18571682	96.12124962	IGR_CHR15:(680790..680937)_73	3.359917589	0.814333333	0.242367056	1.763006617	0.38232661	0	YPL198W_ORF	1.684258663	1.3375	0.794117928	2.556748511	0.203359297
		YMR103C_ORF	0.914152316	0.919166667	1.005485247	1.65559498	35.2680425	40.87289445	YDL241W_ORF	1.406258169	0.58	0.412442048	1.470618547	50.70461554	48.5816585	YNL066W_TIL_4_123__ORF	1.191127763	1.278333333	1.073212608	2.330579154	65.5056937	62.43319114	YJR074W_ORF	2.66044611	1.283333333	0.482375241	2.314586158	0.397081511	0.77084106	YIL010W_ORF	0.347875314	0.874166667	2.512873524	1.673885038	90.18571682	96.11751577	IGR_CHR13:(COMPLEMENT(492186..492357))_81	3.355787824	1.066666667	0.317858793	2.09422539	0.38232661	0	YNL209W_ORF	1.68218631	1.2235	0.727327284	2.311377294	0.203359297
		YNL027W_ORF	0.91314489	0.835833333	0.915334842	1.684796831	35.2680425	40.9428921	YHR143W_TIL_8_99__ORF	1.40597163	1.1775	0.837499118	2.007577224	50.70461554	48.58519249	YDL115C_ORF	1.190291275	0.95625	0.803374788	2.087078738	65.5056937	62.36876581	YBR050C_ORF	2.660289836	0.942361111	0.354232497	1.937696477	0.397081511	0.77222366	YDR318W_ORF	0.347685815	0.810833333	2.332086324	1.790088837	90.18571682	96.09602668	YMR033W_ORF	3.352334064	1.553333333	0.463358753	2.940682635	0.38232661	0	YGL103W_ORF	1.68164024	1.513	0.899716815	2.584155286	0.203359297
		YMR273C_ORF	0.912544376	0.655833333	0.71868651	1.553721337	35.2680425	40.9846259	YDR239C_ORF	1.405675307	0.67921875	0.483197468	1.567366645	50.70461554	48.58885261	YJR140C_ORF	1.18920718	1.355416667	1.139764954	2.548101026	65.5056937	62.28552949	YLR438C-A_ORF	2.657234853	1.018333333	0.383230459	2.025035286	0.397081511	0.799340801	YDL240C-A_ORF	0.347654815	0.7975	2.293942052	1.682734031	90.18571682	96.09251222	YLR231C_ORF	3.344308718	0.696666667	0.208314102	1.632295511	0.38232661	0	YMR181C_TIL_6_183__ORF	1.679484143	1.1115	0.661810357	2.192653208	0.203359297
		YMR181C_ORF	0.912012028	0.661666667	0.725502127	1.586975125	35.2680425	41.02162808	YJR162C_ORF	1.4053945	0.8275	0.588802646	1.695284621	50.70461554	48.59232622	YDR316W-A_ORF	1.188787757	1.323333333	1.113178804	2.656691099	65.5056937	62.25340489	IGR_CHR02:(479141..479285)_27	2.651856049	1.885833333	0.711137143	3.321527407	0.397081511	0.847497062	YNL152W_ORF	0.34715553	0.763333333	2.198822334	1.716227483	90.18571682	96.03594026	YPL084W_ORF	3.342234387	0.78	0.23337681	1.705451827	0.38232661	0	YKL164C_ORF	1.670368198	1.404	0.840533244	2.841742308	0.203359297
		YJL198W_ORF	0.911361597	0.810833333	0.889694426	1.723371736	35.2680425	41.06684508	YML098W_ORF	1.405195601	0.3996875	0.284435491	1.326896062	50.70461554	48.59478964	YGL068W_ORF	1.188486443	1.588333333	1.336433699	4.268508154	65.5056937	62.23035365	YPL139C_ORF	2.651526971	1.273333333	0.480226431	2.3446346	0.397081511	0.850460406	YPL098C_ORF	0.346111529	0.845	2.441409571	1.873621364	90.18571682	95.91785067	YIL137C_ORF	3.340051712	0.85	0.254487078	1.788313986	0.38232661	0	YPR023C_ORF	1.668953471	1.0965	0.656998544	2.187309166	0.203359297
		YIL064W_ORF	0.90986377	0.735833333	0.808729128	1.676378578	35.2680425	41.17100141	YBR269C_ORF	1.404589574	0.6025	0.428950927	1.50480507	50.70461554	48.60231089	YDR001C_ORF	1.186560537	1.521666667	1.282418064	3.521410092	65.5056937	62.08355209	YDL204W_ORF	2.649002779	1.016666667	0.383792224	2.020684288	0.397081511	0.873256507	YMR196W_ORF	0.345334931	0.820833333	2.376919503	1.680164231	90.18571682	95.83018743	YGL043W_ORF	3.339951933	0.506666667	0.15169879	1.422438607	0.38232661	0	YHR193C_ORF	1.666805173	1.3445	0.806632966	2.48608073	0.203359297
		YDL243C_ORF	0.909386449	1.05	1.154624639	1.847638504	35.2680425	41.2042021	YDL123W_ORF	1.404035469	0.634	0.451555544	1.546960061	50.70461554	48.6092081	YPL105C_ORF	1.186017676	0.9875	0.832618282	2.090950891	65.5056937	62.04233989	YOR161C-C_ONO_ORF	2.630145233	0.96875	0.368325668	1.984507569	0.397081511	1.047273055	YOL063C_ORF	0.345037579	0.82	2.376552732	1.650498762	90.18571682	95.79666288	YKR049C_ORF	3.339680308	0.786666667	0.235551488	1.709839923	0.38232661	0	YNL071W_ORF	1.654979002	1.3335	0.805750404	2.319470785	0.372929664
		YGL071W_ORF	0.908357881	0.88	0.968781158	1.68585225	35.2680425	41.27575926	YKL010C_ORF	1.403213271	0.5725	0.40799215	1.461477232	50.70461554	48.61947822	YKL133C_ORF	1.182161365	0.730833333	0.618217914	1.592965457	65.5056937	61.75170142	YBL024W_ORF	2.627289169	0.8875	0.337800654	1.859457439	0.397081511	1.074204681	YHR178W_ORF	0.344783617	0.75952381	2.20289994	1.723521982	90.18571682	95.76804819	YOR247W_TIL_7_164__ORF	3.333814194	1.626666667	0.487929612	3.143342396	0.38232661	0	YGR279C_TIL_7_5__ORF	1.654834926	1.15	0.694933363	2.31767975	0.372929664
		YJL222W_ORF	0.908129579	0.845833333	0.93140159	1.701075742	35.2680425	41.29164474	YLR107W_ORF	1.402148276	0.497027778	0.354475904	1.398083902	50.70461554	48.63284476	YLL031C_ORF	1.18172493	0.91	0.770060762	1.986690984	65.5056937	61.71904297	YPR165W_ORF	2.625793454	0.818333333	0.311651829	1.744264128	0.397081511	1.088369666	YLR343W_ORF	0.344309117	0.734821429	2.134191026	1.686939266	90.18571682	95.7146277	YDR189W_ORF	3.332565825	0.813333333	0.244056195	1.777321784	0.38232661	0	YHR042W_ORF	1.653758739	1.0395	0.628568107	2.098386482	0.372929664
		YMR181C_TIL_5_131__ORF	0.90783522	0.620833333	0.683861256	1.541488908	35.2680425	41.31212789	YAR068W_ORF	1.401661234	0.67	0.478004231	1.553258508	50.70461554	48.63898145	YGR156W_ORF	1.18100126	0.933833333	0.79071324	1.977602044	65.5056937	61.6649958	YBL021C_ORF	2.625635804	1.15	0.437989152	2.188274491	0.397081511	1.089865116	YMR255W_ORF	0.344083312	0.719166667	2.090094586	1.655778402	90.18571682	95.68922521	YBR268W_AAA_22_NCR	3.329930041	0.98	0.294300477	1.97955798	0.38232661	0	YNL069C_OCH__ORF	1.652276279	1.4315	0.866380531	2.691439911	0.372929664
		YNL026W_ORF	0.906969266	0.708333333	0.780989345	1.641623369	35.2680425	41.37239453	YLR209C_ORF	1.397112362	0.545	0.390090314	1.450524935	50.70461554	48.69702189	YER125W_ORF	1.179967835	1.319583333	1.118321444	2.868501805	65.5056937	61.58804208	YJR049C_ORF	2.622722936	1.1975	0.456586544	2.280035616	0.397081511	1.117580257	YGL044C_ORF	0.343986997	0.8325	2.420149622	1.619091939	90.18571682	95.67839379	YIL143C_ORF	3.311860874	1.056666667	0.31905527	2.079886319	0.38232661	0	YCR069W_ORF	1.652029053	1.211	0.733037956	2.370242392	0.372929664
		YKL116C_ORF	0.906713173	0.594166667	0.65529727	1.516945536	35.2680425	41.39022001	YLR395C_ORF	1.394681873	0.6525	0.467848628	1.532973906	50.70461554	48.72857003	YML059C_ORF	1.177631397	1.155833333	0.981489909	2.801237571	65.5056937	61.41504698	YIL106W_ORF	2.615715774	1.2075	0.461632725	2.330063205	0.397081511	1.184906707	YNL021W_ORF	0.343566973	0.761666667	2.216937969	1.736127013	90.18571682	95.63118439	YLR043C_ORF	3.307224714	1.376666667	0.416260395	2.49057998	0.38232661	0	YPL014W_ORF	1.650257945	1.263	0.7653349	2.486992517	0.372929664
		YHR162W_ORF	0.906537846	0.946666667	1.044266018	1.727651463	35.2680425	41.40242439	YHR214W-A_ORF	1.394594103	0.6975	0.500145525	1.572327292	50.70461554	48.72971628	YNL300W_ORF	1.17760071	1.313333333	1.115262009	2.992213223	65.5056937	61.41278391	YLR451W_ORF	2.606931734	1.049166667	0.402452681	2.056955554	0.397081511	1.270621788	YLR289W_ORF	0.342146512	0.847916667	2.47822683	1.581964921	90.18571682	95.47182802	YMR315W_ORF	3.306722421	0.773333333	0.233867025	1.693594991	0.38232661	0	YLR459W_ORF	1.647588129	1.318	0.799957208	2.704763895	0.372929664
		YLR022C_ORF	0.90517104	0.668333333	0.738350327	1.550144684	35.2680425	41.49758474	YOR309C_ORF	1.394299316	0.8625	0.618590277	1.710070244	50.70461554	48.73356971	YDR405W_ORF	1.177245961	0.929166667	0.789271484	2.079254736	65.5056937	61.38664003	YKL206C_ORF	2.604594841	0.975833333	0.374658399	2.01177497	0.397081511	1.293673403	YLR401C_ORF	0.342119887	0.888333333	2.596555673	1.969803309	90.18571682	95.46884526	YPL139C_ORF	3.30590062	1.33	0.402310944	2.49037513	0.38232661	0	YOR310C_ORF	1.646757301	1.1525	0.699860264	2.193442828	0.372929664
		YGR129W_ORF	0.903829128	0.763333333	0.844554916	1.596912868	35.2680425	41.5910427	YDR013W_ORF	1.39403044	0.635	0.455513726	1.513741068	50.70461554	48.73708924	YLR397C_ORF	1.176695893	1.27125	1.080355602	2.989442581	65.5056937	61.34616425	YGL002W_ORF	2.599655927	0.753333333	0.289781938	1.672950716	0.397081511	1.342736813	YLR187W_ORF	0.342091478	0.785	2.294707853	1.714612757	90.18571682	95.46566282	YJL128C_ORF	3.3034886	0.663333333	0.200797827	1.593135061	0.38232661	0	YNL327W_ORF	1.646502674	1.25	0.759184919	2.215838058	0.372929664
		YLR297W_ORF	0.903095648	0.666666667	0.738201616	1.589475904	35.2680425	41.64213889	YKL088W_ORF	1.392837113	0.402333333	0.288858855	1.323553286	50.70461554	48.7527648	YLR196W_ORF	1.173713393	1.154166667	0.983346253	2.17590294	65.5056937	61.12802596	YJR100C_ORF	2.597548596	0.766666667	0.295150076	1.697613093	0.397081511	1.36381412	YBL041W_ORF	0.342088825	0.825	2.411654339	1.611858896	90.18571682	95.46536572	YNL133C_ORF	3.301895882	1.006666667	0.304875351	2.008790933	0.38232661	0	YDR457W_TIL_12_0_DS100_ORF	1.64550874	1.217770833	0.740057348	2.496083496	0.372929664
		YLR040C_ORF	0.901568791	0.646666667	0.717268248	1.560890738	35.2680425	41.74853204	YDR490C_ORF	1.391927817	0.51	0.36639831	1.416680826	50.70461554	48.7647698	YHR117W_ORF	1.172955017	0.993778695	0.847243654	1.841922828	65.5056937	61.07291557	YJR104C_ORF	2.595208206	0.688333333	0.265232413	1.608871687	0.397081511	1.387323022	YLR116W_ORF	0.342030238	0.85	2.485160389	1.568300129	90.18571682	95.45880331	YML013W_ORF	3.300506969	1.213333333	0.367620291	2.291546956	0.38232661	0	YOL120C_OCH__ORF	1.644931184	1.4685	0.892742514	3.009334291	0.372929664
		YDR542W_ORF	0.900845598	0.790833333	0.87787889	1.673151793	35.2680425	41.79893807	YAL024C_ORF	1.39080609	0.653660714	0.469986951	1.556407022	50.70461554	48.77965148	YKR036C_ORF	1.172864347	0.904166667	0.770904725	2.073511905	65.5056937	61.06633641	YPL151C_ORF	2.588351948	0.9275	0.358336122	1.892632063	0.397081511	1.456804604	YMR142C_INT_1	0.341860959	0.753928571	2.205366106	1.668064473	90.18571682	95.43984617	YPL099C_ORF	3.296306411	0.876666667	0.26595424	1.81944491	0.38232661	0	YDL140C_ORF	1.644358867	1.2675	0.770817141	2.445279456	0.372929664
		IGX_YC_210345C	0.899215913	0.983333333	1.093545298	1.696977867	35.2680425	41.91255616	YNL051W_ORF	1.389677108	0.5275	0.379584579	1.423707545	50.70461554	48.79470979	YPR011C_ORF	1.172151568	1.147333333	0.97882677	2.504847999	65.5056937	61.01468781	YLR147C_ORF	2.58387758	0.9225	0.357021558	1.92634569	0.397081511	1.502641888	YJR140C_ORF	0.341744063	0.866666667	2.536010891	1.548085568	90.18571682	95.4267589	YGR095C_ORF	3.291458261	0.43	0.130641183	1.347174696	0.38232661	0	YMR203W_ORF	1.643626688	1.4645	0.891017413	3.194191628	0.372929664
		YJL197W_ORF	0.89772735	0.780833333	0.869788955	1.677398625	35.2680425	42.01637139	YFL031W_JXN_EE20_1_ORF	1.389344457	0.40825	0.293843617	1.32338193	50.70461554	48.79916204	YJL164C_ORF	1.171905698	1.1975	1.021839899	2.365478479	65.5056937	60.9969015	IGR_CHR04:(1022912..1023059)_58	2.579482807	1.398645833	0.542219483	2.474942922	0.561034234	1.548045449	YLR010C_ORF	0.34160146	0.754166667	2.207738414	1.70365449	90.18571682	95.41079736	YGR285C_ORF	3.290026902	1.463333333	0.444778531	2.626621313	0.38232661	0	YDR134C_ORF	1.641723397	1.0255	0.624648465	2.04160413	0.372929664
		YNL200C_ORF	0.896750547	0.67	0.747142003	1.561536565	35.2680425	42.08451373	IGR_CHR02:(COMPLEMENT(593213..593351))_51	1.387106851	0.5525	0.39831106	1.442227318	50.70461554	48.82929239	YKR018C_ORF	1.169652158	1.5325	1.310218589	3.538810994	65.5056937	60.83458983	YBL096C_ORF	2.577895369	1.428333333	0.554069553	2.504509647	0.561034234	1.564539015	YNR045W_ORF	0.341351014	0.7525	2.204475656	1.70250563	90.18571682	95.38277498	YER156C_ORF	3.289832372	0.82	0.249252821	1.788236921	0.38232661	0	YOL030W_ORF	1.640592913	1.0525	0.641536356	2.043871433	0.372929664
		YJL141C_ORF	0.896368002	0.841666667	0.938974466	1.663324181	35.2680425	42.11120416	IGR_CHR07:(318553..318694)_62	1.386647593	0.535	0.385822615	1.446512344	50.70461554	48.83551566	YBL045C_ORF	1.169434207	1.143333333	0.977680768	2.368465009	65.5056937	60.81895977	YDL048C_TIL_1501_1637_64_ORF	2.576454763	1.401666667	0.544029217	2.587757418	0.561034234	1.579549947	YBR246W_ORF	0.341090809	0.779166667	2.284337911	1.643250979	90.18571682	95.35367431	YOR229W_ORF	3.278248451	1.943333333	0.592796233	3.636269014	0.38232661	0	YBR218C_ORF	1.637209695	1.0125	0.61843025	2.046388785	0.372929664
		YDR229W_ORF	0.895584697	0.931666667	1.040288729	1.664546138	35.2680425	42.16586263	YLR203C_AAA_4_NCR	1.385871926	0.5975	0.43113652	1.480726663	50.70461554	48.84605679	YMR187C_ORF	1.169345924	0.66125	0.56548707	1.621459966	65.5056937	60.81263209	IGR_CHR03:(COMPLEMENT(210480..210621))_4	2.574509191	1.703333333	0.661614781	3.076987549	0.561034234	1.599887578	YGR184C_ORF	0.339994958	0.871666667	2.563763506	1.6795863	90.18571682	95.23126233	YLR058C_ORF	3.274071617	0.933333333	0.285068087	1.87766559	0.38232661	0	YOR036W_ORF	1.636170571	1.182	0.722418567	2.360891712	0.372929664
		YBR183W_ORF	0.895054198	0.655	0.73179926	1.548320418	35.2680425	42.20288556	YMR310C_ORF	1.382701191	0.6325	0.457437951	1.511056203	50.70461554	48.88954188	YDR033W_TIL_6_228__ORF	1.168696676	1.055	0.902714983	2.406175714	65.5056937	60.76615775	YKL162C_ORF	2.573936709	1.096666667	0.426065902	2.060287862	0.561034234	1.605886144	YLR107W_ORF	0.339906954	0.753333333	2.216292798	1.704755637	90.18571682	95.22144162	YMR004W_ORF	3.272689082	0.59	0.180279882	1.508194629	0.38232661	0	YHR026W_ORF	1.627096143	1.347	0.827855198	2.747770728	0.372929664
		YGL128C_ORF	0.893457012	0.6525	0.730309339	1.579885862	35.2680425	42.31437572	IGR_CHR02:(46928..47189)_92	1.381094702	0.65725	0.47589061	1.540389146	50.70461554	48.91181667	IGR_CHR04:(1378373..1379080)_419	1.168346525	1.213541667	1.038682994	2.896732765	65.5056937	60.74113741	YOR247W_TIL_7_164__ORF	2.572951271	1.543333333	0.599829989	2.724264611	0.561034234	1.616226914	YGR012W_ORF	0.339341142	0.825833333	2.433637511	1.784468284	90.18571682	95.15833457	YIR038C_ORF	3.265405913	1.173333333	0.359322352	2.217132872	0.38232661	0	YJR004C_ORF	1.624253227	1.249833333	0.769481823	2.399168524	0.372929664
		YMR178W_ORF	0.893311609	0.7625	0.853565533	1.597330678	35.2680425	42.32452722	YMR282C_ORF	1.380510718	0.44375	0.321439011	1.351027747	50.70461554	48.91995433	YLR005W_ORF	1.168187571	0.982945362	0.841427684	1.785729663	65.5056937	60.72978946	YHR080C_ORF	2.57125293	0.905	0.351968486	1.836017669	0.561034234	1.634093716	YCR089W_ORF	0.33898373	0.771875	2.277026691	1.71087683	90.18571682	95.11850012	YBR127C_ORF	3.264358143	1.646666667	0.504438115	2.904939707	0.38232661	0	YDL048C_TIL_1501_1637_64_ORF	1.621246902	1.2035	0.742329869	2.278558126	0.372929664
		YLR398C_ORF	0.893267878	0.853333333	0.955293876	1.668444031	35.2680425	42.32758043	YOR246C_ORF	1.379490962	0.445	0.322582759	1.358130229	50.70461554	48.93421604	YHL047C_ORF	1.167913241	0.980833333	0.839816948	1.882454313	65.5056937	60.71021963	YKL012W_ORF	2.569151792	0.805833333	0.313657346	1.767442832	0.561034234	1.656277188	YJR099W_ORF	0.338375696	0.78	2.305130093	1.62630929	90.18571682	95.05078328	YJR085C_ORF	3.263467073	0.776666667	0.237988204	1.705986159	0.38232661	0	YDR012W_OCH_DS100_ORF	1.620375383	1.06	0.654169405	2.043597927	0.372929664
		IGX_YG_851380C	0.892550907	1.041666667	1.167066952	1.687614879	35.2680425	42.37764152	YER169W_ORF	1.377875957	0.656833333	0.476699902	1.645461339	50.70461554	48.95693702	YKL220C_ORF	1.166575439	0.910416667	0.780418168	1.955830088	65.5056937	60.61505764	YDR379C-A_ORF	2.566972942	1.263333333	0.492149065	2.31178218	0.561034234	1.679373789	YDR421W_ORF	0.337932167	0.844416667	2.498775638	1.634726212	90.18571682	95.00142541	YLL014W_ORF	3.261099944	0.93	0.285179852	1.881385572	0.38232661	0	YJL055W_ORF	1.620208101	1.1585	0.715031606	2.236218082	0.372929664
		YMR311C_ORF	0.892491412	0.658333333	0.737635482	1.553505992	35.2680425	42.38179596	YDR291W_ORF	1.376290671	0.39	0.283370372	1.305926568	50.70461554	48.97940019	SCR1_NCR	1.161720663	0.67	0.576730725	1.558743113	65.5056937	60.27352457	YBR296C_ORF	2.563114005	0.711666667	0.277657047	1.635632007	0.561034234	1.720512085	YDL048C_TIL_1201_1500_100_ORF	0.337793893	0.740833333	2.193151948	1.677323057	90.18571682	94.98604395	YDR430C_ORF	3.256943973	1.056666667	0.324435015	2.089544497	0.38232661	0	YORCDELTA25_LTR	1.617715918	1.4175	0.876235428	2.400508974	0.372929664
		YPL269W_ORF	0.891594781	0.6875	0.771090202	1.628191219	35.2680425	42.44441205	YLR220W_ORF	1.374500372	0.8975	0.652964538	1.766382875	50.70461554	49.00495924	YER088C_ORF	1.161144498	1.223958333	1.054096484	2.802629818	65.5056937	60.23338773	YGR235C_ORF	2.561307051	0.841666667	0.328608265	1.766933086	0.561034234	1.739877433	YDR524C_ORF	0.33748059	0.839166667	2.486562758	1.672463497	90.18571682	94.95120353	YPL098C_ORF	3.255225283	0.386666667	0.118783382	1.307597628	0.38232661	0	YLRCDELTA3_LTR	1.614794589	1.2715	0.787406652	2.303064348	0.432864789
		YKR036C_ORF	0.890551391	0.610833333	0.685904643	1.539388438	35.2680425	42.51729023	YOL051W_ORF	1.374406869	1.215	0.884017701	1.955653026	50.70461554	49.00629971	YLR157C-A_ORF	1.161073517	1.433333333	1.23448973	2.944203945	65.5056937	60.22844887	YGL043W_ORF	2.559360407	0.603333333	0.23573598	1.517249217	0.561034234	1.76081302	YMR157C_ORF	0.337227018	0.805833333	2.389587104	1.694403092	90.18571682	94.92301618	YGL095C_ORF	3.24426798	0.636666667	0.19624355	1.545827772	0.38232661	0.04775452	YNR043W_ORF	1.61475444	1.227	0.75986786	2.499192361	0.432864789
		YDR192C_ORF	0.889685673	0.863333333	0.970380168	1.684629751	35.2680425	42.57776871	YIL091C_ORF	1.373779636	0.4575	0.333022843	1.36376873	50.70461554	49.01530594	YOR322C_ORF	1.160917638	1.202528695	1.035843247	3.025139485	65.5056937	60.21760723	YDR377W_ORF	2.554478211	0.775	0.303388769	1.693581577	0.561034234	1.813654429	YNL026W_ORF	0.337204326	0.725833333	2.152503029	1.6416513	90.18571682	94.92049419	YLR450W_ORF	3.236873396	1.32	0.407800936	2.440514102	0.38232661	0.095174345	YPR163C_ORF	1.613229475	1.143	0.708516685	2.355456693	0.432864789
		YLR191W_ORF	0.88929631	0.941875	1.059123927	1.819483259	35.2680425	42.60497235	YFL031W_INT_1	1.373726453	0.4975	0.362153614	1.399237302	50.70461554	49.01607074	YOR299W_ORF	1.159750303	1.01875	0.878421844	2.202578187	65.5056937	60.1366136	YML061C_ORF	2.54943408	0.7475	0.293202325	1.685041513	0.561034234	1.868753247	YOR156C_ORF	0.335836688	0.779166667	2.320076081	1.670906743	90.18571682	94.76862751	YBR142W_ORF	3.236287183	0.803333333	0.248226838	1.765581473	0.38232661	0.098962693	YML123C_ORF	1.606839381	1.346	0.837669288	2.889222777	0.432864789
		YLR152C_ORF	0.888674394	1.056666667	1.189036923	1.865563078	35.2680425	42.64842736	YGR100W_ORF	1.37353633	0.4625	0.336722073	1.370579877	50.70461554	49.0188062	YLR186W_ORF	1.15885246	1.495	1.290069315	3.885744857	65.5056937	60.07455359	YPL083C_ORF	2.539759437	0.8425	0.331724331	1.796604034	0.561034234	1.97587756	YLR276C_ORF	0.335730245	0.808333333	2.407686961	1.707565619	90.18571682	94.75681825	YPL232W_ORF	3.236210606	1.143333333	0.353293859	2.19312256	0.38232661	0.099457881	YLR340W_ORF	1.606270636	1.172	0.729640432	2.153386027	0.432864789
		YLR105C_ORF	0.887414555	0.6075	0.68457295	1.526378789	35.2680425	42.73646909	YDR034W-B_ORF	1.371187884	0.5675	0.413874719	1.4666777	50.70461554	49.05278363	YBL037W_ORF	1.15803907	0.839612028	0.725029103	1.771941279	65.5056937	60.01850776	YJL102W_ORF	2.535844348	0.8875	0.349982049	1.825329499	0.561034234	2.019771443	YLR051C_ORF	0.33549223	0.7475	2.228069487	1.622054029	90.18571682	94.73041691	YDR514C_ORF	3.227951848	0.696666667	0.215823129	1.615695323	0.38232661	0.1532939	YBR162C_TIL_9_174__ORF	1.602019451	1.2	0.749054575	2.377060145	0.432864789
		YJL145W_ORF	0.885902336	0.795	0.897390116	1.746686856	35.2680425	42.84217003	YOR107W_AAA_30_NCR	1.37101623	0.57125	0.416661734	1.460938342	50.70461554	49.05528079	YOR380W_ORF	1.156336688	0.912112028	0.788794507	1.728904006	65.5056937	59.90175114	YGR206W_ORF	2.532954968	0.984166667	0.388544873	1.937414185	0.561034234	2.052367559	YLL055W_ORF	0.335448632	0.826166667	2.462870876	1.930694943	90.18571682	94.72558172	YKR002W_ORF	3.225915779	1.016666667	0.315155986	1.997418908	0.38232661	0.166697853	YLR443W_ORF	1.601243917	1.0955	0.684155605	2.205811015	0.432864789
		YLR201C_ORF	0.885724762	0.656666667	0.74138908	1.550191884	35.2680425	42.85458356	YLR031W_ORF	1.370465525	0.601626984	0.438994614	1.485482999	50.70461554	49.06330481	YOR301W_ORF	1.156033327	1.368333333	1.18364523	3.480304714	65.5056937	59.88102269	YFR010W_ORF	2.526562074	1.08	0.427458328	2.079722643	0.561034234	2.125100375	YLR185W_INT_1	0.334722724	0.769166667	2.297921866	1.597659852	90.18571682	94.64510798	SRG1_NCR	3.224901871	0.806666667	0.25013681	1.735948876	0.38232661	0.173392133	YPR181C_ORF	1.60087288	1.308	0.817054256	2.743439167	0.432864789
		YPR128C_ORF	0.884599306	0.676666667	0.76494144	1.564182215	35.2680425	42.9332669	YBR126C_ORF	1.37013526	0.46	0.335733277	1.372558456	50.70461554	49.06812611	IGX_YM_865904C	1.154593322	1.324166667	1.146868462	3.014309151	65.5056937	59.78294769	YOR070C_ORF	2.526447253	0.846666667	0.33512145	1.777441881	0.561034234	2.126414435	YOR187W_TIL_1201_1500_130_ORF	0.334412796	0.765833333	2.290083819	1.7257711	90.18571682	94.61076795	YNL300W_TIL_6_217__ORF	3.219561281	1.491	0.463106576	2.851196388	0.38232661	0.208867414	YMR246W_ORF	1.600810506	1.1425	0.713700963	2.318600675	0.432864789
		IGR_CHR07:(COMPLEMENT(225921..226092))_29	0.884535399	0.595833333	0.673611632	1.51000323	35.2680425	42.93773512	YNL287W_ORF	1.370109997	0.45	0.328440783	1.35599674	50.70461554	49.06849518	YJL078C_ORF	1.153004477	1.232291667	1.068765725	3.076414132	65.5056937	59.67534837	YDL137W_ORF	2.525476691	1.2675	0.501885448	2.280488884	0.561034234	2.137532969	YOL052C-A_ORF	0.333230695	0.7725	2.318213816	1.819645473	90.18571682	94.47988322	YDL012C_ORF	3.215830062	0.646666667	0.201088569	1.566222553	0.38232661	0.233866748	YMR296C_ORF	1.600735796	1.041	0.650325933	2.016186625	0.432864789
		YMR302C_ORF	0.884385827	0.8125	0.918716668	1.616992084	35.2680425	42.94819299	YGR062C_ORF	1.369281382	0.715	0.52217171	1.579860692	50.70461554	49.08062317	YMR113W_ORF	1.153001669	0.96	0.832609376	1.987374959	65.5056937	59.67515872	YDL241W_ORF	2.52386733	0.926666667	0.367161402	1.887528477	0.561034234	2.156012576	YLR155C_OCH__ORF	0.332898452	0.835	2.508272406	1.616705216	90.18571682	94.4431208	YJR049C_ORF	3.213843853	1.28	0.398276973	2.419889043	0.38232661	0.247246631	YGL190C_ORF	1.598914631	1.117	0.698598898	2.113736254	0.432864789
		YBR001C_ORF	0.884214273	0.775833333	0.877426838	1.662364239	35.2680425	42.96018806	YNL307C_ORF	1.369250751	0.684285714	0.499751936	1.672119141	50.70461554	49.08107232	YIL129C_ORF	1.152895123	1.350833333	1.171687959	2.622804403	65.5056937	59.66796636	YBR035C_ORF	2.521517201	0.765	0.303388769	1.722008316	0.561034234	2.183094935	YCL021W-A_ORF	0.332782469	0.741666667	2.228683105	1.703528878	90.18571682	94.43028975	YNR020C_ORF	3.21148741	0.706666667	0.220043418	1.628213181	0.38232661	0.263185775	YKL104C_ORF	1.59555914	1.104	0.691920451	2.184149816	0.432864789
		SCR1_NCR	0.884147215	0.6975	0.788895773	1.594275676	35.2680425	42.96487685	YOR161C-C_ONO_ORF	1.367339023	0.5365625	0.392413652	1.468877773	50.70461554	49.10922234	YLR065C_ORF	1.151575363	1.011666667	0.878506696	2.225890155	65.5056937	59.57911589	YML034C-A_ORF	2.521311578	1.210833333	0.480239469	2.203852327	0.561034234	2.185469971	YOR297C_ORF	0.332672654	0.799166667	2.402261373	1.788674682	90.18571682	94.41814205	YHL031C_ORF	3.209408851	1.376666667	0.428947115	2.544053828	0.38232661	0.277304172	YBR261C_ORF	1.591710059	1.113	0.699247953	2.183123932	0.432864789
		YIL135C_ORF	0.883915982	0.6925	0.783445502	1.628317346	35.2680425	42.98104519	YPL030W_ORF	1.365524026	0.541041667	0.396215414	1.438835323	50.70461554	49.13616155	YML045W-A_ORF	1.151546577	1.2875	1.118061593	2.269736071	65.5056937	59.57718292	YGL213C_ORF	2.519274547	1.1	0.436633634	2.090568674	0.561034234	2.209046204	YKR084C_ORF	0.332122946	0.810833333	2.441364992	1.534896278	90.18571682	94.35734858	YOR034C-A_ONO_ORF	3.202633957	0.986666667	0.308079749	1.989045804	0.38232661	0.323706388	YKR042W_TIL_6_126__ORF	1.589730096	1.2078	0.75975161	2.146953282	0.432864789
		YGR042W_ORF	0.882456462	0.695	0.787574265	1.604305761	35.2680425	43.08310841	YPR129W_AAA_25_NCR	1.365106605	0.8325	0.609842482	1.704498673	50.70461554	49.14238656	IGR_CHR04:(1377373..1378373)_520	1.15107123	2.288333333	1.988003239	15.93356005	65.5056937	59.54529336	YLR244C_ORF	2.518354411	0.844166667	0.335205666	1.813092983	0.561034234	2.21972412	YGL075C_ORF	0.331056508	0.785989583	2.374185566	1.564363045	90.18571682	94.23947336	YGR280C_ORF	3.202208549	1.083333333	0.338308176	2.092224781	0.38232661	0.326639756	YEL077C_ORF	1.588474447	1.177	0.740962501	2.209313086	0.432864789
		YGL256W_ORF	0.882365365	0.869166667	0.985041685	1.673945679	35.2680425	43.08947931	YGL106W_ORF	1.364341481	0.4825	0.353650466	1.387009975	50.70461554	49.15382544	YNL066W_TIL_6_75__ORF	1.150913574	1.201666667	1.044098092	2.476587202	65.5056937	59.53472946	YJR109C_ORF	2.517256109	0.9325	0.370443038	1.893546501	0.561034234	2.232492809	YNL177C_ORF	0.33077427	0.756666667	2.28756205	1.66908585	90.18571682	94.20828968	YDR292C_ORF	3.199952198	0.463333333	0.14479383	1.377794375	0.38232661	0.342237279	YLR285C-A_ONO_ORF	1.580856708	1.078	0.681908736	2.158378119	0.432864789
		YJR061W_ORF	0.880921401	0.560833333	0.63664401	1.472091229	35.2680425	43.19047159	YDR300C_ORF	1.364191246	0.5075	0.372015289	1.411420733	50.70461554	49.15607584	YDR365W-A_ORF	1.150829358	1.446666667	1.257064444	2.730503161	65.5056937	59.52908905	YNL005C_ORF	2.51680744	0.854166667	0.339384989	1.810933828	0.561034234	2.237716234	YDR192C_ORF	0.330339151	0.798333333	2.416708193	1.62259591	90.18571682	94.16022379	YKL047W_ORF	3.196585101	0.546666667	0.171015834	1.459769093	0.38232661	0.365635396	YBL092W_ORF	1.58043108	1.4855	0.939933426	2.449632644	0.432864789
		YPR100W_ORF	0.879504177	0.9475	1.077311541	1.839722044	35.2680425	43.28960703	YEL060C_ORF	1.362478856	0.5	0.366978172	1.411314554	50.70461554	49.18182682	YNL066W_TIL_7_109__ORF	1.148961402	0.809166667	0.704259225	1.677360244	65.5056937	59.40444776	YGR011W_ORF	2.515684133	0.7175	0.285210687	1.639940271	0.561034234	2.250812342	YGR063C_ORF	0.329768377	0.869166667	2.635688341	1.598837844	90.18571682	94.09718756	YBL028C_ORF	3.193225314	0.873333333	0.273495681	1.821517705	0.38232661	0.389129135	YOR043W_ORF	1.578035397	0.915	0.579834902	1.889858511	0.432864789
		YLR094C_ORF	0.878743107	0.8275	0.941685908	1.664468574	35.2680425	43.34284913	YOL086C_AAA_16_NCR	1.361772001	0.82	0.602156602	1.688196693	50.70461554	49.1925105	IGX_YG_851380C	1.148878912	1.618541667	1.408800918	3.967711707	65.5056937	59.39896412	IGR_CHR13:(COMPLEMENT(492186..492357))_81	2.513860308	1.420833333	0.565199796	2.681631955	0.561034234	2.272131857	YIL068C_ORF	0.329397911	0.8225	2.496980015	2.02677823	90.18571682	94.05628133	YOR007C_ORF	3.190963852	0.896666667	0.281001825	1.834585315	0.38232661	0.405025284	IGX_YJ_245829W	1.577881012	1.431	0.906912491	2.872230808	0.432864789
		YKL207W_ORF	0.877975609	0.729166667	0.830509024	1.627565534	35.2680425	43.39654397	YDR504C_ORF	1.361082087	0.5725	0.420621214	1.460918876	50.70461554	49.20296853	YBR078W_JXN_IE_1_ORF	1.148805781	0.83025	0.722707018	1.739344284	65.5056937	59.39410404	YNL141W_AAA_25_NCR	2.510787153	1.172083333	0.466819074	2.165973521	0.561034234	2.308213624	YJR123W_ORF	0.329180621	0.830833333	2.523943635	1.718913327	90.18571682	94.03229122	YBL010C_ORF	3.181025047	1.16	0.364662328	2.321719544	0.38232661	0.475678197	YPR033C_ORF	1.576684527	1.341	0.850518906	2.26115033	0.432864789
		YFL029C_ORF	0.874968957	0.768333333	0.878126392	1.641553384	40.20655124	43.60691725	YDR310C_ORF	1.360917197	0.61	0.448227123	1.491655978	50.70461554	49.20547246	YMR037C_ORF	1.148172309	1.085416667	0.94534301	2.559473347	65.5056937	59.35206254	YDR423C_ORF	2.510601741	0.8125	0.323627594	1.756790908	0.561034234	2.310396898	YER132C_ORF	0.329126697	0.787135417	2.391587873	1.795555439	90.18571682	94.02633791	YGR079W_ORF	3.176013315	1.246666667	0.392525642	2.325271335	0.38232661	0.511797349	YJL225C_ORF	1.576657858	1.1885	0.753809708	2.157615225	0.432864789
		YIL033C_ORF	0.874907751	0.710833333	0.812466608	1.569483401	40.20655124	43.61120014	YJR010C-A_ORF	1.359455978	0.4925	0.36227727	1.39094937	50.70461554	49.22773667	YLR384C_ORF	1.147543448	1.083333333	0.944045592	2.335152837	65.5056937	59.31042858	YJL170C_ORF	2.510307238	1.045	0.416283706	2.024166324	0.561034234	2.313866242	YDR083W_ORF	0.328982172	0.811666667	2.467205632	1.87660945	90.18571682	94.0103827	YBL068W_ORF	3.175176739	0.71	0.2236096	1.633709199	0.38232661	0.517858752	YER190W_ORF	1.57605951	1.2245	0.776937668	2.272441067	0.432864789
		YEL038W_ORF	0.87452094	0.821666667	0.939562027	1.613194897	40.20655124	43.6382675	YOL133W_ORF	1.359424307	0.4775	0.351251627	1.378995769	50.70461554	49.22822072	YKL129C_ORF	1.147300422	1.222583333	1.065617435	2.519089195	65.5056937	59.29436608	YGL216W_ORF	2.503312497	1.7225	0.688088284	3.991459836	0.561034234	2.396805848	YOL129W_ORF	0.328763222	0.815833333	2.481522506	1.517524194	90.18571682	93.98621251	YHR136C_AAA_11_NCR	3.167351929	1.7	0.536725959	3.083967183	0.38232661	0.575002242	YPL206C_ORF	1.574573607	1.2635	0.802439463	2.59966575	0.432864789
		YNR031C_ORF	0.874375801	0.815833333	0.93304656	1.708345719	40.20655124	43.64842374	YMR029C_ORF	1.358195196	0.35	0.257694918	1.272127952	50.70461554	49.24705517	YLR152C_ORF	1.146447314	1.578541667	1.376898569	4.036346291	65.5056937	59.23810049	YNL337W_ORF	2.501949838	1.1675	0.466636054	2.179395327	0.561034234	2.413084256	YGL184C_ORF	0.328727771	0.758333333	2.306873348	1.766159597	90.18571682	93.9822992	YGL198W_ORF	3.160035651	0.93	0.294300477	1.880799809	0.38232661	0.62916931	YLL067C_ORF	1.570068344	1.5835	1.008554823	2.676458512	0.432864789
		YMR024W_ORF	0.874315857	0.9625	1.100860739	1.752674736	40.20655124	43.65261845	YAR035W_ORF	1.356894405	0.6225	0.458768197	1.498533553	50.70461554	49.26709181	YBR012W-A_ORF	1.144012993	1.288333333	1.126152711	2.475542791	65.5056937	59.07857243	YER144C_ORF	2.499503204	0.755	0.302060025	1.670287122	0.561034234	2.44241109	YML013W_ORF	0.328157704	0.870833333	2.653703762	1.420233274	90.18571682	93.91937603	YER011W_ORF	3.155414597	1.273333333	0.403539153	2.349331271	0.38232661	0.663751296	YJR137C_ORF	1.570010351	1.014	0.645855615	2.023848509	0.432864789
		YGL171W_ORF	0.873962212	0.890833333	1.019304177	1.626485122	40.20655124	43.67736548	YDR127W_ORF	1.356321652	0.325	0.239618677	1.251989931	50.70461554	49.27594802	YIL109C_ORF	1.143388055	1.21375	1.061538114	2.781819976	65.5056937	59.0378634	YDR070C_ORF	2.494921204	0.803333333	0.321987457	1.730585202	0.561034234	2.497677512	YPL109C_ORF	0.328122825	0.767583333	2.33931709	1.570613719	90.18571682	93.91552647	YBR166C_ORF	3.154252514	0.853333333	0.270534248	1.794100272	0.38232661	0.672493008	YGR159C_ORF	1.568469148	1.1115	0.708652766	2.235020211	0.470992775
		YKL224C_ORF	0.873947543	0.6575	0.752333484	1.550820582	40.20655124	43.678392	YGL016W_ORF	1.355871052	0.73	0.538399281	1.594200163	50.70461554	49.28292998	YGR143W_ORF	1.14171933	0.7325	0.641576244	1.622972773	65.5056937	58.9296519	YGL095C_ORF	2.490396021	0.795833333	0.319560956	1.739396858	0.561034234	2.552700246	YGR096W_ORF	0.328096114	0.7928125	2.416403201	1.556102716	90.18571682	93.91257831	YIR023W_ORF	3.153574619	0.79	0.250509373	1.726807302	0.38232661	0.677600845	YAL028W_ORF	1.5623955	1.153	0.737969356	2.427632903	0.470992775
		YLR280C_ORF	0.873647784	1.265833333	1.448905791	1.693596962	40.20655124	43.69936848	YML114C_ORF	1.355545829	0.7275	0.536684179	1.589898105	50.70461554	49.28797721	YHR143W_TIL_5_178__ORF	1.140896775	0.9875	0.865547192	2.094100613	65.5056937	58.87657477	YDL182W_ORF	2.486835927	0.718333333	0.288854333	1.634107519	0.561034234	2.596298022	YOR009W_ORF	0.327722271	0.735625	2.244659781	1.665047073	90.18571682	93.87131873	YNL091W_ORF	3.152980247	0.656666667	0.208268563	1.582911473	0.38232661	0.682084441	YLR090W_ORF	1.557213739	0.8855	0.56864384	1.847237033	0.470992775
		YGL176C_ORF	0.870862024	0.855	0.981785835	1.736432511	40.20655124	43.89431767	YML048W_ORF	1.355293239	0.3725	0.274848268	1.290342892	50.70461554	49.29190183	YMR272C_ORF	1.140053225	1.2275	1.076704116	2.642618367	65.5056937	58.82232337	YOR103C_ORF	2.475360819	0.766666667	0.309719157	1.679586032	0.561034234	2.738693863	YPL060W_ORF	0.327033296	0.772541667	2.362272212	1.5524751	90.18571682	93.79528514	YER006W_ORF	3.150102205	0.68	0.215866012	1.600160168	0.38232661	0.703862175	IGR_CHR05:(COMPLEMENT(499170..499305))_16	1.556025643	1.126	0.72363846	2.209179716	0.470992775
		YPR188C_ORF	0.870367438	0.643333333	0.739151426	1.544261802	40.20655124	43.92892993	YDR403W_ORF	1.352075448	0.57	0.421574107	1.456729245	50.70461554	49.34225048	YGL236C_ORF	1.139382346	1.1475	1.007124609	2.873396889	65.5056937	58.77930746	YLR110C_OCH__ORF	2.472508396	1.460833333	0.590830485	2.551316615	0.561034234	2.77453521	YDL048C_TIL_901_1200_122_ORF	0.326337087	0.729166667	2.234397181	1.609999727	90.18571682	93.718457	YOR119C_ORF	3.148142326	0.726666667	0.230823956	1.661455365	0.38232661	0.718756402	YBL113C_ORF	1.55521328	1.149	0.738805419	2.183093125	0.470992775
		YOL063C_ORF	0.870330271	0.82	0.942171067	1.648994689	40.20655124	43.93153102	IGR_CHR02:(270735..270897)_35	1.349810482	0.515	0.381535043	1.445290278	50.70461554	49.37808189	YDR310C_ORF	1.137485915	1.029166667	0.904773108	1.981185528	65.5056937	58.65833666	YHL031C_ORF	2.470990904	1.146666667	0.464051351	2.185427419	0.561034234	2.793675468	YPR056W_ORF	0.325579551	0.801666667	2.462275853	1.561924839	90.18571682	93.63486201	YGR141W_ORF	3.147590779	1.113333333	0.353709682	2.090739046	0.38232661	0.7229573	YCR084C_ORF	1.554873777	1.1615	0.747005974	2.344867373	0.470992775
		YFL023W_ORF	0.868808458	0.596666667	0.68676434	1.523922326	40.20655124	44.03803108	YER153C_ORF	1.349427789	1.0175	0.754023304	1.835882921	50.70461554	49.38416797	YDR370C_ORF	1.136647981	0.640416667	0.563425685	1.540616125	65.5056937	58.60518073	YAL044W-A_ORF	2.469696414	0.995833333	0.40322095	1.999580589	0.561034234	2.810042939	YPL002C_ORF	0.325404913	0.771666667	2.371404477	1.808695796	90.18571682	93.61559094	YOR392W_ORF	3.146314475	0.570833333	0.181429205	1.486336603	0.38232661	0.732694173	YNL055C_ORF	1.554115602	1.3235	0.851609751	2.663268434	0.470992775
		YOR059C_ORF	0.868349009	0.834166667	0.960635249	1.696463745	40.20655124	44.07018416	YDL159W-A_ORF	1.348360475	0.435	0.322614025	1.356328522	50.70461554	49.40119041	YLR056W_ORF	1.136119389	1.233333333	1.085566663	2.40096158	65.5056937	58.57174146	IGR_CHR02:(COMPLEMENT(159881..160055))_0	2.466432308	1.476354167	0.598578831	2.5550853	0.561034234	2.851477758	YIL095W_ORF	0.325303053	0.8	2.45924529	1.527313083	90.18571682	93.604351	YGR187C_ORF	3.141936554	1.073333333	0.341615216	2.075470846	0.38232661	0.766261283	YER053C_ORF	1.553596904	1.22	0.785274479	2.429366472	0.470992775
		YKL017C_ORF	0.86821653	0.811666667	0.934866636	1.615541383	40.20655124	44.07945528	YIL070C_ORF	1.347527693	0.533958333	0.39625036	1.430544291	50.70461554	49.41452206	YNL074C_ORF	1.135293677	1	0.880829358	2.149112758	65.5056937	58.51965012	YJR085C_ORF	2.460922001	0.834166667	0.338965098	1.76969919	0.561034234	2.921959426	YPL075W_ORF	0.325190186	0.859166667	2.642043652	2.011048168	90.18571682	93.59189669	YKL045W_ORF	3.140301214	0.65	0.206986514	1.578518874	0.38232661	0.778866968	YDL022W_ORF	1.551713797	1.4165	0.912861639	2.768197427	0.470992775
		YLR187W_ORF	0.867596521	0.6975	0.803945132	1.582573493	40.20655124	44.12284426	YKL058W_ORF	1.346512278	0.525	0.389896185	1.434751222	50.70461554	49.43083625	YDR338C_ORF	1.135158837	1.001666667	0.88240221	2.185484851	65.5056937	58.51116026	YML114C_ORF	2.458549239	1.224166667	0.497922371	2.311846812	0.561034234	2.952516237	YIL071C_ORF	0.324039458	0.740555556	2.285386971	1.747716256	90.18571682	93.46493417	YBR258C_ORF	3.136655959	0.833333333	0.265675721	1.789920504	0.38232661	0.807097066	YBR031W_ORF	1.546833426	1.3075	0.845275243	2.234627254	0.470992775
		YNL133C_ORF	0.866605167	0.8825	1.018341494	1.64461435	40.20655124	44.19221927	YDL036C_ORF	1.346418899	0.557	0.413689974	1.449037562	50.70461554	49.43233977	YNL066W_ORF	1.135099213	1.241666667	1.093883823	2.756701295	65.5056937	58.50740764	YPL014W_ORF	2.45790922	1.086666667	0.442110172	2.055645688	0.561034234	2.96077991	YJL093C_ORF	0.323886154	0.8325	2.570347608	1.685399927	90.18571682	93.44802253	YDR408C_ORF	3.133814556	0.693333333	0.221242617	1.609364623	0.38232661	0.829227975	YPR160W_ORF	1.54652298	1.34225	0.867914682	2.58235792	0.470992775
		YLL011W_ORF	0.865314382	0.726666667	0.839771858	1.574795173	40.20655124	44.28254542	YDL030W_ORF	1.345664478	0.445625	0.3311561	1.356709488	50.70461554	49.44450694	YAR010C_ORF	1.134401949	1.4975	1.320078832	2.898040301	65.5056937	58.46359139	YFR021W_ORF	2.457804331	0.92	0.374317837	1.870736282	0.561034234	2.962135057	YGL187C_ORF	0.323199177	0.701666667	2.171003881	1.636460401	90.18571682	93.37225051	YKL040C_ORF	3.122261725	0.446666667	0.143058688	1.362697127	0.38232661	0.920353874	YMR142C_OCH_DS100_ORF	1.543244058	1.183	0.766567021	2.223226489	0.470992775
		YNL077W_ORF	0.865123205	0.811666667	0.938209335	1.669058391	40.20655124	44.29592317	YOL025W_ORF	1.34436364	0.625	0.464903975	1.508509117	50.70461554	49.46557023	YNR044W_ORF	1.134015615	1.23	1.084641149	2.878395154	65.5056937	58.43936804	YGL219C_ORF	2.457206661	0.72	0.293015647	1.629630956	0.561034234	2.969861566	YOR032W-A_ONO_ORF	0.323126413	0.805833333	2.493864013	1.572556622	90.18571682	93.36422607	YBR249C_ORF	3.118254203	1.066666667	0.342071748	2.043337831	0.38232661	0.952395561	YLR044C_ORF	1.541794565	1.318	0.854848	2.257590148	0.470992775
		YJR050W_ORF	0.864509032	0.76	0.879111694	1.624863681	40.20655124	44.33889968	YLR126C_ORF	1.344174836	0.4375	0.325478493	1.355810394	50.70461554	49.46863615	YGL255W_ORF	1.133954955	1.557833333	1.373805306	3.694619163	65.5056937	58.43556808	YMR009W_ORF	2.456825392	0.58	0.236077013	1.501624628	0.561034234	2.974794647	YPL105C_ORF	0.322625529	0.7725	2.394416838	1.732742698	90.18571682	93.30899519	YGL035C_ORF	3.105717847	0.81	0.260809269	1.730706865	0.38232661	1.054075308	YCL021W-A_ORF	1.541346268	1.0583125	0.68661567	2.173269437	0.470992775
		YKL219W_ORF	0.864123724	0.618333333	0.715561113	1.550922725	40.20655124	44.36586087	YGR001C_INT_2	1.339561817	0.6175	0.460971634	1.525746465	50.70461554	49.54423496	YNL184C_ORF	1.132393865	1.22375	1.080675229	2.827713105	65.5056937	58.33810343	YHR024C_ORF	2.455287225	1.229166667	0.500620316	2.218827651	0.561034234	2.994729215	YBR021W_ORF	0.32257336	0.824166667	2.554974365	1.560030828	90.18571682	93.30324345	YDR392W_ORF	3.101588049	0.636666667	0.205271189	1.558759914	0.38232661	1.08805434	YFL031W_JXN_EI_1_ORF	1.539145835	1.0285	0.668227777	2.080303619	0.470992775
		YMR096W_ORF	0.863482895	0.7075	0.819356127	1.691656213	40.20655124	44.41070043	YBR221C_ORF	1.338784541	0.475	0.354799436	1.378979304	50.70461554	49.55710318	YDR300C_ORF	1.132275512	1.056666667	0.933223986	2.402742663	65.5056937	58.33073982	YPL247C_ORF	2.450123184	0.825	0.336717764	1.773436689	0.695314559	3.062041128	YLR418C_ORF	0.322563895	0.716666667	2.22178203	1.614337507	90.18571682	93.30219995	IGR_CHR12:(988140..988278)_16	3.098662237	1.103333333	0.356067635	2.160183243	0.38232661	1.112272997	YOR194C_ORF	1.537550562	0.986	0.641279724	2.01903493	0.470992775
		YML021C_ORF	0.862588571	0.726666667	0.842425567	1.582416165	40.20655124	44.47327457	YBR231C_ORF	1.338014811	0.596666667	0.445934276	1.550445527	50.70461554	49.5698833	YKL052C_ORF	1.130848159	0.92	0.813548656	1.944083482	65.5056937	58.24221899	YDR433W_ORF	2.449805069	1.200833333	0.490175054	2.299308195	0.695314559	3.066207168	YPL059W_ORF	0.321457085	0.7725	2.403120154	1.63530443	90.18571682	93.18021241	YKL012W_ORF	3.078943184	0.63	0.204615663	1.55607685	0.467288079	1.278676932	YOR002W_ORF	1.535695231	1.233	0.802893683	2.513697051	0.470992775
		YDL238C_ORF	0.858890753	0.565	0.657825222	1.484189129	40.20655124	44.73196178	YGR240C_ORF	1.337526245	0.3725	0.278499208	1.29090808	50.70461554	49.57801416	YML092C_ORF	1.128987753	1.348333333	1.194285172	3.560155718	65.5056937	58.12763154	YDR332W_ORF	2.449039457	0.93	0.379740717	1.911455348	0.695314559	3.07624295	YBR158W_TIL_4_134__ORF	0.321427956	0.776666667	2.416300921	1.776017007	90.18571682	93.17700309	YHR161C_ORF	3.071816501	0.576666667	0.187728227	1.491475559	0.467288079	1.340190669	YLR028C_ORF	1.533365894	1.0745	0.700745989	2.220650244	0.470992775
		YBR008C_ORF	0.858346636	1.018333333	1.18638938	1.79461587	40.20655124	44.77001941	YPL132W_ORF	1.336125652	0.642678571	0.481001596	1.553529524	50.70461554	49.60140493	YPR137C-A_ORF	1.128921425	1.415833333	1.254146925	3.272578927	65.5056937	58.12356271	YIR025W_ORF	2.44429016	0.936666667	0.383206005	1.952785083	0.695314559	3.138791639	YLR271W_ORF	0.320968685	0.704861111	2.196043241	1.597083867	90.18571682	93.12641086	YOL144W_ORF	3.065968993	0.723333333	0.235923238	1.661546208	0.467288079	1.391213125	YBR118W_OCH_DS100_ORF	1.53148387	1.082	0.706504339	2.151666746	0.470992775
		YGL139W_ORF	0.857326154	0.774166667	0.903001341	1.595855183	40.20655124	44.8413903	YDR457W_TIL_12_0__ORF	1.335075768	0.365	0.273392723	1.283758261	50.70461554	49.61901797	YLR078C_ORF	1.12628488	1.029166667	0.913771182	2.443240252	65.5056937	57.96274973	YOR375C_ORF	2.440019235	1.0625	0.435447387	2.017458632	0.695314559	3.195473949	YNL288W_ORF	0.320722002	0.730833333	2.278712805	1.577202421	90.18571682	93.09924394	YPL253C_ORF	3.053920028	0.843333333	0.276147812	1.806748893	0.467288079	1.497920665	YGR148C_OCH__ORF	1.530774173	1.22	0.796982352	2.304144188	0.470992775
		YKL122C_ORF	0.856972362	0.890833333	1.039512326	1.592551118	40.20655124	44.86613214	YIL149C_ORF	1.334881895	0.56	0.419512769	1.449869559	50.70461554	49.62227784	YBR246W_ORF	1.126058029	1.232916667	1.094896209	2.991726503	65.5056937	57.94899732	YNL037C_ORF	2.439702072	0.784166667	0.321419027	1.748886196	0.695314559	3.199699677	YLR046C_ORF	0.320679356	0.784166667	2.445329428	1.67756395	90.18571682	93.09454791	YIL106W_ORF	3.052794442	1.156666667	0.378887832	2.199681793	0.467288079	1.507997881	YOR052C_ORF	1.529819679	1.3905	0.908930653	2.929656205	0.470992775
		YOL129W_ORF	0.856574296	0.988333333	1.153820909	1.798181229	40.20655124	44.89396901	YJR039W_ORF	1.333131902	0.4175	0.313172312	1.328599157	50.70461554	49.65180757	YPL093W_ORF	1.124701849	1.5975	1.420376432	3.792373106	65.5056937	57.86705974	YOR034C-A_ONO_ORF	2.439058918	1.173333333	0.481059857	2.169745013	0.695314559	3.208275724	YNL024C_ORF	0.320644169	0.755	2.354635055	1.583655797	90.18571682	93.0906733	YDL045C_ORF	3.052270776	0.613333333	0.200943291	1.533317441	0.467288079	1.512692553	YKL081W_ORF	1.528594093	0.9585	0.627046777	1.97909573	0.470992775
		YFR027W_ORF	0.856434743	0.640541667	0.747916489	1.530999395	40.20655124	44.90372771	YDR423C_ORF	1.332101582	0.4575	0.343442277	1.360704711	50.70461554	49.66928133	YNL021W_ORF	1.124523459	1.35375	1.203843271	4.018470862	65.5056937	57.85631729	YNL119W_ORF	2.437252431	0.876666667	0.359694653	1.840086516	0.695314559	3.232414174	YFR016C_ORF	0.320346916	0.799166667	2.494691303	1.876574282	90.18571682	93.05794622	YNL079C_ORF	3.051348039	1.153333333	0.377975019	2.255068855	0.467288079	1.520974751	YIL033C_ORF	1.525625053	1.0715	0.702335084	2.080269695	0.470992775
		YDR001C_ORF	0.856180924	0.961666667	1.123204967	1.783890228	40.20655124	44.92147643	YNL081C_TIL_6_91__ORF	1.331098734	0.7375	0.554053566	1.617347932	50.70461554	49.68635163	YDR525W-A_ORF	1.123974915	1.075	0.956427039	2.146777965	65.5056937	57.82333621	YDL243C_AAA_4_NCR	2.429714982	0.774166667	0.318624478	1.722958582	0.695314559	3.333930355	YML117W_ORF	0.319419867	0.801666667	2.509758316	1.528253868	90.18571682	92.95593335	YBR245C_ORF	3.046581915	0.976666667	0.320577846	1.918099571	0.467288079	1.563954301	YGR138C_ORF	1.5250458	1.0625	0.696700388	2.240497728	0.470992775
		YLR159W_ORF	0.855599284	0.746666667	0.872682669	1.583895217	40.20655124	44.96214649	YML071C_ORF	1.330344803	0.415	0.311949202	1.325302802	50.70461554	49.69922539	YDR122W_ORF	1.12388938	0.99625	0.886430655	2.076296545	65.5056937	57.81820051	YKL141W_ORF	2.426968912	1.2625	0.520196198	2.384130984	0.695314559	3.371237091	YLR172C_ORF	0.318888217	0.911666667	2.858891045	2.273023966	90.18571682	92.89747093	YGR280C_TIL_7_28__ORF	3.046451839	0.946666667	0.310744012	1.948544702	0.467288079	1.565132002	YIL048W_ORF	1.523963152	0.95475	0.626491525	1.892673253	0.470992775
		YOR380W_ORF	0.855365612	0.84	0.982036206	1.640581236	40.20655124	44.97848476	YKR018C_ORF	1.329290093	0.37	0.278344059	1.288747617	50.70461554	49.71729341	YGR177C_ORF	1.122997862	1.145	1.019592324	2.470844003	65.5056937	57.7647846	YLR450W_ORF	2.42630529	1.168333333	0.481527753	2.16536793	0.695314559	3.38027862	YNL027W_ORF	0.317635676	0.758333333	2.387431233	1.620225882	90.18571682	92.75986921	YCL033C_ORF	3.04517302	0.933333333	0.306495995	1.89358483	0.467288079	1.576723718	IGR_CHR02:(270735..270897)_35	1.523113206	1.378	0.904725922	3.162220391	0.470992775
		YDR033W_TIL_2_53__ORF	0.854673794	0.635	0.742973523	1.528877012	40.20655124	45.02685353	YOR212W_ORF	1.328536177	0.49	0.36882699	1.397902208	50.70461554	49.73025015	RDN25-1_RRNA	1.122462114	0.809166667	0.720885504	1.724279888	65.5056937	57.73278415	YGL161C_ORF	2.425686415	1.0325	0.425652712	2.014515123	0.695314559	3.388719586	YNL044W_ORF	0.317458826	0.701666667	2.210260381	1.589411263	90.18571682	92.74045719	YNL103W_ORF	3.043852356	0.846666667	0.278156286	1.820475755	0.467288079	1.588720205	YDR094W_ORF	1.522508966	1.009	0.662721877	1.945354118	0.470992775
		YOL018C_ORF	0.854524144	0.5975	0.699219565	1.512265961	40.20655124	45.03731583	YJL044C_ORF	1.328510858	0.5275	0.397061113	1.426385396	50.70461554	49.73068588	YNL300W_TIL_4_134__ORF	1.122346047	1.238333333	1.103343605	2.878595844	65.5056937	57.72586124	YBR094W_ORF	2.42517233	1.156666667	0.476942052	2.291633665	0.695314559	3.395737985	YHR133C_ORF	0.317215404	0.726666667	2.290767274	1.609768083	90.18571682	92.71374482	YNL169C_ORF	3.043262039	0.89	0.292449348	1.823415053	0.467288079	1.594090826	YBR189W_ORF	1.521462785	1.277	0.839323848	2.27814653	0.470992775
		YNL334C_ORF	0.853058515	0.666666667	0.781501684	1.551094073	40.20655124	45.13976909	YDR331W_ORF	1.327459903	0.72	0.542389264	1.573660897	50.70461554	49.74880693	YOL010W_ORF	1.121965243	1.287916667	1.147911377	3.183477695	65.5056937	57.70317243	YJL096W_ORF	2.423127427	0.8475	0.349754615	1.776909448	0.695314559	3.423715448	YGL023C_ORF	0.316673741	0.825833333	2.607836474	1.863114409	90.18571682	92.65433495	YNL141W_AAA_25_NCR	3.039292937	0.812592593	0.26736238	1.780712273	0.467288079	1.630335779	YLR120C_ORF	1.521410164	1.1685	0.768037461	2.390830183	0.470992775
		YHR099W_ORF	0.852929123	1.205833333	1.41375561	1.716878132	40.20655124	45.14881309	YNR040W_ORF	1.327340998	0.4425	0.333373263	1.362697706	50.70461554	49.75086136	YFR047C_ORF	1.121758683	1.0375	0.92488698	2.282563144	65.5056937	57.69088107	YOR032W-A_ONO_ORF	2.419437925	1.000694444	0.413606166	2.01845913	0.695314559	3.474436858	YJR126C_ORF	0.316408925	0.776666667	2.454629453	1.742298933	90.18571682	92.62530561	YPL023C_ORF	3.033595293	0.73	0.240638559	1.6650877	0.467288079	1.682776251	YBL051C_ORF	1.520920836	1.1325	0.744614692	2.217547877	0.470992775
		YOL125W_ORF	0.852800439	0.951666667	1.115931258	1.727174068	40.20655124	45.15780745	IGR_CHR07:(1012186..1012387)_37	1.326941154	0.81	0.610426467	1.656294486	50.70461554	49.75777619	YBR079C_ORF	1.121727047	0.955	0.85136576	1.91342352	65.5056937	57.68899954	YML116W-A_ORF	2.418648591	1.519166667	0.628105576	2.693960071	0.695314559	3.485328957	YPL162C_ORF	0.316376203	0.719166667	2.273137679	1.610790319	90.18571682	92.62171929	YNL284C_ORF	3.023949795	0.757777778	0.25059205	1.680266106	0.467288079	1.772662254	YLR333C_ORF	1.520098086	1.085	0.71376973	2.172362743	0.470992775
		YFL060C_ORF	0.852729423	0.655	0.76812173	1.559596542	40.20655124	45.16277101	YDL125C_JXN_EI_1_ORF	1.325771889	0.425	0.320567968	1.334877284	50.70461554	49.77805295	YHR172W_ORF	1.119664965	0.590833333	0.527687614	1.504863874	65.5056937	57.56692029	YLR350W_ORF	2.407450877	0.769166667	0.319494231	1.69114731	0.695314559	3.641401236	YGR072W_ORF	0.316152274	0.768333333	2.430263506	1.700015454	90.18571682	92.59718166	YDR302W_ORF	3.021443751	1.18	0.390541773	2.209497044	0.467288079	1.79624551	YJR016C_ORF	1.518498164	1.3005	0.856438309	2.695836091	0.470992775
		YPR148C_ORF	0.852580966	0.628333333	0.736977904	1.536993961	40.20655124	45.17314708	YLR264W_ORF	1.324315458	0.4775	0.360563638	1.377907031	50.70461554	49.80342551	IGX_YG_447101C	1.119557289	1.3425	1.199134706	3.17257848	65.5056937	57.56057603	YNL169C_ORF	2.40562368	0.8825	0.366848733	1.828952422	0.695314559	3.667145167	IGR_CHR02:(172042..172201)_24	0.316091813	0.786666667	2.488728383	1.576011616	90.18571682	92.59055784	YLR110C_OCH__ORF	3.020971969	1.82	0.60245511	3.16020146	0.467288079	1.800695863	YBR298C_ORF	1.518252378	1.176	0.774574779	2.145485304	0.470992775
		YJR079W_ORF	0.852343174	0.543333333	0.63745842	1.462122697	40.20655124	45.18976644	YPR003C_AAA_0_NCR	1.324296534	0.7675	0.579552978	1.636012541	50.70461554	49.80375604	YBR112C_ORF	1.118082402	1.044833333	0.934486878	2.046337867	65.5056937	57.47397962	YBL068W_ORF	2.404840411	0.723333333	0.30078226	1.668941343	0.695314559	3.678204773	YML098W_ORF	0.315207089	0.721666667	2.289500114	1.580357416	90.18571682	92.49369995	YGR161C_ORF	3.019106792	0.703333333	0.232960734	1.629655628	0.467288079	1.818323242	YCR012W_ORF	1.516173286	1.1285	0.744308062	2.113708533	0.833959684
		YGL051W_ORF	0.852325633	0.663333333	0.7782628	1.580347339	40.20655124	45.19099242	YMR080C_ORF	1.323242656	1.126175638	0.851072653	2.461188203	50.70461554	49.82219699	YPR144C_ORF	1.117798849	1.01875	0.91138938	2.350751597	65.5056937	57.45739605	YNL166C_AAA_14_NCR	2.404352391	1.074305556	0.446817014	2.070826556	0.695314559	3.685102758	YBR298C_ORF	0.314917311	0.851666667	2.704413626	1.595092889	90.18571682	92.46200454	YMR310C_ORF	3.013026473	1.16	0.384994958	2.234472666	0.467288079	1.876153764	YER011W_ORF	1.51315111	1	0.660872528	1.999485663	0.833959684
		YDR231C_ORF	0.850994835	0.848333333	0.996872482	1.625019366	40.20655124	45.28399102	YKL152C_AAA_28_NCR	1.322726049	0.9525	0.720103759	1.791114312	50.70461554	49.83126118	YBR247C_ORF	1.115895872	1.26	1.129137611	3.405177037	65.5056937	57.3466423	YBR255W_ORF	2.404332431	0.986666667	0.410370319	1.968721013	0.695314559	3.685385001	YJR082C_ORF	0.314689468	0.744814815	2.366824725	1.761615549	90.18571682	92.43709404	YNL075W_ORF	3.010750518	0.933333333	0.310000223	1.93269517	0.467288079	1.897945395	YMR135C_ORF	1.512366186	1.056	0.698243593	2.020991433	0.833959684
		YPL184C_ORF	0.850802707	0.883333333	1.038235218	1.690947257	40.20655124	45.29741571	YPL232W_ORF	1.322657233	0.5825	0.440401327	1.464309286	50.70461554	49.83246982	YLR190W_ORF	1.113890638	0.932083333	0.836781728	1.710282828	65.5056937	57.23095882	YMR303C_ORF	2.403565999	0.978333333	0.407034104	1.912310201	0.695314559	3.696229849	YOR127W_ORF	0.314327454	0.751666667	2.391349076	1.6861097	90.18571682	92.39753366	YPL010W_ORF	3.006850992	0.81	0.269384816	1.731850879	0.467288079	1.935466225	YER123W_ORF	1.512231173	1.428722222	0.944777656	2.931192605	0.833959684
		YDR213W_ORF	0.85044468	0.625833333	0.735889527	1.532055876	40.20655124	45.32243107	YMR304W_ORF	1.320307465	0.4775	0.361658184	1.380751745	50.70461554	49.87391075	YLR398C_ORF	1.110994105	1.45375	1.308512794	3.89911172	65.5056937	57.06570907	YGL198W_ORF	2.40320491	0.9525	0.396345728	1.893839094	0.695314559	3.701343954	YPR114W_ORF	0.314188551	0.804166667	2.559503407	1.456460689	90.18571682	92.38236103	YLR218C_ORF	2.998753341	0.683333333	0.227872471	1.594841204	0.569115034	2.014126037	YLL015W_ORF	1.510042889	0.969	0.641703628	1.988356066	0.833959684
		YBR158W_TIL_7_1__ORF	0.850432356	0.5675	0.66730763	1.483468025	40.20655124	45.32329217	YER025W_ORF	1.320285644	0.745	0.564271833	1.602458166	50.70461554	49.87429716	YBR151W_ORF	1.110989866	1.685833333	1.517415582	5.194150109	65.5056937	57.06546882	YIL111W_ORF	2.396710065	0.8325	0.347351151	1.789193567	0.695314559	3.793852562	YGL072C_ORF	0.313747667	0.71	2.262965038	1.693733615	90.18571682	92.33422684	YDR310C_ORF	2.991591765	0.72	0.240674549	1.632788311	0.569115034	2.084535397	YJR121W_ORF	1.509258886	1.1565	0.766270128	2.449223639	0.833959684
		YIL022W_TIL_901_1200_219_ORF	0.849751449	0.8425	0.991466388	1.591730604	40.20655124	45.37086295	YOR250C_ORF	1.317905801	0.645	0.489412824	1.514782382	50.70461554	49.91660999	YOR222W_ORF	1.110617098	0.960416667	0.864759483	1.940628069	65.5056937	57.04436175	YDR462W_ORF	2.389880031	0.685	0.286625266	1.607970266	0.695314559	3.892207279	YOL128C_ORF	0.313623473	0.714166667	2.277146736	1.564319065	90.18571682	92.32067462	YGR265W_ORF	2.98756799	0.725555556	0.242858257	1.636635312	0.569115034	2.124444141	YOR383C_ORF	1.508976217	0.8415	0.557662865	1.781988471	0.833959684
		YDR525W-A_ORF	0.849213267	0.845	0.995038623	1.654272649	40.20655124	45.4084585	YNL022C_ORF	1.317368429	0.56	0.425089889	1.44473444	50.70461554	49.92621127	YJL042W_ORF	1.110427577	1.471666667	1.325315308	3.709976623	65.5056937	57.03364458	YGR273C_ORF	2.3871598	0.903333333	0.378413432	1.831961047	0.695314559	3.931686963	YGL056C_ORF	0.313243027	0.743333333	2.37302436	1.68416414	90.18571682	92.27917905	YGR029W_ORF	2.974177782	0.49	0.164751416	1.404916786	0.569115034	2.259070537	YMR186W_ORF	1.506334631	1.169	0.776055981	2.27023657	0.833959684
		YPL188W_ORF	0.848520105	0.664166667	0.782735333	1.556465823	40.20655124	45.45687517	YLR317W_ORF	1.316770738	0.8575	0.65121435	1.679820464	50.70461554	49.9369106	YPL085W_ORF	1.109807183	1.069583333	0.963756002	1.982001378	65.5056937	56.99862761	YLR364W_ORF	2.385934345	0.698333333	0.292687573	1.610501048	0.695314559	3.949529839	YOR352W_ORF	0.312886385	0.690833333	2.207936706	1.645414347	90.18571682	92.24030658	YBR268W_ORF	2.973268982	0.563333333	0.189465984	1.479475808	0.569115034	2.268309576	YDL143W_ORF	1.502976697	1.4575	0.969742248	2.398308099	0.833959684
		YKL024C_ORF	0.848462341	0.799166667	0.941899985	1.628001951	40.20655124	45.46090962	YGL083W_ORF	1.315509202	0.445	0.338272054	1.358311305	50.70461554	49.95956355	YPR063C_ORF	1.109414273	1.101666667	0.993016489	2.600333145	65.5056937	56.97650266	YCR046C_ORF	2.384706291	0.814166667	0.341411716	1.760646374	0.695314559	3.967446402	YLR056W_ORF	0.312134499	0.813333333	2.605714321	1.622235089	90.18571682	92.15844271	YKR029C_ORF	2.96339596	0.913333333	0.30820496	1.894321567	0.569115034	2.369520716	YBR149W_ORF	1.501884693	1.3395	0.891879387	2.50741848	0.833959684
		YKL052C_ORF	0.848391716	0.7225	0.851611333	1.583861759	40.20655124	45.46584232	YMR173W_OCH__ORF	1.314943447	0.65	0.494317837	1.519950974	50.70461554	49.96975345	YFR007W_ORF	1.108932005	1.404916667	1.266909658	2.626096729	65.5056937	56.94940115	YGR141W_ORF	2.381927514	1.885	0.791375887	4.247549701	0.695314559	4.008119581	YGR073C_ORF	0.312003245	0.731666667	2.345061077	1.640570052	90.18571682	92.14416478	YOL064C_ORF	2.962993982	0.633333333	0.213747762	1.551047641	0.569115034	2.373674195	YML081W_ORF	1.498938469	1.2395	0.826918533	2.143045453	0.833959684
		YKL146W_ORF	0.848333452	0.678333333	0.79960696	1.629262965	40.20655124	45.46991161	YKL135C_ORF	1.314503484	0.514761905	0.391601781	1.41284278	50.70461554	49.9776909	YPR156C_ORF	1.108107397	0.91	0.821220039	2.038025463	65.5056937	56.90320262	YDR460W_ORF	2.381698009	1.048333333	0.440162157	2.006377235	0.695314559	4.011487091	YBR136W_ORF	0.311577733	0.670833333	2.153020777	1.600184846	90.18571682	92.09790368	IGR_CHR16:(COMPLEMENT(296870..297017))_60	2.956460096	1.696666667	0.573884514	2.935310259	0.569115034	2.441546532	YPL004C_ORF	1.498206967	1.3704	0.914693384	2.539227225	0.833959684
		YIL113W_ORF	0.846159754	0.728708333	0.861194745	1.57280322	40.20655124	45.62169766	YPR100W_ORF	1.312245147	0.6175	0.470567563	1.494079642	50.70461554	50.01861521	YMR251W-A_ORF	1.107839197	0.995	0.898144787	2.124527976	65.5056937	56.88821513	YDR449C_AAA_23_NCR	2.379917168	1.435833333	0.603312314	2.491295989	0.695314559	4.037659919	YPL030W_ORF	0.311064524	0.725	2.330706151	1.690659	90.18571682	92.04216403	YMR227C_ORF	2.952551052	1.038	0.35156039	2.080620079	0.569115034	2.482478144	YGR175C_ORF	1.497183723	1.4045	0.938094623	2.620779403	0.833959684
		YJL076W_ORF	0.845352322	1.010833333	1.195753897	1.7395383	40.20655124	45.67806373	YGL217C_ORF	1.31001127	0.417395833	0.318620032	1.327953335	50.70461554	50.05939405	YMR155W_ORF	1.107631756	0.94875	0.85655724	2.12979952	65.5056937	56.87663587	YLL014W_ORF	2.379025787	0.828333333	0.348181738	1.769096216	0.695314559	4.050788878	YGL252C_ORF	0.31079042	0.690833333	2.22282699	1.6387499	90.18571682	92.01241918	YGL186C_ORF	2.94446982	1.223333333	0.415468118	2.241787167	0.569115034	2.567873061	YNL300W_ORF	1.496626431	1.1125	0.743338469	2.192383514	0.833959684
		YKR100C_ORF	0.844903592	0.755	0.893593077	1.609394776	40.20655124	45.70938537	YLR343W_ORF	1.308925169	0.5175	0.395362556	1.427969407	50.70461554	50.07932722	YGL044C_ORF	1.107505084	0.97875	0.883743121	1.870265903	65.5056937	56.86957069	YOL139C_ORF	2.378175832	1.1325	0.476205327	2.13820863	0.695314559	4.063325362	YIL138C_ORF	0.310259147	0.7325	2.360929586	1.658386588	90.18571682	91.95481969	YHL002W_ORF	2.943993226	1.22	0.414403127	2.261345591	0.569115034	2.572942048	YDR545W_ORF	1.489599924	1.1035	0.740802938	2.118395813	0.833959684
		YHR091C_ORF	0.844419044	0.705833333	0.835880406	1.543209844	40.20655124	45.743204	YDR020C_ORF	1.308826238	0.401964286	0.307118145	1.321427697	50.70461554	50.08114637	YPL184C_ORF	1.105450723	1.520333333	1.375306291	4.350798298	65.5056937	56.75557436	YLR340W_AAA_30_NCR	2.378095851	1.365833333	0.574339059	2.363033078	0.695314559	4.064505926	YJL054W_ORF	0.309508682	0.7325	2.366654127	1.702056325	90.18571682	91.87357742	YDR103W_ORF	2.943332955	0.683333333	0.23216311	1.610105891	0.569115034	2.579970642	YJL190C_OCH__ORF	1.48854736	1.5875	1.066475977	3.253603543	0.833959684
		YML078W_ORF	0.843547563	0.9875	1.170651239	1.704628996	40.20655124	45.80402028	YLL009C_TIL_5_129__ORF	1.308674957	1.2425	0.949433619	1.959548261	50.70461554	50.08392923	YGR150C_ORF	1.104985473	0.75625	0.684398138	1.762016365	65.5056937	56.72991123	YKL159C_ORF	2.373581828	0.7575	0.319137934	1.688736907	0.695314559	4.131383969	YBR125C_ORF	0.30924444	0.708333333	2.29052892	1.65176232	90.18571682	91.84500667	YBR257W_ORF	2.941733675	0.694166667	0.235971962	1.627126854	0.569115034	2.597024138	YER016W_ORF	1.487452193	0.871	0.585565038	1.805118599	0.833959684
		YKL005C_ORF	0.84303019	0.620833333	0.736430725	1.527254533	40.20655124	45.84012016	YGL018C_ORF	1.308386078	0.3175	0.242665376	1.248273559	50.70461554	50.08924701	IGX_YO_728826W	1.103480447	0.9975	0.90395802	1.816823187	65.5056937	56.64728259	YER015W_ORF	2.370616619	0.6775	0.285790623	1.58474945	0.695314559	4.175580966	YLR195C_ORF	0.309129542	0.739166667	2.391122704	1.490317171	90.18571682	91.83258933	YMR003W_ORF	2.93269391	1	0.34098342	2.005178236	0.569115034	2.694195003	YGL076C_OCH_DS100_ORF	1.483073825	1.086	0.73226294	2.016051417	0.833959684
		YMR149W_ORF	0.841997793	0.63	0.748220488	1.555840035	40.20655124	45.91214455	YFR017C_ORF	1.30475544	0.385	0.295074455	1.300686699	50.70461554	50.15649986	YGL067W_ORF	1.101743911	1.380416667	1.252937868	3.410680099	65.5056937	56.55268071	YPR063C_OCH__ORF	2.370170768	0.991666667	0.418394607	1.936379113	0.695314559	4.182244704	YMR041C_ORF	0.309104126	0.666666667	2.156770518	1.602419957	90.18571682	91.82984304	YNR003C_ORF	2.93199515	0.526666667	0.1796274	1.435500475	0.569115034	2.701761351	YBR221C_ORF	1.482399563	1.1865	0.800391493	2.532451155	0.833959684
		YKR011C_ORF	0.84126379	0.9275	1.10250793	1.593539734	40.20655124	45.96334241	YOR142W_ORF	1.304347471	0.455	0.348833428	1.359686093	50.70461554	50.16410535	YGR084C_ORF	1.100397005	0.756666667	0.687630613	1.59563821	65.5056937	56.47984858	YPR056W_TIL_8_26__ORF	2.369007144	1.061666667	0.44814836	2.015986175	0.695314559	4.199658837	YBR005W_ORF	0.308973006	0.699166667	2.262872979	1.598150265	90.18571682	91.81567776	YKL206C_ORF	2.931969352	0.81	0.276264825	1.754493243	0.569115034	2.70204085	YPL089C_ORF	1.482120026	0.9345	0.630515736	1.926223752	0.833959684
		YKL214C_ORF	0.84107501	0.576666667	0.685630485	1.503649225	40.20655124	45.97650884	YKR055W_ORF	1.299885694	0.578611111	0.445124609	1.46136185	50.70461554	50.24791825	YKL128C_ORF	1.098305268	1.103333333	1.004578021	2.372206563	65.5056937	56.36768214	YOR094W_ORF	2.361839329	0.790833333	0.334837905	1.714432925	0.695314559	4.307646479	YJL053W_ORF	0.308941398	0.658333333	2.130932717	1.574824365	90.18571682	91.81226379	YHR162W_ORF	2.927180696	0.986666667	0.337070639	1.971045433	0.569115034	2.754109585	YPR047W_ORF	1.481011459	0.923	0.623222727	1.911062148	0.833959684
		YPL024W_ORF	0.840400244	0.584166667	0.695105304	1.476392763	40.20655124	46.02356598	YPL226W_ORF	1.299352811	0.6225	0.47908466	1.499665374	50.70461554	50.25800584	YPL179W_ORF	1.097459843	1.1225	1.022816468	2.356471552	65.5056937	56.3226723	YDR197W_ORF	2.360698355	0.75	0.317702598	1.659181154	0.695314559	4.324950198	YOR381W_ORF	0.308817032	0.705	2.282905174	1.605159161	90.18571682	91.79883355	YJR111C_ORF	2.925721081	1.066666667	0.364582487	2.085604812	0.569115034	2.770054871	YER056C_ORF	1.480217115	1.1635	0.786033338	2.434755607	0.833959684
		YHR008C_ORF	0.839452775	0.68	0.810051524	1.577661027	40.20655124	46.08962945	YGR205W_ORF	1.298096771	0.6025	0.464141051	1.478837362	50.70461554	50.28184819	YNL099C_ORF	1.096908362	0.832916667	0.759331131	1.62559673	65.5056937	56.29341265	YDL004W_ORF	2.358171831	0.955694444	0.405269214	2.007337391	0.695314559	4.363378701	YLR003C_ORF	0.308723065	0.745	2.413165991	1.659092247	90.18571682	91.78868888	YPR178W_ORF	2.915862707	0.556666667	0.190909766	1.466383797	0.569115034	2.878664614	YBR229C_ORF	1.479759175	0.9445	0.638279536	1.927420564	0.833959684
		YKR084C_ORF	0.839359366	0.910833333	1.085153	1.701522482	40.20655124	46.09614184	YKL066W_ORF	1.297386887	0.925	0.712971596	1.747255773	50.70461554	50.2953638	YNL241C_ORF	1.096875751	1.3625	1.242164391	2.976866365	65.5056937	56.29168496	YOR095C_ORF	2.358161247	0.894166667	0.379179612	1.818790747	0.695314559	4.363540014	YNL153C_ORF	0.308598567	0.835833333	2.708480927	1.685101663	90.18571682	91.77525198	YGL222C_ORF	2.914842121	1.213333333	0.416260395	2.297725347	0.569115034	2.889999634	YNR028W_ORF	1.477360219	1.164	0.787891799	2.361468126	0.833959684
		YGR181W_ORF	0.839098713	0.595	0.709094164	1.498948885	40.20655124	46.11431344	YOL089C_ORF	1.294694099	0.4575	0.353365324	1.366016497	50.70461554	50.34689736	YLR194C_ORF	1.096514247	1.008583333	0.919808691	2.24751884	65.5056937	56.27255103	YGL143C_AAA_6_NCR	2.356827822	1.266666667	0.537445568	2.347886876	0.695314559	4.38388399	YML068W_ORF	0.308412867	0.698333333	2.264280798	1.627788837	90.18571682	91.75521756	YLR440C_ORF	2.911214838	0.763333333	0.262204398	1.721174143	0.569115034	2.930424646	YDR099W_ORF	1.475645303	1.209	0.819302577	2.37746287	0.833959684
		YMR250W_ORF	0.839069544	0.674166667	0.803469357	1.530912289	40.20655124	46.11634689	YHR136C_AAA_11_NCR	1.293202048	1.225	0.947261104	1.934571474	50.70461554	50.37563179	YMR297W_ORF	1.095098528	0.835833333	0.763249436	1.92975299	65.5056937	56.19794821	YPL156C_ORF	2.356007141	0.97	0.411713523	1.916663892	0.695314559	4.396426463	YKR023W_ORF	0.308330666	0.715416667	2.320290342	1.735745389	90.18571682	91.74635227	YOR302W_ORF	2.911035958	1.28	0.439706008	2.371629644	0.569115034	2.932423842	YKL180W_ORF	1.473642536	1.1895	0.807183541	2.200111031	0.833959684
		YKL109W_ORF	0.838842729	1.069166667	1.274573444	1.602660659	40.20655124	46.13215849	YOR365C_ORF	1.292148068	0.516571429	0.399777271	1.412800196	50.70461554	50.3960069	YIL087C_ORF	1.092622404	1.06625	0.975863204	2.636403516	65.5056937	56.06872648	YGL018C_ORF	2.354837233	0.6525	0.277089215	1.589573512	0.695314559	4.414334372	YOR370C_ORF	0.308259973	0.695	2.254590475	1.559393789	90.18571682	91.73872971	YMR005W_ORF	2.905051887	1.496666667	0.51519447	3.014960438	0.569115034	2.999607889	YKR030W_ORF	1.472786429	1.31	0.889470445	2.923856694	0.833959684
		YDL209C_TIL_6_71__ORF	0.837254045	0.823541667	0.983622201	1.696072219	40.20655124	46.24288575	YDL232W_ORF	1.292105003	0.61	0.472097855	1.487507487	50.70461554	50.39684078	YLR126C_ORF	1.09202336	0.847528695	0.776108576	1.731234615	65.5056937	56.03770496	YLR401C_ORF	2.353076934	0.866666667	0.368312083	1.841716455	0.695314559	4.441341934	YKR045C_ORF	0.307670989	0.735833333	2.391624041	1.615466355	90.18571682	91.67527689	YDL066W_ORF	2.900575473	1.08	0.372339906	2.044376167	0.569115034	3.050253872	YNR001C_ORF	1.469237747	1.0035	0.683007227	2.116110085	1.047102728
		YMR137C_ORF	0.836338582	0.685833333	0.820042682	1.592200487	40.20655124	46.30667306	YGR166W_ORF	1.290485044	0.5025	0.389388472	1.397810157	50.70461554	50.42828547	YBR012C_ORF	1.09157431	0.725416667	0.66456004	1.669326107	65.5056937	56.01451241	YIL003W_ORF	2.352036973	0.9925	0.421974659	1.950165878	0.695314559	4.457332962	YLR146C_ORF	0.307518454	0.733333333	2.384680737	1.567650615	90.18571682	91.65886037	YBL039C_ORF	2.899851032	1.226666667	0.423010235	2.24090217	0.569115034	3.058481522	YNR013C_ORF	1.46502753	0.8505	0.580535166	1.809919308	1.047102728
		YKL186C_ORF	0.836298485	1.071666667	1.281440401	1.597833853	40.20655124	46.30946658	YBR257W_ORF	1.289744909	0.532083333	0.41254928	1.421214194	50.70461554	50.44270213	YKL209C_ORF	1.090908533	0.848778695	0.778047535	1.690202649	65.5056937	55.98022335	YJL071W_AAA_21_NCR	2.348530598	1.390833333	0.59221427	2.538746765	0.695314559	4.511442448	YOR142W-A_ORF	0.307427397	0.77	2.504656412	1.710706235	90.18571682	91.64906361	YDR051C_ORF	2.899589223	0.506666667	0.174737395	1.42148597	0.569115034	3.061457112	YBR103C-A_ORF	1.463848034	1.2155	0.830345754	2.203645781	1.047102728
		YLR465C_ORF	0.835098355	0.575	0.688541651	1.504607194	40.20655124	46.39306752	YBL078C_AAA_26_NCR	1.28792083	0.7275	0.564863913	1.594238657	50.70461554	50.47836593	YGL181W_ORF	1.090186077	0.945	0.866824499	2.170955167	65.5056937	55.94314631	YPL232W_ORF	2.347965373	0.995833333	0.424126073	1.993001554	0.695314559	4.520192817	YOL101C_ORF	0.305611422	0.740833333	2.424102239	1.593549227	90.18571682	91.45421424	YAL059W_ORF	2.896193335	0.58	0.200262874	1.492454524	0.638064044	3.100156606	YLR259C_ORF	1.461379063	1.1325	0.774952939	2.114154016	1.047102728
		YDL079C_INT_1	0.834675166	0.8575	1.027345769	1.610628694	40.20655124	46.4225412	YBL039C_ORF	1.286071242	0.66	0.513190855	1.541400744	50.70461554	50.51472216	YCL010C_ORF	1.088926712	1.253333333	1.150980428	2.743610033	65.5056937	55.87884077	IGR_CHR15:(COMPLEMENT(922940..923084))_3	2.347882566	1.574166667	0.670462267	2.714270921	0.695314559	4.521475429	YGR134W_ORF	0.305409446	0.778333333	2.548491359	1.438577767	90.18571682	91.43260724	YGL130W_ORF	2.89501827	0.76	0.262519932	1.715300611	0.638064044	3.113592501	YOR323C_ORF	1.458825399	1.1905	0.816067503	2.504534269	1.047102728
		YLR199C_ORF	0.8339623	0.613333333	0.735444916	1.522108941	40.20655124	46.47218306	YNL190W_ORF	1.286068522	0.5425	0.421828224	1.451025738	50.70461554	50.51477577	YNL151C_ORF	1.08868485	0.8025	0.737127921	1.682740625	65.5056937	55.86653825	YDR033W_TIL_3_4__ORF	2.340024926	1.304166667	0.557330246	2.344266199	0.695314559	4.643943344	YMR246W_ORF	0.304314413	0.756666667	2.486463459	1.525569407	90.18571682	91.31569974	YHR085W_ORF	2.894496029	0.63	0.21765447	1.559146452	0.638064044	3.119571314	YDR492W_ORF	1.458215454	1.15	0.788635175	2.474407078	1.047102728
		YNL180C_ORF	0.83288447	0.724166667	0.869468327	1.585951576	40.20655124	46.54722365	YDR520C_ORF	1.285987808	1.21125	0.941882957	3.196313813	50.70461554	50.51636675	YGR220C_ORF	1.088643994	1.198416667	1.100834316	2.53531544	65.5056937	55.86446161	YOR163W_ORF	2.33960907	0.896666667	0.383254911	1.813759781	0.695314559	4.650466784	YCL063W_ORF	0.304070199	0.7	2.302099981	1.663321829	90.18571682	91.28968298	YER090W_ORF	2.892676689	1.1	0.380270634	2.075146284	0.638064044	3.140435452	YKL152C_ORF	1.457246601	1.146	0.786414598	2.051370311	1.047102728
		ETS2-1_RRNA	0.830741274	0.7075	0.85164903	1.669815224	40.20655124	46.69637735	YDR439W_ORF	1.285903014	0.4375	0.340227836	1.349554753	50.70461554	50.51803856	YBL051C_ORF	1.088622185	1.024047619	0.940682298	2.18613155	65.5056937	55.86335327	YIL097W_ORF	2.338662765	0.565	0.241591053	1.481780806	0.695314559	4.665327028	YHR118C_ORF	0.303943324	0.709166667	2.333220083	1.734808059	90.18571682	91.27617475	YLR405W_ORF	2.890851689	0.383333333	0.132602214	1.305022062	0.638064044	3.161420243	YBR263W_ORF	1.454180981	1.0245	0.704520286	2.122193577	1.047102728
		YMR155W_ORF	0.830342897	0.700833333	0.844028818	1.616586825	40.20655124	46.72409309	YOR115C_ORF	1.285479051	0.47	0.36562245	1.369527533	50.70461554	50.52640362	YGL072C_ORF	1.088400835	0.955	0.877434094	2.283302958	65.5056937	55.85211113	YDL165W_ORF	2.337373962	0.7	0.299481389	1.626178835	0.785268397	4.685600911	YLR295C_ORF	0.303854703	0.779166667	2.56427384	1.538649005	90.18571682	91.26674286	YJL012C-A_ORF	2.890209435	1.17	0.404814954	2.16128648	0.638064044	3.168818507	IGR_CHR15:(33182..33335)_12	1.451958232	1.196	0.823715155	2.316044791	1.047102728
		YPR095C_ORF	0.830281571	0.7475	0.900296991	1.654516549	40.20655124	46.72835935	YMR022W_AAA_24_NCR	1.28545673	0.975	0.758485274	1.768589819	50.70461554	50.5268443	YNL168C_ORF	1.087192648	1.004166667	0.923632687	2.262993341	65.5056937	55.79097441	YLR406C_OCH__ORF	2.336522393	1.231666667	0.527136684	2.203830761	0.785268397	4.699019064	YHR091C_ORF	0.303681649	0.735833333	2.423041816	1.660139458	90.18571682	91.24833261	YKL022C_ORF	2.890098077	0.636666667	0.220292409	1.561891564	0.638064044	3.170101964	YPL237W_ORF	1.446950475	1.2345	0.853173637	2.661882446	1.047102728
		YPL058C_ORF	0.829812501	0.555833333	0.669830031	1.475845114	40.20655124	46.76098915	YPR121W_ORF	1.285206993	0.58	0.451289172	1.460210157	50.70461554	50.53177686	YKL064W_ORF	1.086969542	1.253333333	1.153052855	2.713397481	65.5056937	55.77972649	YBR099C_ORF	2.332512159	1.8575	0.79635169	2.983301982	0.785268397	4.762447103	YOL084W_ORF	0.303586529	0.741666667	2.443015734	1.572620078	90.18571682	91.23821792	YNL338W_OCH__ORF	2.88426649	1.426666667	0.494637604	2.593985976	0.638064044	3.237605598	YMR011W_ORF	1.444068042	0.9515	0.65890247	1.946863787	1.047102728
		YOR054C_ORF	0.829270683	0.7725	0.931541433	1.712795877	40.20655124	46.79867451	YNR076W_ORF	1.285168095	0.3475	0.270392645	1.274533571	50.70461554	50.53254545	YOL063C_ORF	1.086435239	1.29875	1.195423301	3.228461549	65.5056937	55.75284245	YPL215W_ORF	2.331056389	0.909166667	0.390023455	1.831047733	0.785268397	4.785569973	YIL114C_ORF	0.303315451	0.751666667	2.478168074	1.486733081	90.18571682	91.20941027	YLR197W_ORF	2.884134712	0.646666667	0.224215139	1.575322372	0.638064044	3.239137611	YIL052C_ORF	1.439367514	1.115	0.7746458	2.05799579	1.047102728
		YJR140C_ORF	0.82868493	0.974166667	1.175557357	1.729186757	40.20655124	46.83940962	YBR271W_ORF	1.283375006	0.435	0.338950033	1.340421975	50.70461554	50.56806856	YOR233W_ORF	1.085446024	0.697083333	0.642209118	1.603856924	65.5056937	55.70326576	YCL052C_ORF	2.324285954	0.71	0.305470159	1.623673144	0.785268397	4.893793698	YLR376C_ORF	0.302820674	0.714814815	2.360521844	1.705832728	90.18571682	91.15689868	YER122C_ORF	2.883017289	0.65	0.225458239	1.555656904	0.638064044	3.252140254	YOR327C_ORF	1.438978016	1.037	0.720650342	2.137499278	1.047102728
		IGX_YM_865904C	0.827711664	0.799166667	0.965513357	1.62697992	40.20655124	46.9070797	YBR060C_ORF	1.282544262	0.4725	0.368408338	1.37502124	50.70461554	50.58458821	YKL165C_ORF	1.085230359	1.047916667	0.965616801	1.969628403	65.5056937	55.69249116	YMR170C_ORF	2.323572888	1.0025	0.431447623	1.940092131	0.785268397	4.905257617	YIL040W_ORF	0.302283656	0.746666667	2.470086135	1.550793884	90.18571682	91.10000647	YAL039C_ORF	2.878698356	0.566666667	0.196848227	1.479767137	0.638064044	3.302594908	YMR307W_ORF	1.436777614	1.174	0.817106272	2.184119403	1.047102728
		YOR116C_TIL_4201_4500_55_ORF	0.827594712	0.993333333	1.200265443	1.87368352	40.20655124	46.91521001	YMR032W_ORF	1.27978949	0.4325	0.337946204	1.363505527	50.70461554	50.63964661	YLR093C_ORF	1.084373487	0.663333333	0.611720354	1.541084281	65.5056937	55.64980201	YNL010W_ORF	2.323385746	0.925833333	0.398484554	1.844639154	0.785268397	4.908268368	YDL238C_ORF	0.302261818	0.6625	2.191808428	1.615279993	90.18571682	91.09769525	YGL098W_ORF	2.877123211	0.556666667	0.193480302	1.466734442	0.638064044	3.321074651	YOL060C_ORF	1.435213431	1.261	0.878614966	2.646256418	1.254680547
		YHR004C_ORF	0.827587773	0.820833333	0.991838401	1.662775786	40.20655124	46.91569241	YOR314W_ORF	1.279748772	0.535875	0.418734529	1.424383021	50.70461554	50.64046362	YIL149C_ORF	1.083152419	0.847291667	0.782246018	1.898443048	65.5056937	55.58930001	YOL066C_ORF	2.321577295	0.694166667	0.299006485	1.628121604	0.785268397	4.937407344	YMR227C_ORF	0.302211285	0.715541667	2.367686788	1.52034348	90.18571682	91.09234774	IGX_YH_120172C	2.8763004	1.853333333	0.644346235	3.311303059	0.638064044	3.33074467	YJR001W_ORF	1.428261389	1.101	0.7708673	2.267508491	1.254680547
		SNR64_SNORNA	0.826106144	0.739166667	0.894759919	1.630573895	40.20655124	47.01867057	YMR153W_ORF	1.279586192	0.485	0.379028785	1.380875372	50.70461554	50.64372677	YKL163W_ORF	1.0829419	0.640833333	0.591752275	1.574646833	65.5056937	55.57890845	YBR039W_ORF	2.320294591	0.881666667	0.379980486	1.880583261	0.785268397	4.958124105	YNR051C_ORF	0.302128468	0.79	2.614781734	1.885035292	90.18571682	91.08358596	YOR262W_ORF	2.872680858	0.61	0.212345203	1.532681069	0.638064044	3.373419536	YLR058C_ORF	1.420657595	0.9575	0.673983656	1.994547705	1.254680547
		YGL073W_ORF	0.825697662	0.725	0.878045359	1.658797997	40.20655124	47.04705405	IGR_CHR02:(479141..479285)_27	1.279523224	1.0825	0.846018251	1.861948212	50.70461554	50.644991	YPR088C_ORF	1.082922663	1.071666667	0.98960591	2.273969115	65.5056937	55.57795945	YPL134C_ORF	2.318498944	0.649166667	0.279994377	1.573813497	0.785268397	4.987193663	YPR144C_ORF	0.301729268	0.695	2.303389406	1.641082466	90.18571682	91.04138854	YER032W_ORF	2.868172975	1.376666667	0.479980349	2.499380533	0.638064044	3.42687979	TEL_TEL16L	1.419932712	1.0315	0.726442874	2.059519081	1.254680547
		YFL018C_ORF	0.825420592	0.7525	0.911656442	1.600226369	40.20655124	47.06630455	YNL042W_ORF	1.279189357	0.37046875	0.289612127	1.291000318	50.70461554	50.65169787	YOR204W_ORF	1.081385537	0.947291667	0.875998091	1.909604605	65.5056937	55.50244295	YER153C_ORF	2.318283125	1.454166667	0.62726017	2.521720891	0.785268397	4.990692914	YPL181W_ORF	0.3014822	0.725833333	2.407549548	1.701975449	90.18571682	91.01530297	YHR175W-A_ONO_ORF	2.858368482	1.7	0.594744873	2.94601961	0.638064044	3.544353328	YOR049C_ORF	1.414392389	0.915388889	0.647195853	1.896477899	1.254680547
		YMR020W_ORF	0.825114712	0.7225	0.875635823	1.569727105	40.20655124	47.08755492	YBR099C_ORF	1.27822451	1.2775	0.99943319	1.999616051	50.70461554	50.67111536	YLR007W_ORF	1.081064282	1.2675	1.172455719	3.523999181	65.5056937	55.4867381	YDL208W_ORF	2.316052591	0.771666667	0.333181841	1.70374379	0.785268397	5.026925869	YLR272C_ORF	0.301401658	0.699305556	2.320178199	1.657935577	90.18571682	91.0068045	YJR084W_ORF	2.854492584	1.216666667	0.426228701	2.284176802	0.638064044	3.591247985	YPL016W_ORF	1.411163989	0.981	0.695170801	2.091911429	1.254680547
		YDR277C_ORF	0.824732671	0.576666667	0.69921647	1.487471055	40.20655124	47.11409389	YLR240W_ORF	1.277124288	0.57	0.446315214	1.45101684	50.70461554	50.69332095	YJR025C_ORF	1.080659817	1.244166667	1.151302794	2.94045172	65.5056937	55.46700383	YLR356W_ORF	2.312910685	0.631666667	0.273104651	1.564130229	0.785268397	5.078172428	YOR342C_ORF	0.301021748	0.653333333	2.170385821	1.536276424	90.18571682	90.96675222	YKR084C_ORF	2.85343676	0.86	0.301390944	1.794132857	0.638064044	3.604067299	YBR140C_ORF	1.410346072	0.9365	0.664021419	1.986604757	1.254680547
		YPR034W_ORF	0.824279026	0.66	0.800699738	1.562171963	40.20655124	47.14560315	YIL003W_ORF	1.276558221	0.6225	0.487639333	1.492976548	50.70461554	50.70477219	YHR133C_ORF	1.080322759	1.041666667	0.964218015	2.340789035	65.5056937	55.45059098	YBR073W_ORF	2.311198174	0.845833333	0.36597179	1.817291414	0.785268397	5.106207784	YDR457W_TIL_8101_8400_159_ORF	0.30099415	0.816666667	2.713231026	1.452612704	90.18571682	90.96384493	IGR_CHR05:(COMPLEMENT(52350..52515))_85	2.853138414	0.796666667	0.279224682	1.70784944	0.638064044	3.60769316	YLR438W_ORF	1.409964449	0.993	0.704273076	2.006289055	1.254680547
		YOL013C_ORF	0.824008449	0.5725	0.694774429	1.486663341	40.20655124	47.16439498	YMR176W_ORF	1.275821622	0.6175	0.48400183	1.507587567	50.70461554	50.71970003	YOR160W_ORF	1.079997972	0.858333333	0.794754579	1.700660765	65.5056937	55.43480374	YJR004C_ORF	2.309463798	1.166666667	0.505167766	2.222653832	0.785268397	5.134675389	YOR248W_ORF	0.300923855	0.729166667	2.423093602	1.551008487	90.18571682	90.95644102	YHR111W_ORF	2.849099534	1.01	0.35449797	1.975233217	0.638064044	3.65692985	YMR297W_ORF	1.409640076	1.016	0.720751358	2.095276758	1.254680547
		YKL151C_ORF	0.823935145	0.876666667	1.063999602	1.616889309	40.20655124	47.16948575	YBR017C_ORF	1.274727497	0.3975	0.311831353	1.30955264	50.70461554	50.74192937	YGR042W_ORF	1.079464813	1.0775	0.998179827	2.540770769	65.5056937	55.40894761	YBR016W_ORF	2.307744579	1.158333333	0.501933075	2.307171206	0.785268397	5.162968043	IGX_YC_210345C	0.300848208	0.770833333	2.562200179	1.497165015	90.18571682	90.94847575	YHR034C_ORF	2.848434006	0.803333333	0.28202631	1.747189511	0.638064044	3.665070166	YBR177C_ORF	1.408880466	0.7881875	0.559442422	1.707815866	1.254680547
		YMR191W_ORF	0.822781064	0.984166667	1.196146472	1.682814432	40.20655124	47.24961958	YOR383C_OCH__ORF	1.273894618	0.5425	0.425859402	1.451888022	50.70461554	50.75889572	YKL017C_ORF	1.07837649	1.195833333	1.108920071	2.756388008	65.5056937	55.35639848	YDL090C_ORF	2.304545041	0.628333333	0.272649622	1.5603688	0.785268397	5.215817872	YNL006W_ORF	0.300580281	0.688333333	2.290014934	1.607861945	90.18571682	90.92028253	YIL087C_ORF	2.846882785	0.54	0.18968115	1.457916325	0.638064044	3.684073509	YNL106C_ORF	1.408255114	0.9995	0.709743562	2.108778889	1.254680547
		YGR063C_ORF	0.822476608	0.939166667	1.141876447	1.614939445	40.20655124	47.2707551	YGL184C_ORF	1.272022267	0.4475	0.351802018	1.366452679	50.70461554	50.79717777	YPL163C_ORF	1.074465555	1.147083333	1.067585022	2.655167176	65.5056937	55.17011118	YPR093C_ORF	2.301770403	0.7525	0.326922268	1.665288675	0.785268397	5.261855975	YJL097W_ORF	0.300207705	0.7075	2.356701673	1.708065348	90.18571682	90.88112569	YCR045C_ORF	2.846191654	1.043333333	0.366571707	2.081479891	0.638064044	3.692553688	YHR080C_ORF	1.405775922	1.414	1.005850205	3.576262478	1.254680547
		YFR047C_ORF	0.82240398	0.6975	0.848123328	1.563198056	40.20655124	47.27579668	YHR216W_ORF	1.270820568	0.335	0.263609205	1.258751274	50.70461554	50.82185019	YBR135W_ORF	1.072714325	0.831041667	0.774709209	1.709767072	65.5056937	55.08798878	YDR397C_ORF	2.301585504	0.674166667	0.292914022	1.580467161	0.785268397	5.264930746	YBL037W_ORF	0.300110492	0.695	2.315813735	1.578797521	90.18571682	90.87091828	YPL152W_ORF	2.841140973	0.756666667	0.266324929	1.700697335	0.638064044	3.754777359	YPL226W_ORF	1.405355447	1.2	0.853876507	2.541733298	1.254680547
		YDR322C-A_ORF	0.821638886	0.920833333	1.120727547	1.646970356	40.20655124	47.32890038	YMR049C_ORF	1.269962386	0.46	0.362215452	1.363879024	50.70461554	50.8395187	YOR116C_TIL_3901_4200_6_ORF	1.072188326	1.51875	1.416495557	4.984250243	65.5056937	55.06347863	YBR070C_ORF	2.301277675	1.225833333	0.532675108	2.257331102	0.785268397	5.270051647	YDR520C_ORF	0.299708649	0.623125	2.079102498	1.542023091	90.18571682	90.82876575	YMR198W_ORF	2.835818066	0.996666667	0.351456491	2.049455655	0.638064044	3.820835561	YPL082C_ORF	1.402375296	1.359	0.969070123	2.447919024	1.254680547
		YLR427W_ORF	0.82128435	0.835	1.016700245	1.672335089	40.20655124	47.35350396	YGR268C_ORF	1.269821075	0.6425	0.505976797	1.507592595	50.70461554	50.84243196	YGR223C_ORF	1.069608496	1.060416667	0.991406361	2.677270218	65.5056937	54.9443097	YBR254C_ORF	2.300924807	0.8075	0.350945845	1.718081501	0.785268397	5.275924733	YNL200C_ORF	0.299571242	0.68	2.269910811	1.611987648	90.18571682	90.81436751	YML124C_ORF	2.833044724	0.606666667	0.21413946	1.527407611	0.638064044	3.855449328	YJR051W_ORF	1.402204394	0.8845	0.630792489	1.894242546	1.254680547
		YKL220C_ORF	0.820463308	0.844166667	1.028890211	1.901417594	40.20655124	47.41047147	YML022W_AAA_16_NCR	1.267869992	0.98	0.772949913	1.804476291	50.70461554	50.88276811	YJL005W_ORF	1.069363546	1.20375	1.125669567	2.428777664	65.5056937	54.93308498	YBL106C_ORF	2.297720683	1.1275	0.490703682	2.112541928	0.785268397	5.329396203	YOR273C_ORF	0.299336121	0.7075	2.363563736	1.527515119	90.18571682	90.78974877	YCR075W-A_ONO_ORF	2.826335543	0.493333333	0.174548749	1.407070967	0.638064044	3.939743484	YDR406W_ORF	1.401921437	1.1455	0.817092862	2.48851385	1.254680547
		YJL042W_ORF	0.819255156	0.851666667	1.039562169	1.597691145	40.20655124	47.4942727	YDR459C_ORF	1.266026393	0.62375	0.492683252	1.5011766	50.70461554	50.92107485	YBR199W_ORF	1.069343504	1.353333333	1.265573998	3.694201197	65.5056937	54.93216725	YBR207W_ORF	2.296542567	0.7575	0.329843658	1.716385378	0.785268397	5.349121615	YOR221C_ORF	0.299175688	0.695833333	2.325835154	1.654479738	90.18571682	90.77296389	YDL137W_ORF	2.82626697	1.413333333	0.500070711	2.494208547	0.638064044	3.940609121	YPR035W_ORF	1.401490351	1.301	0.928297508	2.654122177	1.254680547
		YLR037C_ORF	0.818900255	0.715833333	0.874139835	1.552332001	40.20655124	47.51888384	YML023C_ORF	1.265903632	0.390625	0.308574042	1.303881437	50.70461554	50.92363224	YER077C_ORF	1.06927878	0.614166667	0.574374689	1.50733079	65.5056937	54.92920425	YLR262C-A_ORF	2.296360429	0.795833333	0.346562902	1.735002795	0.785268397	5.352174287	YOR179C_ORF	0.299120866	0.646666667	2.161890859	1.587917809	90.18571682	90.76723077	YOL124C_ORF	2.813595789	0.773333333	0.274855875	1.703343424	0.638064044	4.101989138	YMR047C_ORF	1.401468828	0.899	0.641469851	1.878853108	1.254680547
		YNL151C_ORF	0.817838032	0.725	0.886483596	1.560465649	40.20655124	47.5925291	YHR046C_TIL_6_215__ORF	1.263845189	0.45	0.356056267	1.359753344	50.70461554	50.96663738	YKR084C_ORF	1.068880298	1.052083333	0.984285457	2.000807472	65.5056937	54.91098623	YER131W_OCH__ORF	2.289750837	0.98	0.427994166	1.967204496	0.785268397	5.463515819	YLR312W-A_ORF	0.298651152	0.773333333	2.589420227	1.432524453	90.18571682	90.7181625	YPR146C_ORF	2.812572668	0.750333333	0.266778292	1.679530212	0.638064044	4.115143651	YGR279C_ORF	1.40120188	0.9725	0.694047028	2.014100416	1.254680547
		YDR412W_ORF	0.816988217	0.975	1.193407664	1.582488644	40.20655124	47.65143024	YGR039W_ORF	1.262854304	0.78	0.617648447	1.611486832	50.70461554	50.98742171	YLR102C_ORF	1.068840167	1.095833333	1.025254633	2.71878365	65.5056937	54.90915377	YLR145W_ORF	2.289707165	1.001666667	0.437464966	1.978761434	0.785268397	5.464255138	YLR177W_ORF	0.297758069	0.778333333	2.613978978	1.446527266	90.18571682	90.62513398	YGL174W_ORF	2.810129719	0.433	0.154085414	1.34932201	0.638064044	4.146628529	YMR215W_ORF	1.400656413	1.1185	0.798554156	2.089169034	1.254680547
		YIR002C_ORF	0.816516407	0.835	1.022637136	1.700678729	40.20655124	47.68412483	YHR175W-A_ONO_ORF	1.262804168	0.9575	0.758233164	1.759547354	50.70461554	50.98847476	YLR426W_ORF	1.068647611	1.431666667	1.339699497	4.257872392	65.5056937	54.90036722	YDL230W_ORF	2.28488034	0.7525	0.32933891	1.717566738	0.785268397	5.546264673	YGR132C_ORF	0.297487292	0.6725	2.260600762	1.608299123	90.18571682	90.59699871	YDR197W_ORF	2.809195675	0.706666667	0.251554804	1.619485323	0.638064044	4.158694624	YLL024C_ORF	1.399350909	0.977	0.698180845	1.921418162	1.254680547
		YDR273W_ORF	0.815402306	0.854166667	1.047540166	1.899382867	40.20655124	47.76130801	YDR346C_ORF	1.26194431	0.5625	0.445740747	1.441539565	50.70461554	51.00655653	YCL028W_ORF	1.068640991	1.075208333	1.006145509	2.4263453	65.5056937	54.9000653	YGR086C_ORF	2.281456506	0.4625	0.202721375	1.376592868	0.785268397	5.604793116	YOR031W_ORF	0.296571994	0.753333333	2.540136453	1.540568608	90.18571682	90.50214223	YOR054C_ORF	2.808174385	1.16	0.41307976	2.311173925	0.638064044	4.17190554	YGR260W_ORF	1.397565766	1.063	0.760608213	2.153039278	1.254680547
		YMR136W_ORF	0.815125766	0.6375	0.782087901	1.52495891	40.20655124	47.7804619	YDL120W_ORF	1.257703076	0.4675	0.371709356	1.378250774	50.70461554	51.09633306	YMR305C_TIL_6_229__ORF	1.067135636	1.190833333	1.115915627	2.719713434	65.5056937	54.83170977	YGL174W_ORF	2.28038015	0.61125	0.268047413	1.517040918	0.785268397	5.623253974	YOR321W_ORF	0.296034759	0.733333333	2.477186581	1.632363298	90.18571682	90.44664822	YNL129W_ORF	2.801651977	0.496666667	0.177276361	1.408237821	0.638064044	4.256715482	YCR004C_ORF	1.395581445	1.171888889	0.839713721	2.537977224	1.254680547
		YMR029C_ORF	0.814569294	0.636666667	0.781599149	1.511158947	40.20655124	47.81899954	ARS305_ARS	1.256743696	1.0075	0.801674998	1.780143811	50.70461554	51.11677602	YNL066W_TIL_8_118__ORF	1.067011727	0.638333333	0.598243972	1.588311295	65.5056937	54.82610953	YJL016W_ORF	2.271349086	0.89	0.391837611	1.867663262	0.785268397	5.779304338	YPL024W_ORF	0.296032207	0.669166667	2.260452245	1.616678403	90.18571682	90.44638489	YOL065C_ORF	2.79946461	0.536666667	0.191703322	1.454828218	0.638064044	4.285327926	YDRCDELTA5_LTR	1.393206598	1.052	0.755092606	2.012232196	1.254680547
		YLR432W_OCH__ORF	0.813860615	0.7775	0.95532329	1.772709876	40.20655124	47.86806783	YHR047C_ORF	1.255615283	0.475	0.378300588	1.375125132	50.70461554	51.14088445	YHR214W-A_ORF	1.066960218	0.867916667	0.81344801	2.031908084	65.5056937	54.82378274	YKL225W_ORF	2.270970481	0.64	0.281817842	1.5679334	0.785268397	5.785891573	YKR016W_ORF	0.29549166	0.68	2.301249384	1.596394504	90.18571682	90.39068838	IGR_CHR15:(COMPLEMENT(922940..923084))_3	2.796490401	1.353333333	0.483939917	2.561608205	0.638064044	4.324370593	YKR066C_ORF	1.390300791	0.8865	0.637631803	1.868570429	1.254680547
		YLR268W_ORF	0.813415126	0.855	1.051123802	1.579856102	40.20655124	47.89890714	YDR387C_ORF	1.255455794	0.754125	0.600678258	1.635709494	50.70461554	51.14429744	YGR185C_ORF	1.066923232	0.89	0.834174356	1.726342495	65.5056937	54.82211235	YCR038C_ORF	2.269913025	0.935	0.411910055	1.91863437	0.785268397	5.804309236	YLR152C_ORF	0.295428887	0.741666667	2.510474432	1.419856523	90.18571682	90.38422957	YJR060W_ORF	2.796131359	1.173333333	0.4196274	2.200078701	0.638064044	4.32909451	YDR261C-D_ORF	1.387938034	1.5115	1.089025564	2.343769626	1.629061032
		YML117W_ORF	0.813222037	0.854166667	1.050348647	1.560485438	40.20655124	47.91227246	YHR052W_ORF	1.255339172	0.485	0.38634977	1.382502878	50.70461554	51.14679399	YNL217W_ORF	1.065612521	0.848333333	0.796099255	1.648035048	65.5056937	54.76314842	YHR166C_ORF	2.26966593	1.0275	0.452709796	1.977251051	0.785268397	5.808616987	YPR147C_ORF	0.29538734	0.7675	2.598283324	1.57784024	90.18571682	90.37995583	YLR135W_ORF	2.796006943	1.116666667	0.399379075	2.158244244	0.638064044	4.330731995	YGL202W_ORF	1.387500525	1.0855	0.782342046	2.364921586	1.629061032
		YIL092W_ORF	0.81224242	0.534166667	0.657644385	1.442545616	40.20655124	47.98006675	YDL125C_ORF	1.25507069	0.47	0.374480899	1.373185351	50.70461554	51.15254418	YNL256W_ORF	1.065422568	0.75875	0.712158746	1.766489658	65.5056937	54.75464027	YGR102C_ORF	2.269493042	0.6925	0.305134225	1.599483401	0.785268397	5.811631973	YPL159C_ORF	0.295022366	0.763333333	2.587374451	1.934654299	90.18571682	90.34244866	YKL074C_ORF	2.792910239	0.416666667	0.149187275	1.334613722	0.638064044	4.371578571	YGL014W_ORF	1.387076632	1.0895	0.785464894	2.178502564	1.629061032
		YLL067C_ORF	0.81175887	1.199166667	1.477244919	2.004419508	40.20655124	48.0135225	YPR129W_ORF	1.254516206	0.5775	0.460336819	1.466548756	50.70461554	51.1644321	YGL257C_ORF	1.065015631	0.927945362	0.87129741	1.760454284	65.5056937	54.7364449	YBR166C_ORF	2.266114044	0.81	0.357440087	1.759804605	0.785268397	5.87071079	YML057C-A_ORF	0.294584514	0.673333333	2.285705125	1.623938364	90.18571682	90.29753873	YML114C_ORF	2.792481664	1.243333333	0.44524315	2.371850107	0.638064044	4.377245227	YDR033W_TIL_6_228__ORF	1.386437776	1.1865	0.8557903	2.336123987	1.629061032
		YJL078C_ORF	0.81080822	0.649166667	0.800641447	1.571540346	40.20655124	48.07927979	YNL292W_ORF	1.252368055	0.8525	0.680710432	1.68322313	50.70461554	51.2106436	YPL240C_OCH__ORF	1.063875553	1.406666667	1.322209785	3.497243368	65.5056937	54.68569806	YNL232W_ORF	2.264003437	0.8475	0.374336888	1.80080298	0.785268397	5.907760587	YEL017C-A_OCH_DS100_ORF	0.294577239	0.6925	2.350826571	1.489585508	90.18571682	90.29679332	YFR049W_TIL_5_37__ORF	2.792079774	1.123333333	0.402328524	2.092192533	0.638064044	4.382562055	YDL082W_ORF	1.386172496	1.2055	0.869660886	2.280228299	1.629061032
		YLR425W_ORF	0.810654442	0.686666667	0.847052247	1.630135465	40.20655124	48.0899147	YCL056C_ORF	1.250064513	0.3525	0.281985447	1.271920137	50.70461554	51.26047268	YPL221W_ORF	1.063716943	0.749166667	0.704291373	1.614960066	65.5056937	54.67866487	YPL195W_ORF	2.261664267	0.819166667	0.362196405	1.767679944	0.785268397	5.948955459	YOR086C_ORF	0.293672724	0.72	2.451708791	1.632755813	90.18571682	90.20432693	YBR233W_ORF	2.791813616	0.653333333	0.234017532	1.578092751	0.638064044	4.386084811	YBL072C_OCH_DS100_ORF	1.385561149	1.129	0.814832316	2.241205936	1.629061032
		YPR162C_ORF	0.810587587	0.625	0.771045609	1.566176611	40.20655124	48.09453808	YMR102C_ORF	1.248954014	0.45	0.360301496	1.352855116	50.70461554	51.2845957	YLR409C_ORF	1.063447568	1.035	0.973249675	2.463507021	65.5056937	54.66673507	YLR386W_ORF	2.261003094	0.72	0.318442731	1.637027584	0.785268397	5.960624656	YNL173C_ORF	0.293019838	0.658333333	2.246719327	1.510750313	90.18571682	90.13784479	YKL079W_ORF	2.791298064	0.593333333	0.21256538	1.517711528	0.638064044	4.392912075	YER154W_ORF	1.384254127	0.989	0.714464187	1.928565018	1.629061032
		YGL091C_ORF	0.810147242	0.638333333	0.787922615	1.511481108	40.20655124	48.12498752	YEL009C_AAA_21_NCR	1.247876628	0.845	0.677150274	1.66149757	50.70461554	51.30806218	YDR261C_ORF	1.062594756	0.930833333	0.876000307	1.923610503	65.5056937	54.62909122	YNL231C_ORF	2.26026351	0.794166667	0.351360212	1.711684522	0.785268397	5.973690996	YBR276C_ORF	0.292296404	0.68	2.326405632	1.495476502	90.18571682	90.06444037	YGR280C_TIL_6_161__ORF	2.790338055	0.483333333	0.173216766	1.401060845	0.638064044	4.405637904	YCL045C_ORF	1.383270954	0.929	0.67159655	1.917564709	1.629061032
		YMR225C_ORF	0.80904283	0.634166667	0.783848077	1.508526668	40.20655124	48.20133588	YEL053C_ORF	1.247720968	0.5025	0.402734275	1.427005464	50.70461554	51.31145769	YGL027C_ORF	1.062001203	1.15577381	1.088298023	2.221637315	65.5056937	54.60300297	YHR135C_ORF	2.260171409	0.795	0.351743234	1.710616897	0.785268397	5.97531913	YNL050C_ORF	0.291947106	0.701666667	2.403403401	1.633581539	90.18571682	90.02909839	YDR009W_ORF	2.789005205	0.866666667	0.310744012	1.808415697	0.638064044	4.423333691	YML071C_ORF	1.383035451	0.921	0.665926531	1.975300103	1.629061032
		YDR204W_ORF	0.808837427	0.796666667	0.984952773	1.570725271	40.20655124	48.2155322	YLR046C_ORF	1.246106341	0.85	0.682124769	1.690021413	50.70461554	51.34675464	YGL023C_ORF	1.061871547	1.0425	0.981757166	2.195058567	65.5056937	54.59731643	YDL013W_ORF	2.259618837	0.874166667	0.386864657	1.846305713	0.785268397	5.985091933	YFL007W_ORF	0.291855444	0.7075	2.424145293	1.60747773	90.18571682	90.01983495	YLR465C_ORF	2.786144461	0.900740741	0.323292907	1.838471577	0.638064044	4.461423202	YDL019C_ORF	1.382821086	0.974	0.704357209	1.912230501	1.629061032
		YML115C_ORF	0.80854058	0.8875	1.097656719	1.713278755	40.20655124	48.23604682	YPR160W_ORF	1.241355209	0.7525	0.606192325	1.598592161	50.70461554	51.45141773	YPL188W_ORF	1.0613657	0.667916667	0.629299276	1.581851869	65.5056937	54.57517257	YPR030W_ORF	2.255165433	1.096666667	0.486291006	2.023439066	0.785268397	6.064140391	YNL095C_ORF	0.291388248	0.636666667	2.184942842	1.531976465	90.18571682	89.97269094	YDR423C_ORF	2.784431271	0.556666667	0.199921137	1.475368037	0.638064044	4.48430446	YNL031C_OCH_DS100_ORF	1.382628029	1.1185	0.808966675	1.982304642	1.629061032
		YER174C_ORF	0.80642408	0.650833333	0.807060887	1.554821818	40.20655124	48.38225135	YMR292W_INT_1	1.241189635	1.523875	1.227753566	2.733000795	50.70461554	51.45508662	YPL226W_ORF	1.060764892	1.438333333	1.355939799	3.514500744	65.5056937	54.54895818	YOR069W_ORF	2.254957213	0.721666667	0.320035636	1.666633829	0.785268397	6.067848761	YKL108W_ORF	0.291261143	0.685833333	2.354702469	1.6369032	90.18571682	89.95988575	YGL018C_ORF	2.780358201	0.48	0.172639626	1.396825006	0.660396285	4.538917878	YLR350W_ORF	1.381756817	0.917	0.663647893	1.932498877	1.629061032
		YPL084W_ORF	0.805854318	0.601666667	0.746619647	1.531820473	40.20655124	48.42159049	YDR525W-A_ORF	1.240590168	0.455	0.366760927	1.370264206	50.70461554	51.46838199	YOR027W_ORF	1.060738381	1.401666667	1.321406571	3.552475033	65.5056937	54.54780365	YER112W_ORF	2.254042499	1.1825	0.524613001	2.341402164	0.785268397	6.08415288	YKR018C_ORF	0.290449441	0.7475	2.573597655	1.48828881	90.18571682	89.87832247	YPR182W_ORF	2.775832121	0.543333333	0.195737101	1.455924924	0.660396285	4.599959236	YBL030C_ORF	1.378327445	1.2345	0.895650743	2.481967341	1.629061032
		YMR220W_ORF	0.805539191	0.820833333	1.018986217	1.573266973	40.20655124	48.44334486	IGR_CHR05:(COMPLEMENT(499170..499305))_16	1.2401675	0.4925	0.397123776	1.389652626	50.70461554	51.47776755	YCL034W_ORF	1.059741401	1.456666667	1.374549173	4.032216975	65.5056937	54.50451768	YLR327C_ORF	2.252935111	0.785833333	0.348804246	1.687091284	0.785268397	6.103920016	YAL056W_ORF	0.290344253	0.731666667	2.519997073	1.725867619	90.18571682	89.8677798	YDR061W_ORF	2.772997219	0.746666667	0.269263403	1.665620619	0.660396285	4.638382567	YORWDELTA17_LTR	1.374878758	0.995	0.723700176	2.000905475	1.629061032
		YNL020C_ORF	0.805374485	0.571666667	0.709814723	1.49520203	40.20655124	48.45471415	YOR034C-A_ONO_ORF	1.235871465	0.705	0.570447672	1.554137878	50.70461554	51.57369317	YGR191W_ORF	1.059676693	1.280833333	1.208701995	2.796833185	65.5056937	54.5017172	YJL205C_ORF	2.249383924	0.79	0.351207276	1.719576839	0.785268397	6.167522097	YMR158W_ORF	0.289808233	0.68	2.346379165	1.519565548	90.18571682	89.81415424	YGR279C_TIL_1_61__ORF	2.770805256	0.913333333	0.3296274	1.918532359	0.660396285	4.668192364	YKL032C_ORF	1.3744057	0.932875	0.678747912	2.010291184	1.629061032
		YPR171W_ORF	0.80490291	0.775833333	0.963884369	1.622905197	40.20655124	48.48726198	YBL107C_ORF	1.234790887	0.5075	0.411000766	1.396854426	50.70461554	51.59797264	YGR279C_TIL_6_204__ORF	1.059666169	1.329166667	1.254325849	2.681955686	65.5056937	54.50126181	YGL248W_ORF	2.248318243	0.968333333	0.43069229	1.901781079	0.785268397	6.186671834	YDR001C_ORF	0.289230962	0.749166667	2.590202173	1.586965287	90.18571682	89.7565868	YGL208W_ORF	2.768174145	0.623333333	0.225178511	1.548477591	0.660396285	4.704090503	YJR044C_ORF	1.373814435	1.2446	0.905944768	2.927130366	1.629061032
		YER028C_ORF	0.804297865	0.645833333	0.802977804	1.513027192	40.20655124	48.52901347	YGR058W_ORF	1.233242457	0.4875	0.395299397	1.38023857	50.70461554	51.63286987	YLL040C_ORF	1.059615597	1.504166667	1.419539946	4.351383128	65.5056937	54.499074	YKL152C_AAA_28_NCR	2.245178599	1.3225	0.589039999	2.317843003	0.785268397	6.243259669	YNL066W_TIL_6_75__ORF	0.289130096	0.699166667	2.418173257	1.515901306	90.18571682	89.74654802	YMR263W_ORF	2.762663657	0.58	0.209942314	1.497391322	0.660396285	4.779685568	YJL048C_ORF	1.373209147	0.7315	0.532693801	1.65753083	1.629061032
		YMR225C_OCH__ORF	0.803361674	0.618333333	0.76968239	1.552887824	40.20655124	48.59359724	YOR049C_ORF	1.233037606	0.584166667	0.473762247	1.495514307	50.70461554	51.63749594	YBL071W-A_ORF	1.059535251	0.683333333	0.644936856	1.587933709	65.5056937	54.4955995	YDR409W_ORF	2.243880193	0.575	0.256252541	1.482691223	0.785268397	6.266735987	YLR246W_ORF	0.289070244	0.695	2.40425991	1.54793537	90.18571682	89.74059403	YDR460W_ORF	2.762560479	1.013333333	0.366809466	2.003491662	0.660396285	4.781106328	YDL046W_ORF	1.372870689	0.9765	0.711283304	2.116612083	1.629061032
		YOR094W_ORF	0.802696462	0.665833333	0.829495787	1.543167779	40.20655124	48.63947349	YNL256W_ORF	1.231251793	0.455	0.369542609	1.354500913	50.70461554	51.67791607	YKL117W_ORF	1.059345889	1.093333333	1.032083425	2.214699728	65.5056937	54.48741734	YPR089W_ORF	2.235236491	0.8525	0.381391411	1.794950216	0.785268397	6.424132429	YKR067W_ORF	0.289067543	0.679166667	2.34950856	1.467652205	90.18571682	89.74032534	YIL116W_ORF	2.760149169	0.68	0.246363496	1.585990782	0.660396285	4.814365844	YDR508C_ORF	1.37154824	1.066	0.777223847	2.069112444	1.629061032
		YIL134W_ORF	0.8021032	0.623333333	0.777123608	1.495821163	40.20655124	48.68037781	YLR258W_ORF	1.231227184	0.4	0.324879117	1.309470813	50.70461554	51.67847422	YOR212W_ORF	1.058793376	1.217916667	1.150287387	2.949524353	65.5056937	54.46359709	YAR018C_ORF	2.231883895	0.710833333	0.318490283	1.660613483	0.785268397	6.485702263	YLR207W_ORF	0.288581712	0.703125	2.436484954	1.52373791	90.18571682	89.69207439	YPL068C_ORF	2.758452648	0.67	0.242889796	1.597932641	0.660396285	4.837830411	YPR184W_ORF	1.370863485	1.032	0.752810189	2.245964519	1.629061032
		YDR524C_ORF	0.802011188	0.811666667	1.012039082	1.610171493	40.20655124	48.68672105	YOR010C_ORF	1.230886506	0.595	0.483391439	1.484965084	50.70461554	51.68620424	YOR231W_ORF	1.057453581	0.845833333	0.799877506	1.794834139	65.5056937	54.40616476	YCR102C_OCH__ORF	2.231202743	0.876041667	0.392632032	1.786476337	0.785268397	6.49824717	YPL096W_ORF	0.288224633	0.743333333	2.579006957	1.739739947	90.18571682	89.65670002	YGR277C_ORF	2.757995914	0.853333333	0.309403407	1.78582746	0.660396285	4.844156573	YGR032W_ORF	1.369051405	0.998	0.728971897	1.971416683	1.629061032
		YOL002C_ORF	0.801613051	0.906666667	1.131052776	1.672137379	40.20655124	48.71416574	YDR069C_ORF	1.230872886	0.402125	0.326699048	1.317784126	50.70461554	51.68651341	YDL188C_ORF	1.056283969	1.216	1.151205581	3.080169936	65.5056937	54.35640923	YGL130W_ORF	2.231019377	0.7325	0.328325252	1.690707638	0.785268397	6.501626327	YPL226W_ORF	0.288106614	0.758333333	2.632127471	1.5684045	90.18571682	89.64502519	YLR340W_AAA_30_NCR	2.754005804	1.21	0.439360004	2.256438188	0.660396285	4.89958689	YDR399W_ORF	1.368610378	0.9945	0.726649466	2.116834664	1.629061032
		NTS2-1_RRNA	0.800829009	0.709166667	0.885540682	1.677855928	40.20655124	48.76819952	YHR083W_ORF	1.23045086	0.45	0.365719603	1.354010831	50.70461554	51.69609785	YML115C_ORF	1.055719932	1.189166667	1.126403538	2.483267577	65.5056937	54.33254217	YCL021W-A_ORF	2.227722921	0.71	0.31871109	1.623518695	0.785268397	6.562524094	YJL166W_ORF	0.28804435	0.703333333	2.44175362	1.577059358	90.18571682	89.63886917	YNL232W_ORF	2.753100758	0.8	0.290581446	1.718341992	0.660396285	4.912200709	YKR042W_TIL_4_158__ORF	1.367761329	1.2555	0.917923305	2.204750237	1.629061032
		YDL237W_ORF	0.800198274	0.6975	0.871658966	1.538227863	40.20655124	48.81165584	YDR541C_ORF	1.229803305	0.3975	0.32322242	1.307910135	50.70461554	51.71082197	YDR432W_ORF	1.055075558	1.150833333	1.090759164	2.697388994	65.5056937	54.30537683	YDR263C_ORF	2.226431039	0.991666667	0.445406415	1.978463911	0.785268397	6.586467108	YOL053W_ORF	0.287843623	0.651666667	2.263960754	1.503144611	90.18571682	89.61903953	YDR461W_ORF	2.752027732	1.143333333	0.41545124	2.122880687	0.660396285	4.927175349	YKL015W_ORF	1.366896119	1.057	0.773284806	2.223881697	1.629061032
		YOR152C_ORF	0.799836018	0.610333333	0.76307308	1.506915442	40.20655124	48.83660966	YGL128C_ORF	1.229659411	0.595	0.483873823	1.474162128	50.70461554	51.71409676	IGX_YC_210345C	1.054987505	1.198333333	1.135874432	2.390239692	65.5056937	54.30167314	YKL166C_ORF	2.22585836	1.1775	0.529009402	2.122246304	0.785268397	6.597094727	YOR116C_ORF	0.287628953	0.689166667	2.396026753	1.486493884	90.18571682	89.59785948	YDR106W_ORF	2.751458007	0.881851852	0.320503475	1.881869347	0.660396285	4.935134823	YCR077C_ORF	1.363876443	1.0325	0.757033385	2.152065329	1.629061032
		YNL173C_ORF	0.799765617	0.755833333	0.945068552	1.693201334	40.20655124	48.84145877	YOR202W_ORF	1.229180404	0.6275	0.510502769	1.501048824	50.70461554	51.72500587	YDR210C-C_ORF	1.054912159	1.323333333	1.254448839	3.030012992	65.5056937	54.29850549	YBR024W_ORF	2.22492723	0.829166667	0.372671365	1.749575719	0.785268397	6.61439267	YCR092C_ORF	0.287140431	0.68	2.368179216	1.679117932	90.18571682	89.54976593	YKL126W_ORF	2.750540151	0.893333333	0.324784691	1.835749299	0.660396285	4.947970624	YOL016C_ORF	1.363698793	0.963777778	0.706738015	2.021230504	1.629061032
		SNR10_SNORNA	0.799444711	0.6475	0.809937187	1.565130811	40.20655124	48.86356066	YMR285C_ORF	1.22910911	0.35	0.284759097	1.275006606	50.70461554	51.72663056	YOR256C_ORF	1.05464062	0.827	0.784153374	1.956099018	65.5056937	54.28710189	YBR267W_ORF	2.223855421	0.933333333	0.419691552	1.897522598	0.785268397	6.634332032	YGL121C_ORF	0.286838858	0.663333333	2.31256441	1.600415778	90.18571682	89.52015105	YOL012C_ORF	2.748947739	0.76	0.276469425	1.668749389	0.660396285	4.970276861	YNL271C_ORF	1.362810572	1.1025	0.808989908	2.409970514	1.629061032
		YKL025C_ORF	0.799438853	0.6925	0.866232605	1.577777294	40.20655124	48.86396407	YLR352W_ORF	1.228403414	0.41	0.333766575	1.318106481	50.70461554	51.74272642	YJL079C_ORF	1.053803742	1.189166667	1.128451741	2.944980307	65.5056937	54.25207682	YGR243W_ORF	2.223344415	0.949166667	0.426909416	1.944688274	0.785268397	6.643849077	YOR373W_ORF	0.286790739	0.649166667	2.263555194	1.562053756	90.18571682	89.51543103	YHR065C_ORF	2.746430424	0.73	0.265799561	1.656283006	0.660396285	5.00563509	YPR004C_ORF	1.35972732	1.0125	0.744634593	2.125866205	1.629061032
		YJL010C_ORF	0.799227342	0.5875	0.735084962	1.489405362	40.20655124	48.87852996	YML129C_AAA_14_NCR	1.228062026	0.7625	0.620896978	1.600159476	50.70461554	51.75052213	YMR196W_ORF	1.052581004	1.123333333	1.067217942	2.577997429	65.5056937	54.20123004	YBL063W_ORF	2.22251558	0.609166667	0.274088817	1.51796583	0.785268397	6.659299897	YOL112W_ORF	0.286574688	0.609166667	2.12568204	1.506657559	90.18571682	89.49425625	YOR322C_ORF	2.746140771	1.093333333	0.398134482	2.085679515	0.660396285	5.009711129	YGR254W_ORF	1.354092226	1.04475	0.771550105	2.238628766	1.629061032
		YDR331W_ORF	0.79921513	0.758333333	0.948847569	1.616338584	40.20655124	48.87937092	YFL012W-A_ORF	1.227563742	0.361666667	0.294621497	1.292276844	50.70461554	51.76191134	YDR420W_ORF	1.052178621	1.157916667	1.100494387	2.223061403	65.5056937	54.18458219	YDL033C_ORF	2.222262056	0.945	0.425242377	1.88381152	0.785268397	6.664029575	YBL067C_OCH__ORF	0.286520147	0.619880952	2.163481201	1.558221724	90.18571682	89.48891553	YLR262C-A_ORF	2.744979632	0.83	0.302370185	1.757351518	0.660396285	5.026066476	YNL047C_ORF	1.352336872	1.11	0.820801402	2.386136497	1.629061032
		YDR422C_ORF	0.79842094	0.635833333	0.796363549	1.529921895	40.20655124	48.93405232	YDL158C_ORF	1.226341922	0.5425	0.442372547	1.422166682	50.70461554	51.78989209	YPL176C_ORF	1.0521578	1.235416667	1.174174317	3.213367623	65.5056937	54.18372189	YDL175C_ORF	2.221751137	0.610892857	0.274960074	1.517835757	0.785268397	6.673566274	YIL109C_ORF	0.286513664	0.6675	2.329731822	1.528371684	90.18571682	89.48828078	YEL047C_ORF	2.744378885	1.5	0.546571761	2.669627786	0.660396285	5.034538221	YJR015W_ORF	1.351397811	1.0115	0.748484267	2.162040616	1.629061032
		YGR108W_ORF	0.798082397	0.870833333	1.091157174	1.635917245	40.20655124	48.95735627	YJL194W_ORF	1.226311368	0.4925	0.40161089	1.394782132	50.70461554	51.79059277	YMR122W-A_ORF	1.051744762	0.790833333	0.751925145	1.830180133	65.5056937	54.1666792	YDR103W_ORF	2.221400273	0.6675	0.300486143	1.588750352	0.785268397	6.680119344	YOR296W_ORF	0.286028222	0.69375	2.425459961	1.539388827	90.18571682	89.44083099	YDR449C_AAA_23_NCR	2.742061259	1.26	0.459508334	2.320580839	0.660396285	5.067284465	YDR050C_ORF	1.350767588	1.0985	0.813241308	2.000740654	1.629061032
		YBR125C_ORF	0.796784511	0.628333333	0.788586279	1.531565592	40.20655124	49.04666824	YMR173W-A_ORF	1.225532905	0.585	0.477343364	1.465386747	50.70461554	51.80846127	YHR108W_ORF	1.050292678	1	0.952115558	2.064302505	65.5056937	54.10711542	YJR162C_ORF	2.220670621	1.099166667	0.494970599	2.06292945	0.785268397	6.693757379	YNL072W_ORF	0.285868226	0.653166667	2.284852275	1.653880668	90.18571682	89.42522538	YGR014W_ORF	2.740684075	1.113333333	0.406224615	2.074996425	0.660396285	5.086790458	YBR255W_ORF	1.350197065	0.957	0.708785425	1.990368511	1.629061032
		YER122C_ORF	0.795649562	1.068333333	1.342718433	1.595661069	40.20655124	49.1247292	YFR021W_ORF	1.225273977	0.53	0.432556318	1.417960417	50.70461554	51.81441144	YNL037C_ORF	1.049693161	1.303333333	1.24163268	3.743237018	65.5056937	54.0826833	YKL045W_ORF	2.218410703	0.69	0.311033479	1.616227661	0.785268397	6.736086129	YMR210W_ORF	0.285741257	0.593333333	2.076470649	1.515629903	90.18571682	89.41285295	YIL067C_ORF	2.740101209	0.48	0.175176011	1.393629823	0.660396285	5.095056661	YIL088C_ORF	1.349373518	1.0265	0.760723392	2.08418873	1.629061032
		SNR69_SNORNA	0.794070963	0.665	0.837456639	1.594548086	40.20655124	49.23324309	YPR122W_ORF	1.225104579	0.4	0.326502739	1.310327481	50.70461554	51.81830608	YIL154C_ORF	1.048691617	0.8775	0.836756951	1.978521381	65.5056937	54.04207562	YPR178W_ORF	2.21534231	0.65	0.293408381	1.569098863	0.785268397	6.79377187	YMR257C_ORF	0.285708293	0.720833333	2.522969582	1.912728401	90.18571682	89.40964255	YPL011C_ORF	2.735267571	0.866666667	0.316848953	1.798638987	0.660396285	5.163852012	YOL105C_ORF	1.348766049	0.856	0.634654172	1.841013834	1.629061032
		YBL033C_ORF	0.791990325	0.72	0.909102015	1.620657982	40.20655124	49.37615721	YJL081C_ORF	1.225038859	0.3825	0.312234993	1.295675297	50.70461554	51.81981744	YPL086C_ORF	1.048648046	0.989166667	0.943278034	2.260411913	65.5056937	54.04031494	YBL010C_ORF	2.21357121	0.975	0.440464709	2.091134652	0.785268397	6.827180871	YGR009C_ORF	0.285656821	0.7075	2.476748143	1.73280602	90.18571682	89.40463093	YAR042W_ORF	2.726925508	1.21	0.443723159	2.386782921	0.660396285	5.28361184	YGL031C_ORF	1.34852931	1.1055	0.819781959	2.123877934	1.629061032
		YLR211C_ORF	0.79188757	0.663	0.837240064	1.513032196	40.20655124	49.38321193	YGL252C_ORF	1.22436456	0.41125	0.33588852	1.321001931	50.70461554	51.83533694	YCR072C_ORF	1.048171807	1.571666667	1.499436119	3.905036518	65.5056937	54.02110262	YOR040W_ORF	2.213119695	1.374702381	0.62116043	2.33759909	0.785268397	6.835711166	YJL139C_ORF	0.285588184	0.6375	2.232235213	1.528043282	90.18571682	89.39795081	YNL149C_ORF	2.715526467	1.09	0.401395462	2.059271493	0.660396285	5.449377781	YAL042W_ORF	1.346731048	0.785	0.582892925	1.741929106	1.629061032
		YMR267W_ORF	0.791820641	0.653333333	0.82510268	1.517787735	40.20655124	49.3878068	YDR385W_AAA_3_NCR	1.223717105	0.8325	0.680304293	1.695338978	50.70461554	51.85026041	YNL173C_ORF	1.047144796	0.724166667	0.691563067	1.620007129	65.5056937	53.97987158	YDL057W_ORF	2.210473881	0.7475	0.338162783	1.67266653	0.785268397	6.885805057	YCR063W_ORF	0.285220492	0.604404762	2.119079022	1.527161305	90.18571682	89.3622179	YLR311C_ORF	2.714994095	1.18	0.434623413	2.157176213	0.660396285	5.457179665	YIL022W_TIL_1201_1500_26_ORF	1.344802729	0.8525	0.633921974	1.821653618	1.629061032
		YKR052C_ORF	0.790780876	0.641666667	0.811434224	1.509073095	40.20655124	49.45917282	YBR085W_ORF	1.223135782	0.61	0.498718138	1.494041904	50.70461554	51.86367773	YPL084W_ORF	1.046009753	0.814166667	0.778354757	1.930551802	65.5056937	53.93462208	YGR149W_ORF	2.208691372	0.7725	0.349754615	1.719588882	0.927423938	6.919657544	IGX_YD_205982C	0.285037435	0.681111111	2.389549678	1.548081716	90.18571682	89.34446146	YDL013W_ORF	2.713436573	0.846666667	0.31202744	1.784255839	0.660396285	5.480035904	YOR356W_ORF	1.344022151	0.7835	0.582951702	1.691008954	1.629061032
		YLR106C_ORF	0.790773399	0.934166667	1.181332943	1.592089676	40.20655124	49.45968589	YKL218C_ORF	1.22043437	0.472875	0.387464506	1.369222919	50.70461554	51.92625298	YDR229W_ORF	1.045260532	1.275416667	1.220190209	2.918578435	65.5056937	53.90493698	YIL152W_ORF	2.207894929	0.641666667	0.290623733	1.54580443	0.927423938	6.934810191	YKR046C_ORF	0.284825054	0.6625	2.325989205	1.617549106	90.18571682	89.32388862	ARS305_ARS	2.706594135	1.113333333	0.411341072	2.07261894	0.660396285	5.580992845	YML074C_ORF	1.343718495	0.8905	0.662713212	1.789870065	1.629061032
		YOR246C_ORF	0.789509536	0.749166667	0.948901352	1.567597134	40.20655124	49.54638936	YOL166W-A_OCH__ORF	1.219019666	0.5825	0.477842988	1.457493508	50.70461554	51.95917029	YNL121C_ORF	1.044983305	0.785	0.751208174	1.825545323	65.5056937	53.8939898	YGR276C_ORF	2.206199126	0.660833333	0.299534763	1.601907788	0.927423938	6.967129195	YOR383C_OCH__ORF	0.284507727	0.65	2.284647964	1.555485631	90.18571682	89.29320659	YAL044C_ORF	2.705732252	1.076666667	0.397920624	2.037105222	0.660396285	5.593772695	YOR142W-B_ORF	1.342582263	1.4765	1.099746392	2.220589938	1.629061032
		YKL058W_ORF	0.788388979	0.701666667	0.890000603	1.593180427	40.20655124	49.6232214	YMR182W-A_ONO_ORF	1.217470711	0.6025	0.494878435	1.487436086	50.70461554	51.99532697	YKR091W_ORF	1.044579565	0.782528695	0.749132686	1.662296545	65.5056937	53.87808259	YMR003W_ORF	2.206082195	0.901666667	0.408718528	1.857657262	0.927423938	6.969360488	YBR228W_ORF	0.284420754	0.664166667	2.335155423	1.524842805	90.18571682	89.28480914	YFR021W_ORF	2.704569162	0.896666667	0.33153771	1.903087638	0.660396285	5.611041254	YFR053C_ORF	1.342541119	0.999	0.744111287	1.953798188	1.629061032
		YOL142W_ORF	0.788040483	0.865	1.097659344	1.593889136	40.20655124	49.64710847	YHR192W_ORF	1.217460979	0.55	0.451759859	1.516135387	50.70461554	51.99555451	YNL022C_ORF	1.044429705	0.595833333	0.570486774	1.478784234	65.5056937	53.87218891	YDL168W_ORF	2.204242289	1.001666667	0.454426753	2.085887926	0.927423938	7.00451723	IGX_YL_212414C	0.284175132	0.79	2.779975838	1.360101327	90.18571682	89.26112155	YOR285W_ORF	2.704026488	0.83	0.306949656	1.801156841	0.660396285	5.619107234	YJL026W_ORF	1.342498398	1.085	0.808194633	2.376912333	1.629061032
		YDR319C_ORF	0.78710031	0.730833333	0.928513589	1.545614778	40.20655124	49.71153254	YMR191W_ORF	1.216499185	0.735	0.60419276	1.573416258	50.70461554	52.01806647	YER060W_ORF	1.041658347	1.250416667	1.200409588	2.869229627	65.5056937	53.76424798	YKL094W_ORF	2.202509838	0.673333333	0.305711839	1.579086902	0.927423938	7.037702377	YDL209C_TIL_7_131__ORF	0.284088956	0.680833333	2.396549806	1.758951647	90.18571682	89.25282067	IGR_CHR03:(COMPLEMENT(210480..210621))_4	2.698510376	1.693333333	0.627506697	2.961207602	0.660396285	5.701414574	YMR149W_ORF	1.339567703	0.937	0.69947939	1.967110467	1.629061032
		YPL023C_ORF	0.786796151	0.660833333	0.839904126	1.516951127	40.20655124	49.73236876	YPR056W_TIL_7_69__ORF	1.216349445	0.4275	0.3514615	1.352551077	50.70461554	52.02157547	YEL042W_ORF	1.041534957	1.378958333	1.323967404	3.545484183	65.5056937	53.75948845	YNL076W_ORF	2.195249099	0.775	0.353035107	1.728998358	0.927423938	7.1776451	YOR355W_ORF	0.283838728	0.706666667	2.489676694	1.691242412	90.18571682	89.22874632	YKR039W_ORF	2.697626573	0.836666667	0.310149179	1.777209127	0.660396285	5.714656103	YFR010W_ORF	1.338918876	1.011	0.755086823	2.114689161	1.629061032
		YMR285C_ORF	0.786074834	0.684166667	0.870358186	1.538478877	40.20655124	49.78177057	YLR319C_ORF	1.216239366	0.555	0.456324647	1.433587418	50.70461554	52.02415579	YAL009W_ORF	1.041106164	0.897916667	0.862464077	1.833990304	65.5056937	53.74297923	REP1_2UM	2.193184167	1.2975	0.591605584	2.331776203	0.927423938	7.217699411	YGL176C_ORF	0.283304159	0.609259259	2.150548233	1.549123316	90.18571682	89.17746138	YDL090C_ORF	2.695319753	0.303333333	0.11254076	1.234387064	0.660396285	5.749288421	YOR324C_ORF	1.338645191	1.198361111	0.895204434	2.508158672	1.629061032
		YGR244C_ORF	0.785956514	0.661666667	0.841861674	1.505939372	40.20655124	49.78987255	YGR019W_ORF	1.21576417	0.5390625	0.443393969	1.419928403	50.70461554	52.03530166	YLR116W_ORF	1.039875868	1.165972222	1.121260968	2.358620276	65.5056937	53.69587572	YGR172C_ORF	2.193140472	0.730833333	0.333235989	1.658172269	0.927423938	7.218548197	YIR030C_ORF	0.282973147	0.640208333	2.262434935	1.621613886	90.18571682	89.1458057	YAR015W_ORF	2.694259626	0.603333333	0.223932886	1.50799126	0.660396285	5.76523834	YGL114W_ORF	1.337991717	1.00725	0.752807351	2.071367438	1.629061032
		YOR145C_ORF	0.785724246	0.576666667	0.73393009	1.455186012	40.20655124	49.80577589	YKL035W_ORF	1.215440038	0.525	0.431942328	1.415207991	50.70461554	52.04291072	YER086W_ORF	1.039064673	1.27	1.222253083	3.755290283	65.5056937	53.66503281	YAR015W_ORF	2.192057032	1.029166667	0.469498125	2.051391003	0.927423938	7.239610635	YER188W_ORF	0.282943526	0.669907407	2.367636455	1.718066455	90.18571682	89.14297677	YBR035C_ORF	2.692708868	0.65	0.241392602	1.585481468	0.660396285	5.788608803	YPR115W_ORF	1.337334133	0.9125	0.682327608	1.940604265	1.88140578
		YGL127C_ORF	0.78563382	0.566666667	0.721285989	1.465348005	40.20655124	49.81196686	YPL034W_ORF	1.214653836	0.6825	0.561888482	1.532012034	50.70461554	52.06138889	YER064C_ORF	1.038971952	0.917583333	0.883164682	2.111616498	65.5056937	53.66151827	YGR095C_ORF	2.191197233	0.66	0.3012052	1.597377045	0.927423938	7.256347603	YKL096W_ORF	0.282795088	0.675	2.386887286	1.499125939	90.18571682	89.12880957	YDL212W_ORF	2.690000088	0.973333333	0.361833941	2.000804127	0.660396285	5.829541857	YNL301C_ORF	1.337184994	1.071	0.800936299	2.144684943	1.88140578
		YPR122W_ORF	0.785496787	0.600833333	0.76490871	1.481198203	40.20655124	49.82134834	YLR228C_ORF	1.214053232	0.345	0.284172054	1.266132499	50.70461554	52.07552573	SNR13_SNORNA	1.038608413	0.816666667	0.786308542	1.590951039	65.5056937	53.64776007	YBR105C_ORF	2.189949032	1.041666667	0.47565795	1.980294862	0.927423938	7.280680203	YLR144C_ORF	0.282596592	0.675833333	2.391512685	1.44682774	90.18571682	89.10988936	YLR350W_ORF	2.689896181	0.806666667	0.299887658	1.727581398	0.660396285	5.831114827	YOR124C_ORF	1.336216499	0.8705	0.651466286	1.850498009	1.88140578
		YLR017W_ORF	0.78387807	0.8675	1.106677216	1.555211092	40.20655124	49.93212249	YGR065C_ORF	1.213229266	0.48025	0.395844391	1.406330882	50.70461554	52.09494928	YLR253W_ORF	1.038011418	1.153	1.110777763	2.840404659	65.5056937	53.62524102	YMR256C_ORF	2.189881873	0.93	0.424680441	1.855472845	0.927423938	7.281990594	YDR120C_ORF	0.281945734	0.649375	2.303191434	1.523526821	90.18571682	89.04805078	YGL171W_ORF	2.687630291	0.6	0.223244991	1.512339466	0.660396285	5.865468181	YMR012W_ORF	1.334419102	1.123	0.841564691	2.391696643	1.88140578
		YLR007W_ORF	0.783584263	0.5975	0.762521694	1.486186258	40.20655124	49.95221972	YLR440C_ORF	1.211876154	0.3975	0.328003813	1.319120269	50.70461554	52.12691989	YLR439W_ORF	1.037631181	1.065416667	1.026777806	2.668328114	65.5056937	53.61094642	YER151C_ORF	2.186324022	0.704166667	0.322077908	1.607810372	0.927423938	7.351581618	YPR128C_ORF	0.280870035	0.736666667	2.62280263	1.915425168	90.18571682	88.94653068	YHL028W_ORF	2.685938342	0.99	0.368586272	1.950294134	0.660396285	5.891184454	YLR355C_ORF	1.334347566	1.033	0.774161115	2.254247899	1.88140578
		YOR051C_ORF	0.783426613	0.663333333	0.846707684	1.499991149	40.20655124	49.96300226	YDL243C_ORF	1.211863324	0.555	0.457972437	1.431991447	50.70461554	52.12722346	YOR228C_ORF	1.035401497	0.972916667	0.939651593	1.949455687	65.5056937	53.52787825	YNL149C_ORF	2.183612187	1.035	0.473985265	1.945711929	0.927423938	7.404851152	YOR165W_ORF	0.280732781	0.669166667	2.383642784	1.524416221	90.18571682	88.93363948	YCL045C_ORF	2.68591657	0.546666667	0.20353077	1.462614043	0.660396285	5.891515743	YOR136W_ORF	1.333409168	0.9562	0.717109214	2.052640174	1.88140578
		YIL063C_ORF	0.783424867	0.825	1.053068437	1.567027181	40.20655124	49.9631217	YOR116C_TIL_4201_4500_55_ORF	1.211846785	0.625	0.515741765	1.497948816	50.70461554	52.12761481	YDR465C_ORF	1.034110096	1.16	1.121737428	2.76247696	65.5056937	53.48035569	YPR130C_ORF	2.18201406	0.608095238	0.278685298	1.537497278	0.927423938	7.436335578	YPR028W_ORF	0.280070311	0.661666667	2.36250199	1.504261606	90.18571682	88.87162089	YNL231C_ORF	2.685040525	0.86	0.320293117	1.783146021	0.660396285	5.904852973	YGL193C_ORF	1.328948973	0.8355	0.62869231	1.755179536	1.88140578
		YKR093W_ORF	0.783036458	0.513333333	0.655567602	1.436692999	40.20655124	49.98968375	YBR105C_ORF	1.2110286	0.69	0.569763588	1.539481926	50.70461554	52.14699182	YLR083C_ORF	1.034106161	1.255	1.213608474	2.927165157	65.5056937	53.48021152	YDR515W_ORF	2.181394049	0.694166667	0.318221583	1.62858642	0.927423938	7.448568668	YDR478W_ORF	0.279912411	0.603333333	2.155436162	1.519554547	90.18571682	88.85688855	YLR049C_ORF	2.678923462	0.543333333	0.202817789	1.457928211	0.660396285	5.99839441	YMR316C-B_ORF	1.328852602	1.1685	0.879330031	2.271012018	1.88140578
		YMR091C_ORF	0.781832515	0.7075	0.904925271	1.540908743	40.20655124	50.0719866	YPR123C_AAA_5_NCR	1.210841995	0.6225	0.514105063	1.502106016	50.70461554	52.15141582	YPR158W_ORF	1.033310275	0.967916667	0.936714451	2.391252696	65.5056937	53.45113963	YGR101W_ORF	2.179504867	0.935833333	0.429378868	1.890236374	0.927423938	7.485906384	YJR025C_ORF	0.279756266	0.691666667	2.472390256	1.544728722	90.18571682	88.84233894	YPR189W_ORF	2.677593625	0.923333333	0.344836993	1.865021826	0.660396285	6.018825886	YMR273C_ORF	1.327650536	0.95275	0.717621071	2.055553091	1.88140578
		YDR499W_ORF	0.781609393	0.746666667	0.955293876	1.575017614	40.20655124	50.08723423	YBR108W_OCH__ORF	1.209944322	0.43875	0.362619992	1.364503927	50.70461554	52.17272185	YPR053C_ORF	1.032725836	0.69	0.668134732	1.606055794	65.5056937	53.42989594	YBL039C_ORF	2.17894561	0.88	0.40386506	1.785561487	0.927423938	7.496977797	YBR247C_ORF	0.279596842	0.6375	2.280068672	1.621198448	90.18571682	88.82750333	YMR172W_ORF	2.67730236	0.64	0.23904659	1.553572215	0.660396285	6.023305421	YGR279C_TIL_6_204__ORF	1.327311183	0.987	0.743608592	1.995281622	1.88140578
		YNR037C_ORF	0.780971631	0.575833333	0.737329386	1.501839547	40.20655124	50.13080857	YER005W_ORF	1.209013849	0.465178571	0.384758679	1.361796241	50.70461554	52.19484847	YOR248W_ORF	1.031704229	1.099166667	1.06538932	2.418872653	65.5056937	53.3929742	YPL023C_ORF	2.177911728	0.759166667	0.348575499	1.720473735	0.927423938	7.517467268	YHR008C_ORF	0.279263392	0.64	2.291743275	1.559673204	90.18571682	88.79653774	YBR215W_ORF	2.674297915	1.103333333	0.412569343	2.078923526	0.660396285	6.069608521	YPL098C_ORF	1.326868049	1.0965	0.826382096	2.385574877	1.88140578
		YER020W_ORF	0.780359693	0.649166667	0.83188134	1.496258941	40.20655124	50.17260593	YJL048C_ORF	1.208413707	0.375	0.310324186	1.289685059	50.70461554	52.20914255	YMR091C_ORF	1.031563087	1.17	1.134201112	2.883556115	65.5056937	53.38789446	YHR002W_ORF	2.17700744	0.772604167	0.354892754	1.677633908	0.927423938	7.535411885	YLL029W_ORF	0.279110445	0.6575	2.355698301	1.549645354	90.18571682	88.78236372	YPL083C_ORF	2.672601055	0.65	0.243208764	1.565658751	0.660396285	6.095837144	YLR337C_ORF	1.3241825	1.148	0.866949986	2.485080479	1.88140578
		YLR252W_ORF	0.779921003	0.7575	0.971252213	1.590951062	40.20655124	50.20256223	YOR205C_AAA_24_NCR	1.208138996	0.53484375	0.44270051	1.42149982	50.70461554	52.2156915	YBR162C_TIL_5_6__ORF	1.030706612	1.023333333	0.992846385	1.871890248	65.5056937	53.35718042	YDL045C_ORF	2.175533197	0.718333333	0.330187255	1.667862225	0.927423938	7.564713604	YCR044C_ORF	0.27876612	0.624166667	2.239033448	1.501372631	90.18571682	88.75052218	YDL241W_ORF	2.667926344	0.753333333	0.282366616	1.673855742	0.660396285	6.168384301	YPR158W-B_ORF	1.318253857	1.457	1.105249943	2.058292193	1.88140578
		YDR237W_ORF	0.779671027	0.683333333	0.876438023	1.514354186	40.20655124	50.21962923	YOR221C_INT_1	1.208137051	0.916666667	0.75874394	2.174843965	50.70461554	52.21573788	YKL025C_ORF	1.030296231	1.375833333	1.33537646	4.387591339	65.5056937	53.34253107	YLR087C_TIL_4801_5100_199_ORF	2.175338985	0.602916667	0.277159868	1.513326686	0.927423938	7.568578053	YNL291C_ORF	0.278726898	0.634166667	2.275225931	1.554561067	90.18571682	88.74690115	YGR192C_AAA_21_NCR	2.667770817	1.493333333	0.559768224	2.583096087	0.660396285	6.170805249	YHR009C_ORF	1.317993274	0.8055	0.611156381	1.782940188	1.88140578
		YLR046C_ORF	0.779386476	0.796666667	1.02217153	1.687650949	40.20655124	50.23905427	YNL263C_ORF	1.208024916	0.4275	0.353883429	1.33221765	50.70461554	52.2184122	YGL187C_ORF	1.029848052	0.944583333	0.917206506	2.313996243	65.5056937	53.32658229	YKL108W_ORF	2.175095267	0.638333333	0.293473736	1.556509278	0.927423938	7.573429003	YGR208W_ORF	0.278501095	0.69	2.477548608	1.664793659	90.18571682	88.72607843	YDL108W_ORF	2.666787746	0.546666667	0.204990692	1.465066164	0.864757235	6.186118699	YOR309C_ORF	1.317014841	1.1705	0.888752324	2.427401609	1.88140578
		YCL034W_ORF	0.778502375	0.783333333	1.006205451	1.521398004	40.20655124	50.29939068	YEL015W_ORF	1.207575618	0.5825	0.482371448	1.474940211	50.70461554	52.22913374	YIL137C_ORF	1.029773499	1.211458333	1.176431841	2.295360639	65.5056937	53.32393433	YNL026W_ORF	2.17404947	0.939166667	0.431989557	1.859020277	0.927423938	7.5942626	YOL107W_ORF	0.278438974	0.606666667	2.178813757	1.556529748	90.18571682	88.72035706	YGL241W_ORF	2.666288353	0.67	0.251285649	1.574967482	0.864757235	6.193905037	YOR197W_ORF	1.316534322	0.993	0.754253029	2.044337659	1.88140578
		YHR001W-A_ORF	0.778226166	0.719166667	0.924110108	1.53448041	40.20655124	50.31823544	YMR052C-A_ORF	1.20726718	0.785	0.650228891	1.60842259	50.70461554	52.23649973	YGR082W_ORF	1.029407617	1.100833333	1.069385261	2.467243594	65.5056937	53.31095979	YLR412C-A_ONO_ORF	2.173540716	0.759583333	0.349468187	1.692669516	0.927423938	7.604408237	YOR092W_ORF	0.278287822	0.65	2.335711263	1.670598856	90.18571682	88.70644893	YMR232W_ORF	2.664224178	1.506666667	0.565517977	2.757938898	0.864757235	6.226140434	YHR200W_ORF	1.315732455	0.738	0.560904306	1.654377876	1.88140578
		YDL209C_TIL_7_131__ORF	0.777648361	0.590833333	0.759769277	1.537691938	40.20655124	50.3576488	YLR087C_TIL_30_0_DS100_ORF	1.207182691	0.366785714	0.303836128	1.288750536	50.70461554	52.23851829	YOL053W_ORF	1.027778457	0.697916667	0.679053605	1.575771328	65.5056937	53.25360894	YLR311C_ORF	2.171632157	1.465833333	0.67499154	2.48858182	0.927423938	7.642530796	YPR019W_ORF	0.278052502	0.6325	2.274750256	1.569203714	90.18571682	88.68483296	YLR406C_OCH__ORF	2.664054044	1.69	0.634371515	3.12323044	0.864757235	6.228801055	YKL087C_ORF	1.308732431	0.7255	0.554353191	1.667052996	1.88140578
		YPL086C_ORF	0.777329489	0.679166667	0.873717872	1.562515763	40.20655124	50.37939496	YHR079C_ORF	1.205047418	0.928125	0.770197908	2.100661007	50.70461554	52.28964919	YMR305C_TIL_4_204__ORF	1.02517888	1.116369048	1.088950493	2.501529669	65.5056937	53.16351985	YOR394C-A_OCH__ORF	2.171134169	1.244083333	0.573010803	2.449357863	0.927423938	7.652493953	YOR244W_ORF	0.277817386	0.635	2.285674083	1.63094089	90.18571682	88.66328084	YBR269C_ORF	2.657769111	0.55	0.206940474	1.460827546	0.864757235	6.327483792	YHR008C_ORF	1.308696248	0.8475	0.647591067	1.837114242	1.88140578
		YOR357C_ORF	0.776805338	0.643333333	0.828178312	1.486425036	40.20655124	50.41513298	IGR_CHR07:(COMPLEMENT(323515..323680))_11	1.204759672	0.98	0.813440242	1.747302501	50.70461554	52.29655662	YKL218C_ORF	1.02485993	1.229583333	1.199757447	2.587944994	65.5056937	53.152587	YDL247W-A_ORF	2.169383732	0.864166667	0.398346615	1.782994865	0.927423938	7.687567517	YDL175C_ORF	0.277789116	0.6825	2.456899719	1.417713823	90.18571682	88.6606924	YHR052W_ORF	2.655211312	0.763333333	0.287484966	1.675492308	0.864757235	6.367866397	YMR037C_ORF	1.308217636	0.73478125	0.561665911	1.6668724	1.88140578
		YPR138C_ORF	0.776674851	0.605	0.778961749	1.507345937	40.20655124	50.42402849	YDR157W_ORF	1.203076708	1.025	0.85198225	2.000323137	50.70461554	52.33703796	YDL178W_ORF	1.024010301	1.168333333	1.140939043	2.29944542	65.5056937	53.12359225	YOR298C-A_ORF	2.168839887	0.715833333	0.330053563	1.620519731	0.927423938	7.698481326	YOR315W_ORF	0.277750604	0.62	2.232218368	1.551354561	90.18571682	88.6571674	YBR099C_ORF	2.655098971	1.836666667	0.691750736	3.110455528	0.864757235	6.369642981	YGR244C_ORF	1.307832947	0.8785	0.671721876	1.884878034	1.88140578
		YKL208W_ORF	0.775969918	0.612	0.788690368	1.478985604	40.20655124	50.47207476	YDR482C_ORF	1.202519156	0.525	0.436583482	1.407759511	50.70461554	52.35047961	YGL094C_ORF	1.023416392	1.14375	1.117580301	2.359528668	65.5056937	53.1034352	YAL062W_ORF	2.16812901	1.059166667	0.488516441	2.018272905	0.927423938	7.712759104	YPR104C_ORF	0.277674374	0.583333333	2.100782026	1.502413988	90.18571682	88.65019355	YBR003W_ORF	2.651691119	0.778888889	0.293732887	1.743229781	0.864757235	6.423653207	YPR183W_ORF	1.307643557	1.1065	0.846178605	2.089600462	1.88140578
		YIL035C_ORF	0.775335683	0.834166667	1.075878081	1.561443985	40.20655124	50.51528787	YGR013W_ORF	1.201924582	0.379722222	0.315928493	1.294137032	50.70461554	52.36483052	YGL091C_ORF	1.023089023	0.713333333	0.697234862	1.644953733	65.5056937	53.09236341	YNL123W_ORF	2.166299838	0.741666667	0.342365657	1.689552235	0.927423938	7.749560048	YHR183W_ORF	0.277613094	0.648333333	2.335384559	1.628718866	90.18571682	88.64459093	YER153C_ORF	2.647530422	1.426666667	0.538866959	2.478036744	0.864757235	6.489904634	YGL123W_ORF	1.306372156	1.0045	0.768923308	1.988243458	1.88140578
		YNL329C_ORF	0.77394156	0.737857143	0.953375786	1.679408141	40.20655124	50.61022643	YIL101C_ORF	1.201704338	0.30359375	0.252635977	1.23174418	50.70461554	52.37015082	YKL140W_ORF	1.023060853	1.145357143	1.119539605	2.495661949	65.5056937	53.09141199	YBL089W_ORF	2.165136565	0.625	0.288665394	1.526328619	0.927423938	7.773010673	YIL056W_ORF	0.277295796	0.678333333	2.446244559	1.466077742	90.18571682	88.61563085	YER131W_OCH__ORF	2.64446505	0.963333333	0.364282876	1.886498936	0.864757235	6.538933205	YPL169C_ORF	1.304614271	0.9265	0.710171597	1.804788728	1.88140578
		YGR195W_ORF	0.773860054	0.774166667	1.000396212	1.548747008	40.20655124	50.6157748	YER131W_OCH__ORF	1.201306021	0.57	0.474483596	1.458551307	50.70461554	52.3797787	YNR030W_ORF	1.022832244	0.605416667	0.591902211	1.481541587	65.5056937	53.08369843	YAR030C_ORF	2.16376704	1.2925	0.597337872	2.24911506	0.927423938	7.800665921	YMR273C_ORF	0.277169619	0.605833333	2.185785493	1.5124457	90.18571682	88.60413775	YGR172C_ORF	2.636816206	0.8	0.303396194	1.73514291	0.864757235	6.662080723	YLR293C_OCH__ORF	1.304569739	1.018	0.780333906	2.176086011	1.88140578
		YFR041C_ORF	0.773516501	0.554166667	0.716425139	1.460579168	40.20655124	50.63915904	YKL093W_ORF	1.201244343	0.83625	0.696153122	1.887512833	50.70461554	52.38127023	YOR042W_ORF	1.021915678	0.785	0.76816514	1.785068925	65.5056937	53.05290815	YLR025W_ORF	2.162459756	0.7825	0.361856445	1.721909932	0.927423938	7.827111487	YBR050C_ORF	0.277143403	0.582135417	2.100484479	1.499284691	90.18571682	88.60175143	YDR306C_ORF	2.635877249	0.663333333	0.251655624	1.587430074	0.864757235	6.677277879	YMR058W_ORF	1.303292836	0.990355556	0.759887209	2.142837372	1.88140578
		YMR296C_ORF	0.772142431	0.501666667	0.64970742	1.411914096	40.20655124	50.73264487	YFR048W_ORF	1.201081203	0.5225	0.435024708	1.404968466	50.70461554	52.38521627	YJR028W_ORF	1.021889434	1.308333333	1.280308113	2.960328995	65.5056937	53.05202976	YMR279C_ORF	2.161898755	0.98202381	0.45424135	1.928181649	0.927423938	7.83847433	YCR057C_ORF	0.277041013	0.648333333	2.340207057	1.493314804	90.18571682	88.59243699	YDL247W-A_ORF	2.635225261	0.846666667	0.321288157	1.787742241	0.864757235	6.6878407	YPL056C_ORF	1.302874166	1.0035	0.7702202	1.906541829	1.88140578
		YGR237C_ORF	0.772128571	0.588333333	0.761962911	1.490619831	40.20655124	50.73358752	YGR134W_ORF	1.201074121	0.5175	0.430864333	1.413275891	50.70461554	52.3853876	SNR128_SNORNA	1.021861189	1.106666667	1.082991192	2.136959898	65.5056937	53.05108455	YKR007W_ORF	2.161232015	0.736666667	0.340854967	1.663951593	0.927423938	7.851989923	YOL036W_ORF	0.276924903	0.633666667	2.288225652	1.571509168	90.18571682	88.58188507	YKL134C_ORF	2.633219277	0.646190476	0.245399417	1.567163697	0.864757235	6.720392377	YDR502C_ORF	1.301184561	1.113	0.855374428	2.062487399	1.88140578
		YDR033W_TIL_6_228__ORF	0.770922788	0.5275	0.684244919	1.449390171	40.20655124	50.81556798	IGR_CHR07:(757474..757633)_31	1.200957043	0.5075	0.422579644	1.396395163	50.70461554	52.38822032	YNR055C_ORF	1.021341217	1.3425	1.314448078	3.613767367	65.5056937	53.03372103	YMR281W_ORF	2.15638353	0.69	0.319980185	1.635674381	0.927423938	7.950635615	YGL115W_ORF	0.276871239	0.655833333	2.368730442	1.48056297	90.18571682	88.57701202	YLR099W-A_ORF	2.62529035	0.416666667	0.158712604	1.333354289	0.864757235	6.849840497	YKL006W_ORF	1.300556781	0.968	0.744296608	1.910467297	1.88140578
		YOR358W_ORF	0.770019784	0.516666667	0.670978431	1.431746501	40.20655124	50.87692848	YGL023C_ORF	1.199096152	0.4325	0.360688339	1.336519814	50.70461554	52.43333444	YLR270W_ORF	1.020786169	0.715833333	0.701256889	1.694424017	65.5056937	53.01526337	YNR024W_ORF	2.153829421	0.729166667	0.338544297	1.653293066	0.927423938	8.002856471	YBR199W_ORF	0.276283489	0.648333333	2.346623515	1.485128138	90.18571682	88.52379882	YNL183C_ORF	2.625197973	0.763333333	0.290771721	1.70839595	0.864757235	6.851356027	YIL075C_ORF	1.29830285	1.0235	0.788336866	1.869978752	1.88140578
		YGR121C_ORF	0.769951291	0.724625	0.941130964	1.570224403	40.20655124	50.88158152	YHL002W_ORF	1.197128825	0.5825	0.486580882	1.450642544	50.70461554	52.48121144	YPL259C_ORF	1.019978573	0.637083333	0.624604624	1.558506986	65.5056937	52.98854972	YBR258C_ORF	2.153080521	0.991666667	0.46058039	1.949924514	0.927423938	8.018201866	YMR305C_ORF	0.275901283	0.661666667	2.398200758	1.429403697	90.18571682	88.48935261	YOR178C_ORF	2.616996581	0.804	0.307222411	1.753491811	0.864757235	6.986587055	YLR219W_ORF	1.298088866	0.9385	0.722985941	1.847150373	1.88140578
		YLR319C_ORF	0.769691059	0.719166667	0.934357569	1.660005681	40.20655124	50.89925854	YGR048W_ORF	1.19539833	0.34	0.284424021	1.267287114	50.70461554	52.52347937	YAR068W_ORF	1.019934575	0.775833333	0.760669706	1.820491496	65.5056937	52.9870992	YMR172W_ORF	2.152694184	0.908333333	0.421951869	1.877847898	0.927423938	8.026124091	YNL331C_OCH__ORF	0.275182941	0.61	2.216707178	1.520956244	90.18571682	88.42495309	IGX_YM_859338C	2.614711912	0.676666667	0.258792054	1.584648817	0.864757235	7.024498248	YOR023C_ORF	1.297127208	1.21	0.932830637	2.533035669	1.88140578
		YGL164C_ORF	0.769235274	0.6075	0.789745375	1.541405656	40.20655124	50.93021321	YEL057C_ORF	1.193266875	0.554675638	0.464837875	1.546240749	50.70461554	52.57573889	YLR239C_ORF	1.019532032	1.0195	0.999968582	2.42783302	65.5056937	52.97385146	YOR089C_ORF	2.149594868	0.9375	0.436128693	1.849443553	0.927423938	8.089825096	YGR057C_ORF	0.274981662	0.665916667	2.421676634	1.529401875	90.18571682	88.40698911	YOL096C_ORF	2.6129531	0.61	0.233452334	1.517171002	0.864757235	7.053754852	YDR006C_ORF	1.295016067	0.734	0.566788335	1.648870706	1.88140578
		YOL096C_ORF	0.769119907	0.593333333	0.771444515	1.504628026	40.20655124	50.93804723	YKL164C_ORF	1.192937505	0.4225	0.354167757	1.327192969	50.70461554	52.5838339	YGR279C_TIL_5_160__ORF	1.016047104	1.025833333	1.009631669	2.348423854	65.5056937	52.8609134	YOR097C_ORF	2.149256094	0.798333333	0.371446351	1.724708385	0.927423938	8.09680382	YNL300W_ORF	0.274824658	0.665833333	2.422756888	1.502095062	90.18571682	88.39300128	YJR113C_ORF	2.612676806	0.606666667	0.232201191	1.537378616	0.864757235	7.058356451	YGL208W_ORF	1.294280804	0.858	0.662916422	1.884465418	1.88140578
		YPR169W_ORF	0.768453789	0.8675	1.128890263	1.500837035	40.20655124	50.98327024	YDR011W_ORF	1.191993672	1.21	1.01510606	1.800931442	50.70461554	52.60705948	YPR034W_ORF	1.015425362	0.62	0.610581558	1.52522574	65.5056937	52.84109426	YIL034C_ORF	2.147458726	0.691666667	0.322086128	1.621174812	0.927423938	8.133881646	YHR119W_ORF	0.274408329	0.7275	2.651158592	1.958678078	90.18571682	88.35601529	YNL100W_ORF	2.611222401	0.83	0.317858793	1.816469402	0.864757235	7.082604468	YAL005C_ORF	1.294024728	0.9375	0.724483837	1.858016233	1.88140578
		YER066W_ORF	0.768274285	0.815	1.060819054	1.809869925	40.20655124	50.99545411	YGL119W_ORF	1.191462589	0.4175	0.35040966	1.322229642	50.70461554	52.62014695	YER159C-A_ORF	1.015142067	1.218333333	1.200160423	2.394571899	65.5056937	52.83209684	YJR058C_ORF	2.146192921	0.664166667	0.309462705	1.563959516	0.927423938	8.160046612	YGR015C_ORF	0.27433041	0.640833333	2.33599087	1.503807929	90.18571682	88.34911019	YFR017C_ORF	2.607696466	0.626666667	0.240314268	1.561143978	0.864757235	7.141565824	YLR110C_ORF	1.2937691	1.192	0.921339055	2.278694143	1.88140578
		YOL133W_ORF	0.767667816	0.770833333	1.004123551	1.587505953	40.20655124	51.03660938	YER163C_ORF	1.191281103	0.456071429	0.382841151	1.354753524	50.70461554	52.62462238	YFL057C_ORF	1.015043992	1.233333333	1.21505407	2.534160273	65.5056937	52.82898681	YML107C_ORF	2.143977317	0.6825	0.318333592	1.593253863	0.927423938	8.205949449	SNR10_SNORNA	0.273989399	0.615	2.24461239	1.533359392	90.18571682	88.31895415	YDR140W_ORF	2.605920972	0.983333333	0.3773458	1.930446064	0.864757235	7.171350731	YBR059C_ORF	1.292669084	0.7525	0.582128875	1.703886444	1.88140578
		YGL057C_ORF	0.767535047	0.703333333	0.916353378	1.606394533	40.20655124	51.04561736	YOL082W_ORF	1.19113755	0.3825	0.321121604	1.301710097	50.70461554	52.62816352	YBR158W_TIL_8_76__ORF	1.014135397	1.630833333	1.608102171	5.513774879	65.5056937	52.80029288	YNL277W-A_ONO_ORF	2.140290126	1.43	0.668133718	2.450855174	0.927423938	8.282637214	YDR322C-A_ORF	0.273742107	0.683333333	2.496266795	1.355619414	90.18571682	88.29715127	YMR016C_ORF	2.602568814	0.97	0.372708685	2.030646214	0.864757235	7.227758393	YPL127C_ORF	1.292634941	1.016	0.785991441	2.034912869	1.88140578
		YKR087C_ORF	0.764766841	0.541666667	0.708276873	1.440640545	40.20655124	51.23328233	IGR_CHR11:(178284..178428)_0	1.189772498	0.74	0.621967646	1.565574933	50.70461554	52.66188534	YMR102C_ORF	1.013878702	1.039166667	1.024941805	1.9633192	65.5056937	52.79222496	YBR195C_ORF	2.138805769	0.538333333	0.251698093	1.451521328	0.927423938	8.313614218	YCR032W_OCH__ORF	0.273714799	0.66	2.411268965	1.559779681	90.18571682	88.29474696	YBR195C_ORF	2.600693461	0.576666667	0.221735731	1.500785915	0.864757235	7.259414434	YBR067C_ORF	1.292525069	1.0441	0.807798645	1.931541745	1.88140578
		YOR004W_ORF	0.762513004	0.778333333	1.020747619	1.494549702	40.20655124	51.3858635	YCR072C_ORF	1.18937196	0.495	0.416186035	1.395365616	50.70461554	52.67179693	YGR005C_ORF	1.013416406	1.090833333	1.076392021	2.287720966	65.5056937	52.77773793	YDR424C_ORF	2.137920426	1.149166667	0.537516108	2.126478362	0.927423938	8.332119088	YMR164C_ORF	0.273395473	0.617	2.256804007	1.588285478	90.18571682	88.26668298	YHR165C_ORF	2.599660656	0.67	0.257725945	1.593686954	0.864757235	7.276878587	YKR058W_ORF	1.290737132	0.936	0.72516702	1.987041518	1.88140578
		YPL098C_ORF	0.761656731	0.5875	0.771344854	1.457338452	40.20655124	51.44378158	YLR342W-A_ONO_ORF	1.189073046	1.1675	0.981857258	1.851036602	50.70461554	52.67919876	YDL088C_ORF	1.013282254	1.14375	1.128757555	2.893223642	65.5056937	52.77354433	IGR_CHR16:(COMPLEMENT(445294..445444))_63	2.133790577	1.03	0.48270904	1.957722992	0.927423938	8.418721728	YDR033W_TIL_6_228__ORF	0.273335176	0.64	2.341447631	1.664311665	90.18571682	88.26139415	YGL031C_OCH__ORF	2.598698027	0.91	0.350175353	1.930182462	0.864757235	7.293175538	YDL084W_ORF	1.290101277	1.196	0.927059	2.369761891	1.88140578
		YMR256C_ORF	0.761581985	0.794166667	1.04278552	1.564775724	40.20655124	51.44883608	YNL331C_OCH__ORF	1.188188077	0.5725	0.481826077	1.460376078	50.70461554	52.70113754	YFR022W_ORF	1.012873889	0.876666667	0.865524007	1.723588795	65.5056937	52.7608074	YPL084W_ORF	2.132659132	0.670833333	0.314552534	1.597177507	0.927423938	8.442529528	YMR039C_ORF	0.273301896	0.603333333	2.207570975	1.543281114	90.18571682	88.25847653	YNL151C_ORF	2.597780577	0.913333333	0.35158217	1.832116835	0.864757235	7.308725071	YBL002W_OCH__ORF	1.290045368	1.081	0.837955026	2.42842493	1.88140578
		YGL043W_ORF	0.760387642	0.66	0.867978336	1.522385086	40.20655124	51.52957213	YAL054C_ORF	1.18718143	0.6925	0.58331438	1.535343198	50.70461554	52.72613793	YFL029C_ORF	1.010907143	1.1625	1.149957252	3.026216095	65.5056937	52.70006785	YNL062C_ORF	2.131638443	0.705	0.33073151	1.655725816	0.927423938	8.464036909	YNR003C_ORF	0.273207212	0.638333333	2.336443939	1.487868993	90.18571682	88.25018112	YGR279C_TIL_8_180__ORF	2.596400913	1.323333333	0.509679891	2.344136954	0.864757235	7.332140592	YKL064W_ORF	1.289719541	1.0305	0.799010922	2.164580554	1.88140578
		YMR109W_ORF	0.760313967	0.576666667	0.758458599	1.460004406	40.20655124	51.5345507	YBR019C_ORF	1.187120454	0.670675638	0.564960056	1.573747817	50.70461554	52.72765384	YJL054W_ORF	1.010006685	0.919375	0.910266253	2.155455339	65.5056937	52.67259217	YDR485C_ORF	2.130375529	0.651666667	0.305892861	1.564738346	0.927423938	8.490687871	YPL056C_ORF	0.273159414	0.671666667	2.458881633	1.410790773	90.18571682	88.24599668	YIL003W_ORF	2.596186325	0.953333333	0.367205283	1.882896433	0.864757235	7.33578604	YNL145W_ORF	1.288739469	1.203	0.933470285	2.16519116	1.88140578
		YLR163C_ORF	0.759668893	0.4475	0.589072429	1.363735502	40.20655124	51.57813315	YDR440W_ORF	1.186248459	0.43	0.362487299	1.334893266	50.70461554	52.74935136	YDR098C-A_ORF	1.0095683	1.183333333	1.172118156	2.556509333	65.5056937	52.6592915	YPL163C_ORF	2.125416938	0.613333333	0.288570832	1.520846181	0.927423938	8.595751337	YDR457W_TIL_8701_9000_120_ORF	0.273103489	0.643	2.354418843	1.492918593	90.18571682	88.24110331	YPL151C_ORF	2.595180243	0.813333333	0.313401482	1.781739791	0.864757235	7.352889859	YHL001W_ORF	1.288378698	0.972	0.754436565	1.849224944	1.88140578
		YBR002C_ORF	0.758833544	0.525	0.691851334	1.44495692	40.20655124	51.63454819	YDR354W_ORF	1.18547359	0.3375	0.284696346	1.260515988	50.70461554	52.7686623	YOR371C_ORF	1.009276039	0.8875	0.879343178	1.822356785	65.5056937	52.65045187	YER121W_ORF	2.12323358	0.82	0.386203387	1.771115131	0.927423938	8.642227093	YDR234W_ORF	0.272855288	0.685833333	2.513542392	1.440152699	90.18571682	88.21942095	YBR156C_ORF	2.593566371	1.22	0.470394748	2.250789276	0.864757235	7.380369265	YJR002W_ORF	1.287766883	0.898	0.69733118	1.802335751	1.88140578
		YBR175W_ORF	0.758727812	0.711666667	0.937973612	1.606570859	40.20655124	51.64168695	YJR098C_ORF	1.184854575	0.485	0.409332934	1.396885727	50.70461554	52.78410948	YLL019C_ORF	1.00794083	0.85375	0.847023927	1.953782118	65.5056937	52.61034801	YOR302W_AAA_9_NCR	2.120994725	0.966666667	0.455760995	1.901141148	0.927423938	8.690020536	YPL015C_ORF	0.272811619	0.705	2.584200785	1.437100917	90.18571682	88.21561199	YPR006C_ORF	2.591808085	0.683333333	0.263651208	1.599106682	0.864757235	7.41036776	YNL066W_TIL_8_118__ORF	1.287637086	0.91	0.706720869	1.82308629	1.88140578
		YDR365C_ORF	0.758561534	0.6575	0.866772135	1.555553037	40.20655124	51.65291285	YNL081C_TIL_5_223__ORF	1.184550662	0.3575	0.301802203	1.276456036	50.70461554	52.79170005	YIL022W_TIL_901_1200_219_ORF	1.00673231	1.015	1.008212402	2.031453817	65.5056937	52.5744463	YAL010C_AAA_28_NCR	2.119357833	0.894166667	0.421904528	1.841575581	0.927423938	8.725051165	YIL035C_ORF	0.272793424	0.671666667	2.462180563	1.364152602	90.18571682	88.21402549	YDL150W_ORF	2.586093658	0.746666667	0.288723753	1.688722826	0.864757235	7.508296953	YLR344W_OCH_DS100_ORF	1.286408428	0.831	0.645984574	1.799999455	2.484377703
		YDR354W_ORF	0.757354761	0.815	1.07611392	1.511208359	40.20655124	51.73435506	YHR191C_ORF	1.18346891	0.364285714	0.307811816	1.285520285	50.70461554	52.81875333	YGR073C_ORF	1.006421639	0.944916667	0.93888747	2.181849616	65.5056937	52.56527811	YJL048C_ORF	2.118179229	0.779	0.36776869	1.750140593	0.927423938	8.750319887	YPL224C_ORF	0.272090153	0.585833333	2.153085392	1.477115878	90.18571682	88.15293985	YOL097C_ORF	2.584099694	1.833333333	0.709466952	4.178611947	0.864757235	7.542624394	YMR096W_ORF	1.286246009	1.06025	0.82429799	2.193079813	2.484377703
		YLR051C_ORF	0.757164173	0.6075	0.802335903	1.47394277	40.20655124	51.74721255	IGR_CHR06:(COMPLEMENT(44406..44547))_32	1.181157146	0.765	0.647669959	1.614956149	50.70461554	52.87675176	YJR107W_ORF	1.006363421	0.765	0.760162765	1.768886204	65.5056937	52.56356279	YER010C_ORF	2.118078069	0.619861111	0.292652627	1.527036673	0.927423938	8.752490496	YPL253C_ORF	0.271924029	0.582166667	2.140916599	1.516948676	90.18571682	88.13857804	YGL120C_ORF	2.581507044	0.596666667	0.23113114	1.498210712	0.864757235	7.587379927	YPR052C_ORF	1.286077772	1.0315	0.802051028	2.224685417	2.484377703
		YOR034C_ORF	0.756913126	0.8125	1.073438909	1.617244829	40.20655124	51.76414678	YNL040W_ORF	1.180262795	0.6475	0.548606635	1.500090288	50.70461554	52.89925665	YMR051C_ORF	1.006014781	1.1775	1.170459939	2.566995676	65.5056937	52.55330902	YGL154C_ORF	2.117458871	0.885	0.417953809	1.814250285	0.927423938	8.765782916	YLR102C_ORF	0.271522749	0.606388889	2.233289443	1.53203037	90.18571682	88.10399416	YDR079W_ORF	2.579526479	0.503333333	0.195126252	1.41167135	0.864757235	7.621661876	YLL045C_OCH_DS100_ORF	1.283838587	0.9765	0.760609636	1.996939427	2.484377703
		YJR020W_ORF	0.756701532	0.675	0.892029382	1.51144112	40.20655124	51.77841792	YLR398C_ORF	1.179090572	0.345	0.292598388	1.264367324	50.70461554	52.92881029	YPR045C_ORF	1.004562758	2.485833333	2.474542594	60.57582979	65.5056937	52.51094142	YML022W_AAA_16_NCR	2.116185799	1.355	0.640302945	2.36410296	0.927423938	8.793145455	YPL221W_ORF	0.271475513	0.659166667	2.428088853	1.566578465	90.18571682	88.09993323	YNL298W_ORF	2.576521387	0.923333333	0.358364319	1.876360285	0.864757235	7.673830777	YLR029C_ORF	1.281138099	1.0355	0.808265714	2.26101009	2.484377703
		YLR409C_ORF	0.756421559	0.585	0.773378275	1.471253784	40.20655124	51.79729854	YBR195C_ORF	1.178652661	0.365	0.309675626	1.28934527	50.70461554	52.93986715	YEL017C-A_OCH_DS100_ORF	1.004303943	0.77	0.766700166	1.604699092	65.5056937	52.50344681	YBL028C_ORF	2.11365743	0.661666667	0.313043475	1.567629187	0.927423938	8.847621326	YJL071W_ORF	0.271450637	0.6475	2.385332401	1.562817094	90.18571682	88.09779549	YMR314W_ORF	2.570561328	0.453333333	0.176355774	1.367334672	0.864757235	7.777845962	YDR155C_OCH__ORF	1.280267225	1.01	0.788897802	2.162114169	2.484377703
		YJL090C_ORF	0.756381752	0.624166667	0.825200588	1.493636425	40.20655124	51.79998274	YLR086W_ORF	1.177265587	0.436319444	0.370621081	1.346473698	50.70461554	52.97494832	YDR211W_ORF	1.004016491	1.0075	1.003469574	2.332904033	65.5056937	52.4951432	YGR132C_ORF	2.113315041	0.97	0.458994509	1.904659262	0.927423938	8.855011991	YPL180W_ORF	0.271249522	0.6625	2.442400618	1.410899442	90.18571682	88.08053402	YCR093W_ORF	2.570256508	0.903333333	0.351456491	1.846868069	0.864757235	7.783185301	YML026C_ORF	1.279816713	1.122	0.876688035	2.227028809	2.484377703
		YDR007W_ORF	0.756268388	0.9125	1.206582233	1.606154791	40.20655124	51.80762676	YOL116W_ORF	1.17691098	0.4275	0.363239028	1.334306535	50.70461554	52.98393121	YGR100W_ORF	1.003613215	1.09875	1.094794273	2.694783531	65.5056937	52.48352979	YJL133W_ORF	2.111859093	0.695	0.329093926	1.63702669	0.927423938	8.886475704	YDR519W_ORF	0.271144142	0.630833333	2.326560808	1.507800504	90.18571682	88.07150483	YDR068W_ORF	2.568686284	1.194444444	0.465002072	2.363629597	0.864757235	7.810720154	YDR134C_OCH__ORF	1.279737597	0.9765	0.763047052	2.038797803	2.484377703
		YMR023C_ORF	0.755695127	0.8225	1.088401884	1.49519254	40.20655124	51.84627402	YPL046C_ORF	1.176695619	0.45375	0.385613741	1.350111234	50.70461554	52.98938956	YMR088C_ORF	1.003604116	1.047083333	1.043323076	2.495560653	65.5056937	52.48326825	YIL101C_ORF	2.111799223	0.507604167	0.240365732	1.416971545	0.927423938	8.887770778	YDR041W_ORF	0.270724011	0.697458333	2.576270687	1.471038052	90.18571682	88.0356134	YKL162C_ORF	2.566634967	0.92	0.358445985	1.877025239	0.864757235	7.846767674	YPR124W_ORF	1.278764245	1.11	0.868025521	1.97872247	2.484377703
		YLR332W_ORF	0.75548625	0.526666667	0.697122769	1.456799229	40.20655124	51.86035283	YDR267C_ORF	1.176618527	0.72	0.611923052	1.552853565	50.70461554	52.99134398	YML013W_ORF	1.003150222	1.095833333	1.092392056	1.74085711	65.5056937	52.47024844	YCR012W_ORF	2.10804301	1.118333333	0.530507835	2.03926663	0.927423938	8.969221875	YMR166C_ORF	0.270647148	0.598333333	2.210750554	1.473172329	90.18571682	88.02906558	YOR181W_ORF	2.566247739	0.596666667	0.232505482	1.499134834	0.864757235	7.85358211	YBL081W_ORF	1.277492352	0.9235	0.72290061	1.889476779	2.484377703
		YDR457W_TIL_601_900_31_ORF	0.754485425	0.893240741	1.183907219	1.808562565	40.20655124	51.9277896	YOL130W_ORF	1.175203052	0.5625	0.47864069	1.434250079	50.70461554	53.02727783	YPL246C_ORF	1.003093437	1.0775	1.074177101	2.222307145	65.5056937	52.46862333	YBR276C_ORF	2.106661092	0.484166667	0.229826557	1.395787415	0.927423938	8.999286394	YIL135C_ORF	0.270640001	0.615	2.27239136	1.573718026	90.18571682	88.02845699	YLR364W_ORF	2.561649864	0.57	0.222512845	1.483599053	0.864757235	7.934731618	YMR108W_ORF	1.27703199	1.0335	0.809298442	2.272427114	2.484377703
		YMR036C_ORF	0.752662528	0.630833333	0.838135698	1.500693113	40.20655124	52.05052798	YMR170C_ORF	1.175040795	0.6075	0.517003327	1.466672423	50.70461554	53.03140288	YGL032C_ORF	0.999494865	0.6525	0.652829767	1.529923107	65.5056937	52.36733517	YDR106W_ORF	2.105586246	1.0925	0.518857872	2.129670112	0.927423938	9.022707048	YMR202W_ORF	0.270633255	0.6225	2.30016078	1.542493887	90.18571682	88.02788266	YOR042W_ORF	2.560667996	0.546666667	0.213485961	1.45382619	0.864757235	7.952117493	YBL047C_ORF	1.275886507	0.841	0.659149536	1.822621584	2.484377703
		YDR298C_ORF	0.752496976	0.574166667	0.763015248	1.444591121	40.20655124	52.06166909	YHR159W_ORF	1.173927833	0.4425	0.376939695	1.341108317	50.70461554	53.05973029	YPR112C_ORF	0.999153036	0.892708333	0.893465066	1.937354037	65.5056937	52.3578877	YNR032C-A_ORF	2.105307273	0.591666667	0.281035778	1.494295947	0.927423938	9.028791071	YHR110W_ORF	0.2705241	0.594166667	2.196353921	1.490842676	90.18571682	88.01859511	YGR278W_ORF	2.559588383	1	0.390687818	2.048198126	0.864757235	7.971257097	YPR198W_ORF	1.274673467	0.8975	0.704101892	1.862147191	2.484377703
		YMR272C_ORF	0.752310317	0.7225	0.960374973	1.503168438	40.20655124	52.07422955	YPL041C_ORF	1.173744202	0.595	0.506924762	1.467702436	50.70461554	53.06440961	YLR459W_ORF	0.998967763	0.86	0.860888641	1.913837983	65.5056937	52.35277972	YDR385W_AAA_3_NCR	2.104608957	1.1175	0.530977499	2.036730756	0.927423938	9.044029834	YPL013C_ORF	0.270332985	0.635833333	2.352037558	1.500739944	90.18571682	88.00236202	YDR035W_ORF	2.558964318	0.62	0.24228552	1.523399951	0.864757235	7.982331636	YDR002W_ORF	1.273556353	1.0185	0.79972904	2.122432693	2.484377703
		YIL015W_ORF	0.751744799	0.519166667	0.690615575	1.43604337	40.20655124	52.11227631	YMR315W_ORF	1.173541376	0.545	0.464406293	1.419965855	50.70461554	53.06957988	YHR169W_ORF	0.998263087	0.985	0.986713836	2.137088871	65.5056937	52.33343281	YPL177C_ORF	2.102466279	0.6225	0.296080849	1.539673835	0.927423938	9.090872389	YDR182W-A_ONO_ORF	0.27030766	0.663333333	2.453993838	1.662031981	90.18571682	88.00021369	YNL020C_ORF	2.557966802	0.78125	0.30541835	1.749144923	0.864757235	8.000050112	YMR102C_ORF	1.271191104	0.7895	0.621071055	1.761338082	2.484377703
		YGR138C_ORF	0.750886961	0.669166667	0.891168313	1.565719683	40.20655124	52.16996877	YBR053C_ORF	1.172822465	0.390208333	0.332708782	1.301120115	50.70461554	53.08792092	YFR009W_ORF	0.998259137	1.29	1.29224963	2.53521029	65.5056937	52.33332473	YPR065W_ORF	2.099768442	1.160833333	0.552838737	2.097413989	0.927423938	9.150033471	YPR034W_ORF	0.27028958	0.595	2.201342723	1.483508776	90.18571682	87.99868024	YBR162W-A_ORF	2.55762775	1.333333333	0.521316416	2.327864749	0.864757235	8.006077231	YNL064C_ORF	1.270785466	1.0755	0.84632696	1.962306582	2.484377703
		SNR39B_SNORNA	0.749252618	0.681666667	0.909795509	1.583617716	43.17238235	52.27981434	IGR_CHR15:(COMPLEMENT(14771..15044))_108	1.171487381	0.5175	0.441746115	1.40020725	50.70461554	53.12204489	YPL075W_ORF	0.997606766	0.927916667	0.930142716	1.960947041	65.5056937	52.31552882	YMR304C-A_ORF	2.09869133	1.1975	0.570593676	2.129749249	0.927423938	9.173710202	YBR160W_ORF	0.269987179	0.601666667	2.228500883	1.530130218	90.18571682	87.97308047	YOR216C_ORF	2.556887724	0.48	0.187728227	1.398691516	0.864757235	8.019240516	YLR077W_ORF	1.270593487	0.804	0.632775162	1.788697359	2.484377703
		YGR208W_ORF	0.749247131	0.635	0.847517427	1.485380363	43.17238235	52.28018301	YOL009C_ORF	1.170938416	0.55	0.469708733	1.426552924	50.70461554	53.13609984	YOL113W_ORF	0.997592439	0.672916667	0.674540665	1.572356329	65.5056937	52.31513922	YKL064W_ORF	2.098640233	0.835	0.397876676	1.735644356	0.927423938	9.174834204	IGX_YM_865904C	0.269903938	0.634166667	2.349601383	1.423975466	90.18571682	87.96604951	YOL041C_ORF	2.556512899	0.766666667	0.299887658	1.689113316	0.864757235	8.025912062	YMR260C_ORF	1.269652714	1.2225	0.962861723	2.706573862	2.484377703
		YKR088C_ORF	0.749200952	0.575833333	0.768596639	1.461097815	43.17238235	52.28328542	YGL201C_ORF	1.169800671	0.4325	0.369721108	1.33283408	50.70461554	53.16527298	YPR124W_ORF	0.997591632	0.820833333	0.822814975	1.772367527	65.5056937	52.31511728	YPR031W_ORF	2.098442702	1	0.476543867	1.951204481	0.927423938	9.179180041	YDL157C_ORF	0.269743301	0.713333333	2.644489526	1.270343141	90.18571682	87.95250051	YMR044W_ORF	2.554716303	0.553333333	0.216592869	1.467185298	0.864757235	8.057930286	YML099C_ORF	1.268961382	0.868	0.684023968	1.875651488	2.484377703
		IGR_CHR12:(938909..939909)_679	0.748861829	0.631527778	0.843316822	1.465415424	43.17238235	52.30606626	YBL028C_ORF	1.169639571	0.435	0.371909442	1.336696699	50.70461554	53.16940856	YBR222C_ORF	0.997513841	1.575416667	1.579343164	5.980739675	65.5056937	52.31300288	YBR215W_ORF	2.098361858	1.006666667	0.479739308	1.962367491	0.927423938	9.180958994	YJR036C_ORF	0.269073897	0.6225	2.313490857	1.565857157	90.18571682	87.89631549	YDL230W_ORF	2.551710535	0.56	0.219460629	1.486437662	0.864757235	8.111647498	YJL101C_ORF	1.268188803	1.006	0.79325728	2.015476708	2.484377703
		YDR234W_ORF	0.748606312	0.785833333	1.049728437	1.517064031	43.17238235	52.32322825	YBR233W_ORF	1.1694872	0.41	0.350581007	1.326408088	50.70461554	53.17332113	YEL027W_ORF	0.996937417	1.129166667	1.132635457	2.594634655	65.5056937	52.29738397	YDR202C_ORF	2.095743408	0.741666667	0.353891924	1.696900161	0.927423938	9.238676002	YPR086W_ORF	0.268997107	0.651666667	2.422578716	1.488690585	90.18571682	87.88989896	YBR155W_ORF	2.547098068	0.936666667	0.367738753	1.850604895	1.216839767	8.194443286	YOR133W_ORF	1.264752822	1.1655	0.921523937	2.414317681	2.484377703
		YER069W_ORF	0.748474811	0.5275	0.704766536	1.450265988	43.17238235	52.33205975	YPL184C_ORF	1.169434798	0.425	0.363423425	1.331272929	50.70461554	53.17466696	YDR330W_ORF	0.996798553	0.675	0.677167918	1.574892886	65.5056937	52.29363411	YPL208W_ORF	2.094011396	0.648333333	0.309613087	1.570452255	0.927423938	9.276959014	YOL068C_ORF	0.268981352	0.6575	2.444407372	1.671497772	90.18571682	87.8885832	YML088W_ORF	2.545315162	1.23	0.483240747	2.259482872	1.216839767	8.22656565	YMR226C_ORF	1.263747651	0.9005	0.712563144	1.922551894	2.484377703
		YLR239C_ORF	0.748282962	0.6375	0.851950442	1.513010166	43.17238235	52.34494316	YDR222W_ORF	1.169139961	0.5475	0.468292949	1.424131495	50.70461554	53.18224152	YJL084C_ORF	0.996286516	1.128333333	1.132538999	2.482827775	65.5056937	52.27985019	YIL092W_ORF	2.093962875	0.548154762	0.261778644	1.452668162	0.927423938	9.278032691	YMR144W_ORF	0.268878387	0.668333333	2.485634271	1.660250636	90.18571682	87.87999037	YOR323C_AAA_30_NCR	2.545236818	1.05	0.412535287	2.004612728	1.216839767	8.227978683	YPL085W_ORF	1.263571099	0.7795	0.616902365	1.740015692	2.484377703
		YKL094W_ORF	0.747838286	0.53	0.708709369	1.444836115	43.17238235	52.37480016	YDR021W_ORF	1.169135923	0.42375	0.362447164	1.330615554	50.70461554	53.18234527	YLR040C_ORF	0.996060115	0.512916667	0.514945492	1.422204137	65.5056937	52.27377712	YPR009W_ORF	2.090505347	0.97	0.46400264	1.920734678	0.927423938	9.354710719	YMR250W_ORF	0.268859449	0.619166667	2.302938091	1.502320138	90.18571682	87.8784111	YGR237C_ORF	2.537531271	1.106666667	0.43611942	2.141956138	1.216839767	8.367581109	YBR235W_ORF	1.263205952	0.771	0.610351779	1.711061885	2.484377703
		YGR183C_ORF	0.747417811	0.530833333	0.710223018	1.446091808	43.17238235	52.4030262	YHR208W_ORF	1.169039451	0.515	0.440532609	1.453924597	50.70461554	53.18482456	YGR275W_ORF	0.995327284	1.124166667	1.129444239	2.751197585	65.5056937	52.25421007	YHR041C_ORF	2.089675918	1.434166667	0.686310568	2.510813989	0.927423938	9.373154844	YOR004W_ORF	0.26879854	0.660833333	2.458470693	1.382775749	90.18571682	87.87333422	YNL108C_ORF	2.537417741	0.51	0.200991737	1.432397021	1.216839767	8.369647167	YCR014C_ORF	1.263163993	1.145	0.906453957	2.655617024	2.484377703
		YLR356W_ORF	0.744930643	0.543333333	0.72937439	1.475308277	43.17238235	52.569868	YGL248W_ORF	1.168138096	0.61	0.522198533	1.479194859	50.70461554	53.20800963	YPL112C_ORF	0.995133753	1.145416667	1.151017804	2.92469071	65.5056937	52.24906582	YOR322C_ORF	2.086884473	0.945	0.452828133	1.884607815	0.927423938	9.435370263	YLR364W_ORF	0.268643524	0.5875	2.186912944	1.477228954	90.18571682	87.86043021	YDL112W_ORF	2.537105241	0.826666667	0.325830657	1.734054142	1.216839767	8.375335591	YPL117C_ORF	1.260654509	1.002	0.794825222	2.055324747	2.484377703
		YCR091W_ORF	0.744107008	0.5925	0.796256444	1.535222431	43.17238235	52.62507397	YFR050C_ORF	1.166859806	0.58	0.49706057	1.44555781	50.70461554	53.24095372	YGR121C_ORF	0.995113522	0.742112028	0.745756149	1.592507418	65.5056937	52.24852863	YMR291W_ORF	2.085695912	1.263333333	0.605713099	2.407291755	0.927423938	9.461927151	YDR343C_ORF	0.268462113	0.700833333	2.610548381	1.686003295	90.18571682	87.84535989	YGR283C_ORF	2.534150226	0.576666667	0.227558201	1.488869283	1.216839767	8.429226024	YKL141W_ORF	1.257723022	0.955	0.759308674	1.992375742	2.484377703
		YBR129C_ORF	0.743565627	0.631666667	0.849510311	1.505247605	43.17238235	52.66134931	YBR056W_ORF	1.1664055	0.45825	0.392873662	1.35384282	50.70461554	53.25267998	YLR332W_ORF	0.99443736	0.661666667	0.665367869	1.676892074	65.5056937	52.230635	YLL027W_ORF	2.085565339	0.798333333	0.382789893	1.713299526	0.927423938	9.464847052	YOL152W_ORF	0.268439985	0.655833333	2.443128332	1.683934513	90.18571682	87.84352401	YIL041W_ORF	2.532109042	0.53	0.209311681	1.44881538	1.216839767	8.466557219	YHR019C_ORF	1.252936084	0.9355	0.746646227	1.872559339	2.484377703
		YCL039W_ORF	0.743547501	0.643333333	0.865221567	1.499351728	43.17238235	52.66256369	YGR086C_AAA_25_NCR	1.166401707	0.3275	0.280778053	1.252639076	50.70461554	53.25277792	YHR070W_ORF	0.994377978	0.97452381	0.98003358	2.035529263	65.5056937	52.22906917	YDR100W_ORF	2.085154445	0.709166667	0.340102705	1.608516021	0.927423938	9.47403869	YJL062W-A_ORF	0.268406354	0.609010417	2.268986584	1.553603761	90.18571682	87.84073462	YML112W_ORF	2.529469326	0.596666667	0.235886105	1.516682625	1.216839767	8.514963755	YCL052C_ORF	1.251303402	0.7285	0.582192935	1.648477587	2.484377703
		YGL157W_ORF	0.743522786	0.693333333	0.932497761	1.482701544	43.17238235	52.66421947	YML116W-A_ORF	1.165552374	0.8475	0.727123053	1.642405466	50.70461554	53.27472557	YDL226C_ORF	0.994073048	0.91	0.915425684	2.058616623	65.5056937	52.22104295	YDR305C_ORF	2.084944963	0.743333333	0.356524199	1.67811408	0.927423938	9.478726584	YMR263W_ORF	0.26839716	0.655	2.440413308	1.452782301	90.18571682	87.83997221	YMR229C_ORF	2.523273426	1.196666667	0.474251682	2.160175743	1.216839767	8.629153876	YER086W_ORF	1.250735684	0.9575	0.765549438	2.12124615	2.484377703
		YLR018C_ORF	0.743517669	0.5	0.672478975	1.405679398	43.17238235	52.66456228	YAL014C_ORF	1.164603241	0.615	0.52807684	1.47510099	50.70461554	53.29929078	YEL031W_ORF	0.994024758	1.5175	1.526621936	3.523217191	65.5056937	52.21977408	YDR089W_ORF	2.083227588	0.939166667	0.450822883	1.868611158	0.927423938	9.517205441	YMR320W_ORF	0.268224171	0.578833333	2.158020779	1.469066314	90.18571682	87.82564418	YNL106C_ORF	2.51958318	0.6	0.238134627	1.52110857	1.216839767	8.697545828	YCR061W_ORF	1.250341229	0.6915	0.553049027	1.5957365	2.484377703
		YNL014W_ORF	0.743248793	0.675625	0.90901594	1.530783747	43.17238235	52.68257446	YLR105C_ORF	1.161209444	0.58	0.499479231	1.443956021	50.70461554	53.38746098	YPL250C_TIL_1_300_224_ORF	0.99352717	0.582916667	0.586714369	1.534376416	65.5056937	52.20673458	YLR037C_OCH_DS100_ORF	2.080871235	0.603333333	0.289942656	1.526576598	0.927423938	9.570135962	YBR230C_ORF	0.268142467	0.615833333	2.296664678	1.475876886	90.18571682	87.81888763	YGR017W_ORF	2.518497865	0.733333333	0.291178859	1.630168343	1.216839767	8.717714328	YOR227W_ORF	1.250242653	0.8715	0.697064684	1.953123007	2.484377703
		YDR019C_ORF	0.742874077	0.830833333	1.118403992	1.502225481	43.17238235	52.7076731	YMR111C_ORF	1.160969471	0.5475	0.471588628	1.426771552	50.70461554	53.39371509	YIL064W_ORF	0.993402084	0.850833333	0.856484345	2.043376522	65.5056937	52.20346671	NTS1-2_RRNA	2.078605045	1.053333333	0.506750109	1.957590959	0.927423938	9.621188617	YNL278W_ORF	0.268093493	0.585833333	2.185182961	1.510656219	90.18571682	87.81484094	YGR243W_ORF	2.516606739	0.72	0.286099528	1.64785665	1.216839767	8.752916107	YGL172W_ORF	1.249688424	0.8955	0.716578615	1.788135654	2.484377703
		YGL063W_ORF	0.742853238	0.634166667	0.853690385	1.524110188	43.17238235	52.70906877	YHR029C_ORF	1.158609318	0.34	0.293455261	1.259694044	50.70461554	53.45536267	YLL043W_ORF	0.992018175	0.933333333	0.940842978	1.922908741	65.5056937	52.16758159	YDL048C_ORF	2.078234452	0.820833333	0.394966666	1.734915037	0.927423938	9.629551074	YJL023C_ORF	0.267871265	0.578452381	2.159441702	1.474863373	90.18571682	87.7965093	YHR043C_ORF	2.516256735	0.796666667	0.316607863	1.701668939	1.216839767	8.759439345	YDR171W_ORF	1.24936922	0.8915	0.713560079	1.936852858	2.484377703
		YBR252W_ORF	0.741495771	0.706666667	0.953028587	1.520718664	43.17238235	52.79995446	YPL002C_ORF	1.158194668	0.52	0.448974611	1.424172938	50.70461554	53.46621922	YLR297W_ORF	0.990608442	0.530416667	0.535445333	1.445413517	65.5056937	52.1315353	YBR268W_AAA_22_NCR	2.077559874	1.2134375	0.584068606	2.189617901	0.927423938	9.644782945	YMR272C_ORF	0.267815196	0.675	2.520394694	1.546380726	90.18571682	87.79189219	YJR112W-A_ONO_ORF	2.513895551	0.906666667	0.360662028	1.837720029	1.216839767	8.803513171	YPL019C_ORF	1.247311565	1.1445	0.91757347	2.635846283	2.484377703
		YML034C-A_ORF	0.741339694	0.555	0.748644656	1.490858276	43.17238235	52.81040044	YLR321C_ORF	1.157785556	0.5575	0.481522677	1.43119477	50.70461554	53.47693833	YOL093W_ORF	0.989978526	1.145416667	1.157011629	2.879741469	65.5056937	52.11559447	YER011W_ORF	2.075545831	0.7625	0.367373242	1.656717647	1.313283347	9.690336055	YMR194W_INT_1	0.26770339	0.64	2.390705625	1.676705154	90.18571682	87.7826949	YDL224C_ORF	2.508966336	0.77	0.306899295	1.675374781	1.216839767	8.895897981	YNL160W_ORF	1.245997518	1.0758	0.863404609	2.289769446	2.484377703
		YDL060W_ORF	0.741192772	0.825	1.113070757	1.547333611	43.17238235	52.820233	YDL055C_ORF	1.156864719	0.5475	0.473261904	1.428066406	50.70461554	53.50109253	YJL029C_ORF	0.989949341	0.673778695	0.680619368	1.54037552	65.5056937	52.11485841	YFL022C_ORF	2.075421583	0.591666667	0.285082641	1.502943862	1.313283347	9.693150011	YJL069C_ORF	0.267412284	0.705833333	2.639494801	1.773619363	90.18571682	87.75880896	YDL122W_ORF	2.506469712	0.513333333	0.204803326	1.422656305	1.216839767	8.942884633	YHR164C_ORF	1.244518317	0.9795	0.787051494	2.130960134	2.484377703
		YOR229W_ORF	0.740402405	0.6775	0.915042948	1.512369531	43.17238235	52.87311582	YJL076W_ORF	1.15659051	0.45	0.389074609	1.354710578	50.70461554	53.50829257	YOR066W_ORF	0.98963846	0.869583333	0.878687893	1.888348384	65.5056937	52.10703125	YKL040C_ORF	2.074353349	0.483333333	0.23300434	1.393795857	1.313283347	9.717361256	YGR007W_ORF	0.267219365	0.6425	2.404391617	1.457009316	90.18571682	87.74302793	YGR090W_ORF	2.504588059	0.523333333	0.208949864	1.428042613	1.216839767	8.978383843	YOL087C_ORF	1.243623875	1.0695	0.859986706	2.372783414	2.484377703
		YDR296W_ORF	0.74024623	0.6875	0.92874502	1.500874001	43.17238235	52.88356309	YDR457W_TIL_9601_9900_57_ORF	1.155890959	0.4425	0.382821577	1.340158193	50.70461554	53.52667624	YGR280C_TIL_5_4__ORF	0.988975312	1.066666667	1.078557425	2.439324879	65.5056937	52.09041838	YLR228C_ORF	2.073901506	0.641666667	0.309400743	1.574842164	1.313283347	9.72761187	YKL218C_ORF	0.267174619	0.673333333	2.52019947	1.358799674	90.18571682	87.73937324	YKL159C_ORF	2.504089842	0.63	0.251588417	1.544913412	1.216839767	8.987795616	YLR121C_ORF	1.24250359	0.9055	0.72877053	1.780032302	2.484377703
		YER114C_ORF	0.739622688	0.574166667	0.77629672	1.450764338	43.17238235	52.92526708	YML107C_ORF	1.155678812	0.4225	0.365586005	1.324003222	50.70461554	53.53225564	YER066W_ORF	0.988925218	0.89875	0.908814927	2.023050215	65.5056937	52.08916805	YMR022W_AAA_24_NCR	2.072135563	1.283333333	0.619328849	2.207275669	1.313283347	9.767729763	YBR177C_ORF	0.267041697	0.599166667	2.243719513	1.507212316	90.18571682	87.72852886	YMR170C_ORF	2.503089952	0.756666667	0.302293038	1.689182577	1.216839767	9.006700156	YPL143W_OCH_DS100_ORF	1.242078738	0.998	0.803491735	1.846057725	2.484377703
		YOR142W_ORF	0.739595824	0.7975	1.078291648	1.551792404	43.17238235	52.92706355	YPR093C_ORF	1.15406408	0.4475	0.387760097	1.343935474	50.70461554	53.57478839	YDL243C_OCH__ORF	0.987700348	1.257083333	1.272737562	2.058652921	65.5056937	52.05879755	YDR335W_ORF	2.071605591	0.94	0.453754327	1.958081131	1.313283347	9.779786624	YPL123C_ORF	0.26701283	0.588333333	2.203389755	1.527261351	90.18571682	87.72617616	YPR113W_ORF	2.502267563	1.89	0.75531491	3.154371292	1.216839767	9.022264496	YIL069C_OCH_DS100_ORF	1.239953786	0.9785	0.789142314	1.838404318	2.484377703
		YAL068C_ORF	0.739507813	0.517666667	0.700015142	1.432071678	43.17238235	52.93294888	YGL213C_ORF	1.153634524	0.585	0.507093007	1.447013684	50.70461554	53.5861227	YLR120C_ORF	0.987440389	0.766666667	0.776418177	1.847015162	65.5056937	52.0524017	YDR408C_ORF	2.071027889	0.853333333	0.412033724	1.767628947	1.313283347	9.792938395	YPR013C_ORF	0.266601032	0.5985	2.244927542	1.560975814	90.18571682	87.69270994	YLR201C_ORF	2.501150693	0.526666667	0.210569746	1.430878739	1.216839767	9.043424821	YCR051W_ORF	1.239907524	0.7155	0.577059164	1.641896625	2.484377703
		YKL141W_ORF	0.739486422	0.610833333	0.826023731	1.525654975	43.17238235	52.93437931	YGR223C_ORF	1.153537236	0.7409375	0.6423178	1.8683485	50.70461554	53.58869086	YAL060W_ORF	0.987406771	1.225	1.240623455	3.19024235	65.5056937	52.05157588	YJL063C_ORF	2.068154934	0.695	0.336048324	1.614506046	1.313283347	9.858483378	YPR164W_ORF	0.266545239	0.624166667	2.341691295	1.62096833	90.18571682	87.68818946	YNL076W_ORF	2.500261041	0.616666667	0.246640913	1.535908679	1.216839767	9.060298977	YOL130W_ORF	1.239740434	0.8035	0.64811954	1.709400483	2.484377703
		YMR031C_ORF	0.738905816	0.735833333	0.995841848	1.519017888	43.17238235	52.97319843	YPL163C_ORF	1.153407578	0.405	0.351133466	1.316920895	50.70461554	53.59211422	YNL152W_ORF	0.987372386	0.503333333	0.509770519	1.417633874	65.5056937	52.0507315	YLL016W_AAA_5_NCR	2.067475979	1.212604167	0.586514271	2.266680959	1.313283347	9.87400755	YPL151C_ORF	0.266444112	0.625	2.345707678	1.535936847	90.18571682	87.6800043	YDR022C_ORF	2.49885753	0.616666667	0.246779442	1.524010542	1.216839767	9.086953368	YML008C_ORF	1.239511013	0.953	0.768851579	2.090919513	2.484377703
		YLR003C_ORF	0.73858529	0.695	0.940988142	1.581979767	43.17238235	52.99462424	YMR267W_ORF	1.153005731	0.45	0.39028427	1.349394114	50.70461554	53.60272889	YHL007C_ORF	0.987128024	0.909166667	0.921022041	2.142220477	65.5056937	52.0447396	YLR183C_ORF	2.064272836	0.604166667	0.29267772	1.526713569	1.313283347	9.947422989	YKL092C_ORF	0.266141696	0.684166667	2.570685759	1.337797913	90.18571682	87.65559159	YEL055C_ORF	2.496594753	0.446666667	0.17891036	1.359801809	1.216839767	9.130013384	YNL030W_ORF	1.239073512	1.065	0.859513168	2.010465732	2.484377703
		YJR121W_ORF	0.736843157	0.656666667	0.891189205	1.512555372	43.17238235	53.11102417	IGR_CHR15:(1004377..1004512)_6	1.151548136	1.1025	0.957406786	1.787810753	50.70461554	53.64129118	YGR205W_ORF	0.986563513	1.206166667	1.222594036	1.950735147	65.5056937	52.03095642	YER047C_ORF	2.063607687	0.728333333	0.352941762	1.641299566	1.313283347	9.962704599	YLR396C_ORF	0.266090053	0.603333333	2.267402805	1.524369825	90.18571682	87.65143248	YNL222W_ORF	2.49638859	0.526666667	0.210971428	1.434552623	1.216839767	9.13394195	YJR066W_ORF	1.238221263	0.723	0.583902104	1.669179402	2.484377703
		YPR164W_ORF	0.736736678	0.609166667	0.826844495	1.550726288	43.17238235	53.11813553	YDR189W_ORF	1.148517941	0.3	0.261206194	1.228303088	50.70461554	53.72176046	YHR026W_ORF	0.98651871	0.995	1.008597191	2.421464838	65.5056937	52.02986604	YDR473C_ORF	2.063197783	0.784166667	0.380073434	1.708587457	1.313283347	9.972128276	YNL037C_ORF	0.265774164	0.608333333	2.288910724	1.486996237	90.18571682	87.62605367	YBR145W_ORF	2.495687792	1.136666667	0.455452269	2.10875343	1.216839767	9.147302778	YIL133C_OCH__ORF	1.237292753	1.2095	0.977537448	2.757290252	2.484377703
		YER171W_ORF	0.736585001	0.623333333	0.846247659	1.484799641	43.17238235	53.12826493	YML021C_ORF	1.147878506	0.4025	0.350646866	1.309925516	50.70461554	53.73879319	YLR378C_ORF	0.986382371	1.229166667	1.246136085	2.509154373	65.5056937	52.02655109	YLR406C_AAA_29_NCR	2.060897333	1.136666667	0.551539685	2.050534734	1.313283347	10.02510407	YPL057C_ORF	0.265665397	0.6325	2.380814394	1.547867001	90.18571682	87.61733999	YPR188C_ORF	2.494162058	0.693333333	0.277982472	1.617274097	1.216839767	9.176426876	YDR292C_ORF	1.234380087	0.722	0.584908982	1.67531477	2.484377703
		YML006C_ORF	0.735836486	0.640833333	0.870890945	1.526776084	43.17238235	53.17824286	YIR028W_ORF	1.147785806	0.5375	0.468292949	1.420549687	50.70461554	53.74126394	YER137C-A_ORF	0.985629793	1.155	1.171839577	2.527912326	65.5056937	52.00833919	YOL143C_ORF	2.0583269	0.655833333	0.318624478	1.555294399	1.313283347	10.08447504	YGL027C_ORF	0.265662101	0.669166667	2.518863867	1.389668113	90.18571682	87.61707617	YDL101C_ORF	2.491867287	1.026666667	0.41200696	2.06297043	1.216839767	9.220322922	YFR050C_ORF	1.234201705	1.004	0.813481294	2.166282805	2.484377703
		YMR210W_ORF	0.735731836	0.485833333	0.660340235	1.409133105	43.17238235	53.18522899	TAG_PROTEIN-A_MARKER	1.147777896	1.013208333	0.882756444	2.22816984	50.70461554	53.7414748	YML100W_ORF	0.985451198	0.979166667	0.993622687	2.414845221	65.5056937	52.00403877	YJL091C_ORF	2.058018629	0.885	0.430025262	1.838401055	1.313283347	10.09160799	YHL038C_ORF	0.265437913	0.608333333	2.291810265	1.571616025	90.18571682	87.59915673	YHR076W_ORF	2.48506028	0.566666667	0.228029345	1.485681752	1.216839767	9.351184074	YKL065C_ORF	1.232896685	1.0155	0.82366999	2.226033132	2.484377703
		YNL007C_ORF	0.734926133	0.6675	0.908254545	1.533309319	43.17238235	53.23900427	YHR078W_ORF	1.147374328	0.5025	0.437956461	1.386272205	50.70461554	53.7522358	YML078W_ORF	0.985215085	1.19	1.207858079	2.449949232	65.5056937	51.99836603	YGL186C_ORF	2.057702781	1.094166667	0.531741842	2.048464216	1.313283347	10.09891906	YOL142W_ORF	0.265347424	0.695	2.619207642	1.487442255	90.18571682	87.59193927	YIL036W_ORF	2.484123453	0.92	0.370351964	1.869347105	1.216839767	9.369270437	YDR188W_ORF	1.23281077	1.012	0.820888351	2.03761141	2.484377703
		YPL046C_ORF	0.734900138	0.605833333	0.824375043	1.493105302	43.17238235	53.2407389	YKR087C_ORF	1.146452665	0.468625	0.40876088	1.358982613	50.70461554	53.77683865	YPL015C_ORF	0.983954085	1.027083333	1.043832582	1.923476422	65.5056937	51.96831343	YNL222W_ORF	2.055225926	0.620833333	0.302075468	1.536708882	1.313283347	10.15635023	YPR058W_ORF	0.265040879	0.609166667	2.298387586	1.491490365	90.18571682	87.56755507	YDR058C_ORF	2.477024737	0.776666667	0.313548208	1.692302858	1.216839767	9.506919354	YBL058W_ORF	1.23018847	0.769944444	0.625875192	1.750675387	2.484377703
		YNL152W_ORF	0.734065243	0.495833333	0.675462213	1.402171531	43.17238235	53.29644179	YHL045W_ORF	1.144692279	0.584821429	0.510898378	1.453703496	50.70461554	53.82393462	IGR_CHR03:(285256..285936)_522	0.982637808	0.956011905	0.972903645	2.317811943	65.5056937	51.93738135	YHR046C_TIL_7_227__ORF	2.054449182	0.94	0.457543564	1.938475057	1.313283347	10.17439662	YJR058C_ORF	0.26499005	0.624166667	2.355434353	1.592117173	90.18571682	87.5635217	YDL019C_ORF	2.473202397	0.856666667	0.346379523	1.793205445	1.216839767	9.581477419	YGR184C_ORF	1.230176704	0.7625	0.619829653	1.734789372	2.484377703
		YGR140W_ORF	0.733948089	0.5575	0.759590505	1.468103795	43.17238235	53.30425647	YJL050W_ORF	1.144326384	0.555	0.485001489	1.462457311	50.70461554	53.83374063	YBR298C_ORF	0.982245662	1.072291667	1.091673608	1.900657292	65.5056937	51.92825254	YLR395C_ORF	2.052143071	0.869166667	0.42354097	1.808962569	1.313283347	10.22807652	YPL048W_ORF	0.26494438	0.615	2.321241916	1.510754102	90.18571682	87.55990014	YNL137C_ORF	2.472746658	0.96	0.388232251	1.873367825	1.216839767	9.590387586	YDR382W_ORF	1.229983252	0.8085	0.657326023	1.822635943	2.484377703
		YLR437C_ORF	0.733339598	0.634166667	0.86476534	1.471401061	43.17238235	53.34483915	YKR058W_ORF	1.144286999	0.475	0.415105651	1.365315673	50.70461554	53.8347965	YIL033C_ORF	0.98167722	0.843333333	0.859073956	1.928796713	65.5056937	51.91509018	YJR010W_ORF	2.048343149	0.614166667	0.299835829	1.514031575	1.313283347	10.31685838	YLR029C_ORF	0.264837975	0.725833333	2.740669393	1.301774597	90.18571682	87.55147125	YMR291W_ORF	2.472413691	1.11	0.448953993	2.057982853	1.216839767	9.596900204	YDL224C_ORF	1.228992914	0.7655	0.622867708	1.696578908	2.484377703
		YNL232W_ORF	0.733184935	0.661666667	0.902455349	1.477901263	43.17238235	53.35515251	YMR258C_ORF	1.142892444	0.535	0.468110541	1.45762836	50.70461554	53.87222715	YOL011W_ORF	0.981579695	0.8275	0.843028849	1.802746889	65.5056937	51.91284035	YJR129C_ORF	2.045614235	1.021666667	0.49944249	1.962487803	1.313283347	10.38087071	YFR052W_ORF	0.264835193	0.609166667	2.300172648	1.507034438	90.18571682	87.55125098	YHR008C_ORF	2.466219579	0.856666667	0.347360257	1.757385268	1.216839767	9.718480222	YLR276C_ORF	1.2279076	1.114722222	0.907822561	2.412534298	2.733295701
		YPL048W_ORF	0.733001036	0.6175	0.842427186	1.488476617	43.17238235	53.36741458	YML100W_ORF	1.14253395	0.4175	0.365415837	1.322883467	50.70461554	53.88186316	YJL097W_ORF	0.98094521	0.8675	0.884351125	2.105387107	65.5056937	51.89826326	YOR049C_ORF	2.044539026	0.8925	0.436528718	1.8742994	1.313283347	10.40615022	SNR34_SNORNA	0.264807424	0.6475	2.445173134	1.546573052	90.18571682	87.54905341	YJL201W_ORF	2.458865496	1.3	0.52869911	2.623157153	1.216839767	9.863882242	YOR157C_ORF	1.226207267	0.881	0.718475599	1.987554898	2.733295701
		YIR035C_ORF	0.73269477	0.604166667	0.824581656	1.464548568	43.17238235	53.38783359	YPR082C_ORF	1.142145088	0.3775	0.330518429	1.289340562	50.70461554	53.89232181	YGR184C_ORF	0.980914931	1.026666667	1.046641899	2.004943151	65.5056937	51.89757021	YIL140W_ORF	2.044199744	1.108333333	0.542184459	2.068649434	1.313283347	10.41413399	YOR212W_ORF	0.264594531	0.635833333	2.403047901	1.470932913	90.18571682	87.53223326	YHR135C_ORF	2.452905552	0.79	0.322067027	1.685916017	1.50309575	9.982560323	YGR097W_ORF	1.225352692	0.9765	0.796913416	2.183854817	2.733295701
		YKL206C_ORF	0.732513654	0.586666667	0.800895196	1.456655782	43.17238235	53.39990748	YER122C_ORF	1.141821394	0.405	0.354696454	1.309772356	50.70461554	53.90103282	YMR124W_ORF	0.980807177	0.56375	0.574781683	1.468996435	65.5056937	51.89510575	YHR013C_ORF	2.044186904	0.565	0.276393513	1.468310214	1.313283347	10.41443622	YJR052W_ORF	0.264264593	0.586666667	2.219997242	1.478183879	90.18571682	87.50626403	YLR048W_OCH__ORF	2.452077638	0.656666667	0.267800112	1.569426551	1.50309575	9.999105846	YLR227W-B_ORF	1.225031053	1.172	0.956710442	2.002524828	2.733295701
		YNL103W_ORF	0.731878255	0.616666667	0.842580938	1.503633938	43.17238235	53.44225828	YBR025C_ORF	1.141093651	0.59125	0.518143274	1.45279456	50.70461554	53.92063405	YKL058W_ORF	0.980565273	0.826666667	0.843051136	1.884553606	65.5056937	51.88958406	YDL112W_ORF	2.042007464	0.856666667	0.41952181	1.822936879	1.313283347	10.46580051	YMR043W_ORF	0.264099589	0.643333333	2.435949775	1.452919286	90.18571682	87.49332177	YDL168W_ORF	2.450264983	0.806666667	0.329216094	1.737988976	1.50309575	10.03538177	YBR243C_ORF	1.225015329	0.76	0.6204004	1.715528878	2.733295701
		YOR111W_ORF	0.730952417	0.606666667	0.829967386	1.500265655	43.17238235	53.50394691	YOR036W_ORF	1.141082599	0.5225	0.457898491	1.399530355	50.70461554	53.92093191	YPR086W_ORF	0.98048729	1.413916667	1.442055068	4.091494657	65.5056937	51.88780726	YML048W_ORF	2.040539464	0.755833333	0.370408584	1.735567147	1.313283347	10.50047417	YHR186C_ORF	0.263796855	0.602592593	2.284305443	1.582325798	90.18571682	87.46965514	YOL123W_ORF	2.450161457	0.956666667	0.39045046	1.971682973	1.50309575	10.03745572	YPR194C_ORF	1.224226759	0.841	0.686964236	1.842936265	2.733295701
		YLR367W_INT_1	0.72891402	0.953333333	1.307881735	1.537644421	43.17238235	53.6396804	YOR070C_ORF	1.140748507	0.455	0.398860921	1.351434131	50.70461554	53.92993836	YJR013W_ORF	0.980418135	0.785445362	0.801133041	1.579964035	65.5056937	51.8862329	IGR_CHR02:(741099..741237)_14	2.033581068	0.939166667	0.461828978	1.847058761	1.313283347	10.66566522	YMR035W_ORF	0.263638347	0.589166667	2.234753305	1.528786261	90.18571682	87.45730421	YGR012W_ORF	2.448307693	0.636666667	0.260043567	1.548708743	1.50309575	10.07463054	YPR114W_ORF	1.223041406	0.9175	0.750179017	1.95714173	2.733295701
		YMR305C_ORF	0.728897496	0.746666667	1.024378147	1.55290904	43.17238235	53.64078023	YFR014C_ORF	1.138589086	0.64	0.562099188	1.499735663	50.70461554	53.98827014	YBR198C_ORF	0.979902663	1.120833333	1.143821091	2.500402295	65.5056937	51.87453673	YOL096C_ORF	2.032606823	0.725833333	0.357094803	1.658635367	1.313283347	10.68890389	YDL160C-A_ONO_ORF	0.263635332	0.686666667	2.604607894	1.701590434	90.18571682	87.45706957	YPR175W_ORF	2.446087963	0.69	0.282083069	1.638334779	1.50309575	10.11924033	YAR014C_ORF	1.219432638	0.728361111	0.597295077	1.687404567	2.733295701
		YLR157W-C_OCH__ORF	0.728655904	0.594166667	0.81542833	1.478264109	43.17238235	53.65685971	YOL002C_ORF	1.136462841	0.57125	0.502656118	1.436557539	50.70461554	54.04590494	YGR227W_ORF	0.978471928	0.92125	0.941519091	2.320060776	65.5056937	51.8424325	YNL220W_ORF	2.03237506	0.9325	0.458822792	1.91503445	1.313283347	10.69443613	YKL189W_ORF	0.263545527	0.626666667	2.377830779	1.590304792	90.18571682	87.4500848	YNL062C_ORF	2.440552423	0.663333333	0.271796388	1.603161733	1.50309575	10.23094392	YAL043C_ORF	1.217777629	0.67	0.550182549	1.596059203	2.733295701
		YNL078W_ORF	0.728227703	0.4875	0.669433473	1.405739065	43.17238235	53.68535521	YBL069W_ORF	1.133403894	0.305	0.269100893	1.23186366	50.70461554	54.12916756	YIR022W_ORF	0.977921412	1.151666667	1.177667911	2.669208881	65.5056937	51.83022026	YGL057C_ORF	2.03232872	0.913041667	0.449258851	1.901645906	1.313283347	10.69554246	YBL005W_AAA_22_NCR	0.263406102	0.670833333	2.546764587	1.405115707	90.18571682	87.43925858	YDR482C_ORF	2.436783419	0.7	0.287263938	1.599692095	1.50309575	10.30737285	YDL206W_ORF	1.216935786	0.9205	0.75640803	2.045768594	2.733295701
		IGR_CHR15:(COMPLEMENT(14771..15044))_108	0.727814373	0.4825	0.662943764	1.391912039	43.17238235	53.71285631	YDR074W_ORF	1.133165325	0.4125	0.364024552	1.319366774	50.70461554	54.13567835	YPR198W_ORF	0.975701169	1.097916667	1.125259149	2.71871663	65.5056937	51.78176207	YDL079C_ORF	2.031498443	0.778333333	0.383132626	1.708013093	1.313283347	10.71537506	YGR280C_TIL_7_28__ORF	0.262898901	0.625833333	2.380509508	1.624201983	90.18571682	87.40005949	YER112W_ORF	2.433385174	1.103333333	0.453414998	2.117373744	1.50309575	10.37654263	YER150W_ORF	1.216310852	0.939	0.772006596	2.158234318	2.733295701
		YKL157W_ORF	0.727078227	0.559166667	0.769059843	1.434053151	43.17238235	53.76182463	YBR028C_ORF	1.133089078	0.4125	0.364049048	1.315179389	50.70461554	54.13775973	YHR163W_ORF	0.975370845	1.0925	1.120086792	2.714698378	65.5056937	51.77466128	YDR490C_ORF	2.031022302	0.578333333	0.284749868	1.479443232	1.313283347	10.72675739	YJR004C_ORF	0.262680486	0.620833333	2.363454334	1.612773683	90.18571682	87.38326898	YBR160W_ORF	2.430532657	0.453333333	0.186516043	1.372916591	1.50309575	10.43479428	YCL057W_ORF	1.215902225	0.865	0.711405886	1.940887739	2.733295701
		YGR088W_ORF	0.726655144	0.890833333	1.22593687	1.503757399	43.17238235	53.78996136	YOR069W_AAA_8_NCR	1.132456854	0.439464286	0.388062719	1.336032783	50.70461554	54.15502786	YGL114W_ORF	0.974417168	0.958333333	0.983493892	2.081204506	65.5056937	51.75431869	YCR075W-A_ONO_ORF	2.029099994	0.568333333	0.280091339	1.480357422	1.313283347	10.77277673	YMR203W_ORF	0.2626723	0.644166667	2.452358575	1.492188129	90.18571682	87.38264071	YJL121C_ORF	2.429598894	0.473333333	0.194819538	1.394056518	1.50309575	10.45390046	YJR104C_ORF	1.215464177	0.79	0.649957453	1.794197361	2.733295701
		YDR330W_ORF	0.726327007	0.605	0.832958149	1.4761571	43.17238235	53.81178048	YGR146C-A_ONO_ORF	1.132041205	0.532416667	0.470315625	1.418488624	50.70461554	54.16639003	YDR293C_ORF	0.973554549	0.729583333	0.749401597	1.74473133	65.5056937	51.73612065	YPL275W_ORF	2.025264697	0.930059524	0.459228626	1.848390777	1.313283347	10.86490781	YOR264W_ORF	0.262484959	0.623333333	2.374739244	1.39956367	90.18571682	87.36828402	YLR228C_ORF	2.429540661	0.41	0.16875618	1.326359805	1.50309575	10.45509262	YBR126C_ORF	1.215220619	0.901	0.741429158	2.0014567	2.733295701
		YPL087W_ORF	0.725053507	0.69	0.951653903	1.482510033	43.17238235	53.8964333	YBR081C_ORF	1.129964509	0.4775	0.422579644	1.373360179	50.70461554	54.22327072	YIR026C_ORF	0.973254469	0.791416667	0.813165202	1.882373313	65.5056937	51.7298351	YMR178W_ORF	2.024450586	0.534166667	0.263857597	1.438030875	1.313283347	10.88451839	YBR233W-A_ORF	0.262341202	0.619166667	2.36015792	1.490214186	90.18571682	87.35729454	YKL098W_ORF	2.429150233	0.853333333	0.351288826	1.768903454	1.50309575	10.46308735	YHR099W_ORF	1.214962276	0.785	0.646110596	1.781589221	2.733295701
		YPR112C_ORF	0.724901761	0.653333333	0.901271549	1.481507551	43.17238235	53.90651738	YIL150C_ORF	1.125802618	0.617375	0.548386538	1.473230362	50.70461554	54.33782558	YKR016W_ORF	0.972206035	0.785625	0.808084883	1.812178272	65.5056937	51.70805686	YDR255C_ORF	2.024369429	0.7125	0.35196145	1.618479585	1.313283347	10.88647435	YNL267W_ORF	0.262269233	0.651666667	2.48472403	1.491457687	90.18571682	87.35180175	YPL029W_ORF	2.428631946	0.806666667	0.332148586	1.741534667	1.50309575	10.47370525	YKL175W_ORF	1.214392748	0.764	0.629121017	1.670847992	2.733295701
		YGL119W_ORF	0.724595873	0.706666667	0.975256267	1.603184692	43.17238235	53.92684289	YGL146C_ORF	1.124526648	0.405	0.360151536	1.311550576	50.70461554	54.37309565	YMR090W_ORF	0.971791515	1.098541667	1.130429366	1.994331875	65.5056937	51.69952466	YML021C_ORF	2.023699571	0.6175	0.305134225	1.526371624	1.313283347	10.90262588	YML010W_OCH__ORF	0.261906751	0.653333333	2.494526509	1.453399101	90.18571682	87.32422704	YFL021W_ORF	2.428384922	1.153333333	0.474938435	2.212142885	1.50309575	10.47876794	YLR048W_OCH__ORF	1.213645653	0.8575	0.706548899	1.828786269	2.733295701
		YPR075C_ORF	0.72405436	0.6525	0.901175431	1.46627802	43.17238235	53.9628191	YDL233W_ORF	1.122834024	0.397261905	0.353802874	1.304379726	50.70461554	54.41999058	YDR342C_ORF	0.971454756	0.926666667	0.953895857	1.968420605	65.5056937	51.69262568	YNR010W_ORF	2.023249927	0.623333333	0.308085188	1.559934552	1.313283347	10.91347483	YBR185C_ORF	0.261743866	0.603541667	2.305848367	1.581725964	90.18571682	87.31188544	YJR076C_ORF	2.425358411	0.5	0.206155098	1.405702036	1.50309575	10.54090102	YDR155C_ORF	1.212815085	0.8695	0.716927099	1.921759291	2.733295701
		YGL228W_ORF	0.723604364	0.679166667	0.938588407	1.48826116	43.17238235	53.99270943	YJR019C_ORF	1.122617571	0.43	0.383033378	1.339330688	50.70461554	54.42599638	YOR165W_ORF	0.971417467	1.139166667	1.172684973	2.733280476	65.5056937	51.69186357	YGR153W_ORF	2.022392765	0.779166667	0.385269706	1.696572171	1.313283347	10.93417236	YMR125W_ORF	0.26133399	0.615833333	2.356499183	1.445153827	90.18571682	87.2809657	YNL337W_ORF	2.422479619	0.886666667	0.366016151	1.810767253	1.50309575	10.60018287	YPL104W_ORF	1.212218172	0.9115	0.751927352	2.056502404	2.733295701
		YPR202W_OCH__ORF	0.722684715	0.852666667	1.179859832	1.997416492	43.17238235	54.05377929	YOR133W_AAA_7_NCR	1.121449403	0.4625	0.412412721	1.371053158	50.70461554	54.45844341	YLR223C_ORF	0.971229536	1.232083333	1.268580998	3.082022652	65.5056937	51.68802807	YML099C_ORF	2.019561103	0.691666667	0.342483654	1.596107507	1.313283347	11.00269672	YHL040C_ORF	0.261316422	0.6025	2.305633891	1.589142082	90.18571682	87.27964485	YJR104C_ORF	2.421213552	0.596666667	0.246432896	1.527908091	1.50309575	10.62631051	YNL168C_ORF	1.21143864	0.674	0.5563633	1.594228975	2.733295701
		YBR141C_ORF	0.722133911	0.534166667	0.739705834	1.431864715	43.17238235	54.09034539	IGR_CHR02:(172042..172201)_24	1.121147786	0.485	0.43259239	1.369944461	50.70461554	54.46683061	YDL014W_ORF	0.970632063	1.188333333	1.224288151	2.325504953	65.5056937	51.67589478	YJL146W_ORF	2.019087047	0.373333333	0.18490205	1.296095159	1.313283347	11.01419097	YOR245C_ORF	0.260798293	0.605	2.319800457	1.468815599	90.18571682	87.24085028	YNL026W_ORF	2.417164356	0.88	0.364062956	1.786424888	1.50309575	10.7101031	YHR201C_ORF	1.210985287	0.7455	0.615614416	1.71280885	2.733295701
		SNR42_SNORNA	0.721579462	0.813333333	1.127156989	1.5597848	43.17238235	54.1271456	YPR065W_ORF	1.120636972	0.7575	0.675954853	1.576113852	50.70461554	54.48104389	YKL043W_ORF	0.970353628	0.950416667	0.979453922	2.152046222	65.5056937	51.6702719	YPR091C_ORF	2.017161244	0.563333333	0.279270353	1.471040631	1.313283347	11.06095136	YGL049C_ORF	0.260076721	0.6025	2.316624097	1.576882357	90.18571682	87.18735064	YGR235C_ORF	2.417159814	0.69	0.28545899	1.587261624	1.50309575	10.71019728	YNL208W_ORF	1.210556613	0.8995	0.743046621	1.859887796	2.733295701
		YOL073C_ORF	0.721489214	0.653333333	0.905534443	1.480398322	43.17238235	54.13313484	YER016W_ORF	1.119271418	0.475	0.424383212	1.365361832	50.70461554	54.51909483	YDL155W_ORF	0.970288728	0.955583333	0.984844311	2.067329679	65.5056937	51.66896414	YLR240W_ORF	2.016691618	0.795	0.394209999	1.714651058	1.313283347	11.07237044	YPL217C_ORF	0.259583766	0.619166667	2.385228769	1.513213498	90.18571682	87.1511581	YBR138C_ORF	2.412939004	0.66	0.273525356	1.592603474	1.50309575	10.7979147	YJR147W_ORF	1.209703683	0.8855	0.731997441	1.78844679	2.733295701
		YJL124C_ORF	0.721396876	0.6075	0.842116205	1.444409888	43.17238235	54.13926255	YBR147W_ORF	1.118947305	0.5575	0.498236152	1.520526141	50.70461554	54.52813785	YGR134W_ORF	0.970124069	0.984583333	1.014904552	1.766017725	65.5056937	51.66565108	YOL116W_ORF	2.015673928	0.584166667	0.289812086	1.484607546	1.313283347	11.09713752	YDR109C_ORF	0.259295866	0.569166667	2.195047208	1.482178266	90.18571682	87.13015578	YFL016C_ORF	2.407324299	0.646666667	0.268624658	1.559557007	1.50309575	10.91519112	YDR212W_ORF	1.208128184	0.9095	0.752817468	1.991381197	2.733295701
		YBR177C_ORF	0.720736548	0.574166667	0.796638755	1.47558051	43.17238235	54.18307695	YGR144W_ORF	1.118315548	0.6675	0.596879835	1.502749547	50.70461554	54.54577729	YDL040C_ORF	0.96925793	1.13	1.165840346	2.858957794	65.5056937	51.64833898	YBR177C_ORF	2.014726909	0.728333333	0.361504743	1.648929631	1.313283347	11.12021134	YPL008W_ORF	0.259196614	0.59287037	2.287338405	1.442709408	90.18571682	87.12293857	YBL081W_ORF	2.403311741	1.146666667	0.477119405	2.150309378	1.50309575	10.99941663	YOL113W_ORF	1.207989454	0.791	0.654807041	1.748395889	2.733295701
		YIR031C_ORF	0.720717927	0.5425	0.752721668	1.441349634	43.17238235	54.18431238	YDR380W_ORF	1.118154263	0.403	0.360415386	1.308227761	50.70461554	54.55028329	YOR039W_ORF	0.968280394	1.080416667	1.115809711	2.394082941	65.5056937	51.62903293	YGR001C_INT_2	2.013857304	0.780833333	0.387730219	1.707981057	1.313283347	11.14142164	YLR361C_ORF	0.259073304	0.561666667	2.16798357	1.453829705	90.18571682	87.11398856	YPR051W_ORF	2.400230373	0.75	0.312470006	1.645448893	1.50309575	11.06433035	YBR036C_ORF	1.207192088	0.886	0.733934565	1.964664292	2.733295701
		YLR102C_ORF	0.720601567	0.552166667	0.766257932	1.464662415	43.17238235	54.19203196	Q0160_ORF	1.117142278	0.41525	0.371707354	1.319264624	50.70461554	54.57858146	YJR121W_ORF	0.967757016	1.234166667	1.275285682	3.333907444	65.5056937	51.61879774	YKL098W_ORF	2.013824659	0.998333333	0.495739949	1.974285385	1.313283347	11.14221828	YPL022W_ORF	0.258989609	0.594166667	2.294171833	1.427401999	90.18571682	87.10792441	YJR074W_ORF	2.399626022	1.16	0.48340866	2.11036564	1.50309575	11.07708581	YNL329C_ORF	1.204814341	0.73	0.605902482	1.630955647	2.733295701
		YMR062C_ORF	0.720485821	0.788333333	1.094169115	1.45725008	43.17238235	54.19971044	YER161C_ORF	1.115895394	0.665	0.595933995	1.50255343	50.70461554	54.61350802	YCR051W_ORF	0.967250181	0.88875	0.918841906	1.852356689	65.5056937	51.60895345	YGR017W_ORF	2.010072742	0.808333333	0.402141334	1.707084207	1.313283347	11.23398213	YPL214C_ORF	0.258560723	0.5725	2.214180075	1.467936944	90.18571682	87.07698312	YBR070C_ORF	2.398680606	0.843333333	0.35158217	1.749269008	1.50309575	11.09705555	YER074W_OCH_DS100_ORF	1.202853344	0.907	0.754040386	1.930960903	2.733295701
		YIR020C_ORF	0.720348933	0.4575	0.635108874	1.376950198	43.17238235	54.20879106	YMR242C_ORF	1.115784386	0.46	0.412266031	1.365685557	50.70461554	54.61662065	YLR343W_ORF	0.966919123	0.74625	0.771781199	1.853872197	65.5056937	51.60255909	YCR035C_ORF	2.008390202	0.719166667	0.358081147	1.669676524	1.313283347	11.2752645	YCR051W_ORF	0.257678133	0.6125	2.376996422	1.392382886	90.18571682	87.0140212	YML061C_ORF	2.397387946	0.6	0.250272385	1.52845106	1.50309575	11.12439104	YHR021C_ORF	1.201789639	1.013	0.84290958	2.030820273	2.733295701
		YGL096W_ORF	0.719716671	0.55	0.764189607	1.459707224	43.17238235	54.25072683	YER033C_ORF	1.114123081	0.47	0.421856443	1.362435864	50.70461554	54.66326585	YNL054W-A_ORF	0.966749564	1.194166667	1.235238898	2.254883658	65.5056937	51.59929503	YDR302W_ORF	2.008099006	0.93	0.463124576	1.850817324	1.313283347	11.28241744	YDR297W_ORF	0.257478665	0.6325	2.456514214	1.374053706	90.18571682	86.99992532	YDL048C_ORF	2.395509594	0.703333333	0.293604891	1.625642012	1.50309575	11.16417595	YGR060W_ORF	1.20140402	0.9155	0.762025085	1.902196259	2.733295701
		YLR443W_ORF	0.719666994	0.543333333	0.754978814	1.422032103	43.17238235	54.25402132	YGR279C_TIL_9_53__ORF	1.113652012	1.1225	1.00794502	1.791296462	50.70461554	54.67651354	YDR388W_ORF	0.966039368	0.985833333	1.020489813	2.144272231	65.5056937	51.58570414	YKR044W_ORF	2.007001732	0.6325	0.315146714	1.551159476	1.313283347	11.30939277	YGR286C_ORF	0.256859869	0.6125	2.384568684	1.402168821	90.18571682	86.9565134	YPL104W_ORF	2.39103766	0.566666667	0.236996128	1.488343707	1.50309575	11.25919988	YOR181W_ORF	1.201149602	0.8845	0.736377882	1.881939927	2.733295701
		YEL066W_ORF	0.719066733	0.665833333	0.925968763	1.485353078	43.17238235	54.29382457	YML116W_ORF	1.112922502	0.397864583	0.357495318	1.303420335	50.70461554	54.6970478	YGR063C_ORF	0.965850028	1.321666667	1.3683974	3.189338599	65.5056937	51.58210276	YER119C_ORF	2.006432748	0.928333333	0.46267852	1.827826692	1.313283347	11.32339424	YHR013C_ORF	0.256821828	0.594166667	2.313536471	1.43918335	90.18571682	86.95386034	YMR242C_ORF	2.386712696	0.74	0.310049886	1.640840204	1.50309575	11.35150982	YPR159W_ORF	1.201096983	0.8755	0.728916992	1.967810233	2.733295701
		YOR316C_ORF	0.718760913	0.49	0.681728779	1.416316454	43.17238235	54.31410006	YJL094C_ORF	1.112708492	0.5675	0.510016778	1.543783797	50.70461554	54.703076	YGR257C_ORF	0.965634736	1.340416667	1.388119769	3.208241954	65.5056937	51.578019	YNL311C_ORF	2.006017811	0.694166667	0.346042125	1.61177083	1.313283347	11.3336108	YDR398W_ORF	0.256763492	0.601666667	2.343271867	1.402710057	90.18571682	86.94979533	YIL108W_ORF	2.384555932	0.75	0.314523971	1.649722548	1.50309575	11.39769312	YGL189C_ORF	1.199566158	1.0385	0.865729658	1.859210747	2.733295701
		IGR_CHR02:(234361..234579)_68	0.718389857	0.674166667	0.938441237	1.531408339	43.17238235	54.3386975	YOR376W-A_ONO_ORF	1.11167363	1.361607143	1.224826339	2.186161896	50.70461554	54.73225322	YOR355W_ORF	0.963442416	0.671666667	0.697152892	1.538185497	65.5056937	51.53711519	YLR258W_ORF	2.005704672	0.535	0.26673917	1.438397085	1.313283347	11.34132417	IGR_CHR07:(549469..550469)_437	0.256508676	0.605892857	2.36207549	1.483473462	90.18571682	86.93208977	YDL033C_ORF	2.381389974	0.8	0.335938258	1.724099528	1.50309575	11.46566798	YDR276C_ORF	1.198899738	1.1825	0.98632101	1.881417826	2.733295701
		YOR382W_ORF	0.717467952	0.579166667	0.807236985	1.430065221	43.17238235	54.39979646	YPR041W_ORF	1.111444473	0.545277778	0.490602807	1.469957082	50.70461554	54.73872026	YOR294W_ORF	0.96269612	0.626666667	0.650949613	1.500569621	65.5056937	51.52347396	YJR144W_ORF	2.003934647	0.645	0.321866784	1.547793916	1.313283347	11.384977	YKR017C_ORF	0.256494324	0.551197917	2.148967306	1.471404932	90.18571682	86.93109497	YHR024C_ORF	2.379780394	1.173333333	0.493042693	2.096269217	1.50309575	11.50030932	YGL234W_ORF	1.198769158	0.898	0.749101688	1.903700547	2.733295701
		YJR008W_ORF	0.717359883	0.677291667	0.944144888	1.529222694	43.17238235	54.40695733	YER186C_ORF	1.110374337	0.4375	0.394011268	1.338136619	50.70461554	54.76894985	YOR163W_ORF	0.961987807	0.873333333	0.907842415	2.142399374	65.5056937	51.51065996	YIL088C_ORF	2.000473842	0.706666667	0.353249641	1.604636771	1.313283347	11.47058813	YPL086C_ORF	0.255958888	0.576666667	2.25296598	1.432367681	90.18571682	86.89416938	YLR244C_ORF	2.378210727	0.636666667	0.267708265	1.535441394	1.50309575	11.53414544	YER083C_ORF	1.198094464	0.7655	0.638931255	1.736191678	2.733295701
		YIL173W_ORF	0.717150543	0.673333333	0.93890096	1.538873255	43.17238235	54.42082787	YPR009W_ORF	1.108386529	0.58	0.523283155	1.440915716	50.70461554	54.82523015	YKL160W_ORF	0.961483877	1.075	1.11806347	2.702967888	65.5056937	51.50162224	YPL214C_ORF	2.000425688	1.005833333	0.502809647	1.991816969	1.313283347	11.47178176	YPL110C_ORF	0.255813603	0.6275	2.452957907	1.449842425	90.18571682	86.88421317	YBL112C_ORF	2.377701395	1.15	0.483660397	2.189699403	1.50309575	11.54513613	YLR202C_ORF	1.195914645	1.1225	0.938612137	2.597961864	2.733295701
		YOR160W_ORF	0.716982957	0.71	0.990260637	1.529749338	43.17238235	54.43193103	YOR243C_ORF	1.107738142	0.355	0.320472851	1.270192914	50.70461554	54.84362368	YDR134C_ORF	0.961378298	0.843333333	0.877212784	2.061948806	65.5056937	51.49973704	YDR022C_ORF	1.99908667	0.720833333	0.360581332	1.636360558	1.313283347	11.50499962	YLR189C_ORF	0.255798711	0.619166667	2.420523018	1.494288394	90.18571682	86.88319414	YKR072C_ORF	2.376505198	0.613333333	0.25808205	1.51130636	1.50309575	11.57097044	YLL018C_ORF	1.195528687	0.94	0.786263023	2.083921587	2.733295701
		YPL075W_ORF	0.716638674	0.689166667	0.961665469	1.521003846	43.17238235	54.45473898	YDR391C_ORF	1.106880013	0.335	0.302652497	1.257521851	50.70461554	54.86799433	YDL133W_ORF	0.960949955	1.154166667	1.201068443	2.210865349	65.5056937	51.49211813	YER120W_ORF	1.997191205	1.110833333	0.556197789	2.118440102	1.313283347	11.55210965	YPL161C_ORF	0.255715709	0.565833333	2.212743737	1.491088557	90.18571682	86.87751989	YER047C_ORF	2.375163948	0.693333333	0.291909674	1.621098668	1.50309575	11.59997415	YDR457W_TIL_9301_9600_68_ORF	1.195196869	1.000533333	0.837128476	2.362787723	2.733295701
		YPR199C_ORF	0.716400377	0.643333333	0.898008089	1.547802235	43.17238235	54.47052394	YPR056W_ORF	1.104926376	0.3475	0.314500593	1.276010121	50.70461554	54.9235922	YJR004C_ORF	0.960746278	0.909583333	0.946746664	2.251891304	65.5056937	51.48851193	YPL212C_ORF	1.997052171	1.375833333	0.688932094	2.520174844	1.313283347	11.55556928	SNR70_SNORNA	0.255658888	0.610833333	2.389251313	1.588205588	90.18571682	86.87364051	YML125C_ORF	2.37187408	0.693333333	0.292314562	1.622378987	1.50309575	11.6712799	YGR118W_ORF	1.194801144	0.866	0.724806805	1.756008479	2.733295701
		YCL002C_OCH__ORF	0.716081079	0.659166667	0.920519597	1.472888159	43.17238235	54.49167231	YHR119W_ORF	1.103557912	0.5371875	0.486777807	1.428856579	50.70461554	54.96263186	YMR259C_ORF	0.96069144	1.337916667	1.392660131	3.593329043	65.5056937	51.48754283	YPR184W_ORF	1.995670027	0.560833333	0.281025082	1.475290617	1.313283347	11.58999179	YLR050C_ORF	0.255532234	0.606666667	2.374129701	1.474445472	90.18571682	86.86500839	YLR387C_ORF	2.367858572	0.703333333	0.297033506	1.641601138	1.50309575	11.75863007	YKL004W_ORF	1.190534998	0.9615	0.807620105	2.202861395	2.733295701
		YNL264C_ORF	0.715881288	0.6825	0.953370358	1.545750143	43.17238235	54.50490402	YAL014C_OCH__ORF	1.102753576	0.6325	0.573564225	1.479120887	50.70461554	54.98561453	YBR158W_TIL_2_203__ORF	0.959854513	1.047528695	1.091341115	2.160620281	65.5056937	51.47284885	YIR023W_ORF	1.995025461	0.763333333	0.382618342	1.708200922	1.313283347	11.60606359	YNL096C_ORF	0.255252669	0.69	2.703203856	1.240662693	90.18571682	86.8460278	YHR061C_ORF	2.365931217	0.67	0.283186593	1.57111192	1.50309575	11.80067995	YPR026W_ORF	1.190110867	1.1224375	0.943136922	2.57729202	2.733295701
		YGR186W_ORF	0.715614218	0.715	0.999141692	1.486330308	43.17238235	54.52259003	YGR102C_ORF	1.102684308	0.4225	0.383155902	1.329957202	50.70461554	54.98759503	YDR412W_ORF	0.959642301	1.198125	1.248512074	2.260166179	65.5056937	51.46915175	YJL033W_ORF	1.989898778	0.939166667	0.471967055	2.015439288	1.313283347	11.73431903	IGR_CHR02:(COMPLEMENT(553772..553931))_63	0.255176627	0.6225	2.43948675	1.386421694	90.18571682	86.84088251	YDR087C_ORF	2.364874434	0.95	0.40171266	1.984759453	1.50309575	11.82377028	YGR255C_ORF	1.187699991	0.812666667	0.684235642	1.803151106	2.733295701
		YIL124W_ORF	0.715405984	0.680833333	0.951674082	1.514981822	43.17238235	54.53637855	YKL098W_ORF	1.102012363	0.595	0.539921347	1.453737821	50.70461554	55.0068174	YEL032W_ORF	0.95913924	1.23925	1.292043896	2.662071962	65.5056937	51.46043395	YDR231C_ORF	1.988833753	0.684166667	0.34400395	1.610815002	1.313283347	11.76105785	YOR360C_ORF	0.254930532	0.671666667	2.63470468	1.531691323	90.18571682	86.82428238	YGR204W_ORF	2.364850003	0.826666667	0.349564102	1.757731474	1.50309575	11.82430439	YDL012C_ORF	1.18766718	0.728	0.612966336	1.682033999	2.733295701
		YBR131W_ORF	0.714940747	0.575	0.804262454	1.446208473	43.17238235	54.56718129	YER124C_ORF	1.101639407	0.445	0.403943429	1.348808103	50.70461554	55.01749471	YOR127W_ORF	0.958309117	0.647083333	0.675234454	1.514809314	65.5056937	51.44619106	YGR244C_ORF	1.98868804	0.8375	0.421131914	1.868566266	1.313283347	11.7647187	YLR078C_ORF	0.254746933	0.609166667	2.391262024	1.62752457	90.18571682	86.81194914	YNL229C_ORF	2.363963713	0.69	0.291882653	1.640333455	1.50309575	11.8436886	YLR203C_ORF	1.187591777	1.3015	1.095915301	2.862302747	2.733295701
		YEL062W_ORF	0.714575589	0.714166667	0.99942774	1.556042415	43.17238235	54.59135434	YDR007W_ORF	1.101160352	0.7225	0.656126057	1.547194607	50.70461554	55.03121801	YOR343W-B_ORF	0.958243012	1.074166667	1.120975215	2.573570189	65.5056937	51.4450645	YOL017W_ORF	1.987701438	0.654166667	0.329107105	1.603388288	1.313283347	11.78952185	YNL129W_ORF	0.254613905	0.62	2.435059466	1.467881264	90.18571682	86.80304052	YEL050C_ORF	2.362037359	0.493333333	0.208859242	1.41659961	1.50309575	11.88587882	YKR044W_ORF	1.186438923	0.8375	0.705893901	1.885792467	2.733295701
		YGL236C_ORF	0.71301975	0.48	0.673193133	1.40077139	43.17238235	54.69431454	YGR240C-A_ONO_ORF	1.10030907	0.5	0.454417776	1.391132122	50.70461554	55.05562789	YNL023C_ORF	0.957978518	1.0525	1.098667643	2.10805588	65.5056937	51.44056826	YOR294W_ORF	1.987167094	0.88	0.442841472	1.932692288	1.313283347	11.80296695	YIR009W_ORF	0.254284722	0.6575	2.585684243	1.687539745	90.18571682	86.78109543	YMR125W_INT_1	2.361481949	1.07037037	0.453262144	2.082481623	1.50309575	11.89805809	YDR483W_ORF	1.184533735	0.9615	0.811711791	2.179286817	2.733295701
		YNR067C_ORF	0.712938734	0.625	0.876653168	1.467069348	43.17238235	54.6996744	YGL047W_ORF	1.10020826	0.3475	0.315849292	1.264440598	50.70461554	55.05852053	YLR019W_ORF	0.957446869	0.807916667	0.84382402	1.735912985	65.5056937	51.43158514	YDR009W_ORF	1.985213697	1.044166667	0.525971924	2.01650526	1.313283347	11.85218801	YOR040W_ORF	0.254065391	0.57	2.24351691	1.490930267	90.18571682	86.76655267	YGR279C_ORF	2.3596876	1.003333333	0.425197528	2.039472968	1.50309575	11.93745096	YOR375C_ORF	1.184003969	0.9025	0.762244066	1.912578337	2.733295701
		YJL204C_ORF	0.712630397	0.586666667	0.823241149	1.457012905	43.17238235	54.72007194	YIL064W_ORF	1.099605397	0.3775	0.343304972	1.292576481	50.70461554	55.07582792	YNL026W_ORF	0.956349884	1.188333333	1.242571734	3.629111502	65.5056937	51.41328001	YER146W_ORF	1.980302792	0.760833333	0.384200505	1.721636732	1.313283347	11.97641674	YHR033W_ORF	0.253795343	0.705833333	2.781112233	1.242253377	90.18571682	86.74873446	YDR467C_ORF	2.358713426	1.406666667	0.596370314	2.430556822	1.50309575	11.95886702	YCR031C_ORF	1.183546306	1.0205	0.862239183	1.799658403	2.733295701
		YPL078C_ORF	0.711779084	0.836666667	1.175458348	1.474159111	43.17238235	54.77637792	YBR118W_OCH_DS100_ORF	1.099319602	0.5625	0.511680133	1.480229919	50.70461554	55.08403799	YMR263W_ORF	0.954743999	1.041875	1.091261114	2.35607899	65.5056937	51.38704251	YHR156C_ORF	1.977971469	0.7775	0.393079482	1.718126535	1.313283347	12.03563428	YKL025C_ORF	0.253231329	0.5775	2.28052351	1.447853414	90.18571682	86.71183213	YMR244C-A_ORF	2.357371187	0.573333333	0.243208764	1.494484372	1.50309575	11.98840822	YML073C_ORF	1.181348135	1.1825	1.000975043	2.056498275	2.733295701
		YMR056C_ORF	0.7117517	0.694166667	0.975293304	1.505998121	43.17238235	54.77818886	YDR286C_ORF	1.099263347	0.4675	0.425284807	1.365144091	50.70461554	55.08565443	YNL007C_ORF	0.954413986	1.0875	1.139442648	2.761086104	65.5056937	51.38173299	YGR204W_ORF	1.977353422	0.6325	0.319872003	1.52554979	1.313283347	12.05135945	YJL164C_ORF	0.252713496	0.645833333	2.555594943	1.500820654	90.18571682	86.6783259	YFR003C_ORF	2.35603182	0.924761905	0.392508241	1.877057026	1.50309575	12.01792508	YCL040W_ORF	1.180977608	0.8465	0.716779043	1.856785955	2.733295701
		YML116W_ORF	0.711653616	0.55	0.772847896	1.494168842	43.17238235	54.784675	YJR025C_ORF	1.098426148	0.57	0.518924282	1.434316024	50.70461554	55.10972614	YIR020C_ORF	0.954325733	0.495	0.518690823	1.428772481	65.5056937	51.38031786	YLR199C_ORF	1.976767986	0.753333333	0.381093451	1.680482247	1.313283347	12.06626506	YOR226C_ORF	0.252491619	0.596666667	2.363114745	1.495471584	90.18571682	86.66407984	YHR041C_ORF	2.355773554	1.476666667	0.626828782	2.490004012	1.592761372	12.0236212	YCR024C-B_ONO_ORF	1.180669847	0.975	0.825802406	2.04155395	2.733295701
		YOR035C_ORF	0.711587753	0.554166667	0.77877488	1.452772702	43.17238235	54.78903035	YNL026W_ORF	1.097094317	0.5675	0.51727549	1.428864574	50.70461554	55.14807974	YDL078C_ORF	0.953786331	1.063333333	1.114854867	2.371900597	65.5056937	51.37171221	YPR169W_ORF	1.975754658	0.456666667	0.231135311	1.370261388	1.313283347	12.09208844	YNL299W_ORF	0.25195554	0.559166667	2.219306894	1.477678733	90.18571682	86.62993533	YAL044W-A_ORF	2.354861258	0.783333333	0.332645217	1.687329678	1.592761372	12.04375365	YGL147C_ORF	1.180585828	1.0005	0.847460622	2.102859825	2.733295701
		YNL024C_ORF	0.711333161	0.6875	0.966495079	1.536693385	43.17238235	54.80586483	YBR123C_ORF	1.096255134	0.42	0.383122493	1.320220743	50.70461554	55.17228391	YJL196C_ORF	0.953668876	0.921666667	0.966443059	2.312861462	65.5056937	51.36984827	YCR071C_ORF	1.975616095	0.617083333	0.312349821	1.530559255	1.313283347	12.09562184	YLR134W_OCH__ORF	0.251757571	0.600833333	2.386555175	1.4582157	90.18571682	86.61742503	YIL086C_ORF	2.354650183	0.836666667	0.355325251	1.75447617	1.592761372	12.0484142	YLR035C-A_ORF	1.180522885	1.328	1.124925249	1.902511063	2.733295701
		YKL165C_ORF	0.71130494	0.773333333	1.087203659	1.558165922	43.17238235	54.80773084	YOR377W_ORF	1.094900825	0.4075	0.372179827	1.310387376	50.70461554	55.21140698	YLR074C_ORF	0.953415631	0.831666667	0.87230232	1.945595955	65.5056937	51.36584151	YBL005W_AAA_22_NCR	1.974935029	1.426666667	0.722386633	2.327074514	1.313283347	12.11299732	YBL099W_ORF	0.251651527	0.645833333	2.56637955	1.334434253	90.18571682	86.61074585	YPR081C_ORF	2.354476308	0.433333333	0.184046589	1.345950973	1.592761372	12.05225411	YNL144C_ORF	1.177894917	0.9725	0.825625433	2.131703537	2.733295701
		YKR046C_ORF	0.711178268	0.525	0.738211533	1.407956593	43.17238235	54.81610615	YNL062C_ORF	1.09269865	0.3	0.274549621	1.227063021	50.70461554	55.27518446	YOR247W_ORF	0.95337682	0.895833333	0.939642452	1.778604538	65.5056937	51.36522892	YKR021W_ORF	1.972371072	0.823809524	0.417674714	1.71664214	1.313283347	12.1785294	YGR166W_ORF	0.251631366	0.525833333	2.08969709	1.447272186	90.18571682	86.60947773	YGR062C_ORF	2.352273736	0.703333333	0.299001482	1.608869989	1.592761372	12.10095297	YLR192C_ORF	1.177649611	0.894	0.759139214	2.014207879	2.733295701
		YGL223C_ORF	0.710226826	0.521666667	0.734507129	1.413467381	43.17238235	54.87900271	YNL334C_ORF	1.092615267	0.485	0.443889093	1.36952846	50.70461554	55.27760324	YHR094C_OCH__ORF	0.95252751	0.933125	0.9796305	1.658799586	65.5056937	51.35192057	YPR120C_ORF	1.97134962	0.661666667	0.335641461	1.558972321	1.313283347	12.20468952	YER164W_ORF	0.251300097	0.5525	2.1985666	1.497163013	90.18571682	86.58872126	YNL182C_ORF	2.351460814	0.41	0.174359699	1.329764422	1.592761372	12.11895323	YNL098C_ORF	1.177537876	0.9	0.764306625	1.86033167	2.733295701
		YLR397C_ORF	0.709913932	0.59	0.831086662	1.435702166	43.17238235	54.89968263	YGR073C_ORF	1.09229013	0.4625	0.423422301	1.350650471	50.70461554	55.2870376	YCR032W_OCH__ORF	0.952093788	0.7975	0.837627564	1.746875033	65.5056937	51.34519602	YKL151C_ORF	1.970836624	0.76	0.385623035	1.723925073	1.313283347	12.21783903	YDR079C-A_ORF	0.251135364	0.606666667	2.415695891	1.582892372	90.18571682	86.57845576	YNL258C_ORF	2.351124326	0.373333333	0.158789278	1.297560497	1.592761372	12.12640815	YIL062C_ORF	1.17688009	1.0065	0.855227315	2.094253187	3.543499343
		YJL191W_INT_1	0.709400797	0.588333333	0.829338416	1.460744338	43.17238235	54.93359236	YBR095C_ORF	1.091489	0.4125	0.377924102	1.322509163	50.70461554	55.31030218	YER008C_ORF	0.952060788	1.038958333	1.091273106	2.524991206	65.5056937	51.34468637	YPL111W_ORF	1.968922037	0.589166667	0.299233111	1.494493377	1.313283347	12.26698242	YOR154W_ORF	0.251057905	0.550833333	2.194048952	1.501639302	90.18571682	86.57364179	YGL110C_ORF	2.347601344	0.506666667	0.215823129	1.430521392	1.592761372	12.20460775	YAR075W_ORF	1.176390073	0.8685	0.738275526	1.877518347	3.543499343
		YGL257C_ORF	0.709394327	0.753333333	1.061938762	1.550755215	43.17238235	54.9340199	YPL133C_ORF	1.090991522	0.47	0.430800781	1.369014674	50.70461554	55.32476204	YNL243W_ORF	0.950887217	1.2375	1.301416171	2.702947707	65.5056937	51.32674395	YNL292W_ORF	1.968887788	1.260833333	0.640378462	2.351872473	1.313283347	12.26786248	YLR454W_ORF	0.250953295	0.598333333	2.384241786	1.388825719	90.18571682	86.56715361	YPR031W_ORF	2.346617238	0.796666667	0.339495787	1.714661816	1.592761372	12.22650005	YML026C_OCH__ORF	1.175646054	1.278	1.087061872	2.439525439	3.543499343
		YER143W_ORF	0.707794464	0.538333333	0.760578615	1.421836238	43.17238235	55.03970752	SNR62_SNORNA	1.089543331	0.408958333	0.375348388	1.311307546	50.70461554	55.3669134	YMR035W_ORF	0.950694703	1.247916667	1.312636605	4.147550786	65.5056937	51.32383453	YGR174W-A_ONO_ORF	1.967927774	0.708333333	0.359938684	1.628195732	1.313283347	12.29254478	YOR220W_ORF	0.250785085	0.591666667	2.359257793	1.498432862	90.18571682	86.55675256	YFR033C_ORF	2.346033613	0.69	0.294113433	1.582084354	1.592761372	12.23949323	YKL060C_ORF	1.173635457	1.071	0.912549117	1.843265921	3.543499343
		YMR208W_ORF	0.707633425	0.635	0.897357273	1.468868868	43.17238235	55.0503428	YDR129C_ORF	1.088974572	0.2925	0.268601313	1.222802224	50.70461554	55.38349132	YKR042W_TIL_6_126__ORF	0.950433561	0.880833333	0.926770023	2.006973383	65.5056937	51.31990321	YIL137C_ORF	1.967381202	0.773333333	0.393077525	1.732769457	1.313283347	12.30660922	YDR319C_ORF	0.249904478	0.610833333	2.444267259	1.481052847	90.18571682	86.50294515	YML115C_ORF	2.343740275	1.113333333	0.475024193	2.092337897	1.592761372	12.29062121	YKL038W_ORF	1.171591849	0.665333333	0.567888325	1.584306862	3.543499343
		YOL020W_ORF	0.707563733	0.768333333	1.085885691	1.505319087	43.17238235	55.05494516	YDR266C_ORF	1.088160264	0.33	0.303264152	1.250508647	50.70461554	55.40724939	YER174C_ORF	0.949315218	0.564583333	0.594726938	1.462384963	65.5056937	51.30326598	YPR098C_ORF	1.966323175	1.035	0.526363119	1.951045645	1.313283347	12.333859	YNL207W_ORF	0.249649472	0.5725	2.293215348	1.416167002	90.18571682	86.48756669	YNL215W_ORF	2.341295104	0.513333333	0.219251872	1.416202168	1.592761372	12.34525996	YGL181W_ORF	1.167811168	0.947	0.810918774	2.167169433	3.543499343
		SNR43_SNORNA	0.706956425	0.585	0.827490889	1.433365108	43.17238235	55.09504687	YIL087C_ORF	1.087870881	0.3375	0.310239024	1.26104234	50.70461554	55.4156989	YGR250C_ORF	0.949205042	0.97	1.021907761	2.049764814	65.5056937	51.30164436	YOR259C_ORF	1.964792081	0.448333333	0.228183602	1.36302657	1.313283347	12.37335001	YPL007C_ORF	0.249566592	0.589166667	2.36075935	1.598861875	90.18571682	86.48258828	YJR052W_ORF	2.340635411	0.636666667	0.272005911	1.572131976	1.592761372	12.36002343	YBR012W-B_ORF	1.166969498	1.3115	1.123851139	1.900794527	3.543499343
		YGR220C_ORF	0.706854829	0.719166667	1.017417774	1.480010696	43.17238235	55.10175465	YDR146C_ORF	1.087363823	0.285	0.262101786	1.215555623	50.70461554	55.4305124	YBL034C_ORF	0.94722354	0.61	0.643987374	1.571813875	65.5056937	51.27301329	YGL110C_ORF	1.96398659	0.679166667	0.345810236	1.640092941	1.313283347	12.39415297	YKR039W_ORF	0.249545756	0.5675	2.274132046	1.5507384	90.18571682	86.48133817	YLR406C_AAA_29_NCR	2.33981803	1.023333333	0.437355948	1.976592201	1.592761372	12.37832897	YPL257W-B_ORF	1.165729225	1.3315	1.1422035	1.967031256	3.543499343
		YER063W_ORF	0.706739829	0.625	0.884342405	1.564764267	43.17238235	55.10934723	YGR017W_ORF	1.086211941	0.525	0.483331089	1.396845543	50.70461554	55.46420315	YPL078C_ORF	0.947068236	0.986666667	1.041811593	1.706157603	65.5056937	51.270812	YGL228W_ORF	1.963430321	0.755	0.384531089	1.721942302	1.313283347	12.40853035	YLR247C_ORF	0.249225325	0.606666667	2.434209556	1.624207254	90.18571682	86.46219085	YDL195W_ORF	2.339764863	1.226666667	0.524269206	2.233018193	1.592761372	12.37952016	YBR276C_ORF	1.165269831	0.8275	0.710135952	1.794556919	3.543499343
		YML013W_ORF	0.706456937	0.870833333	1.232677164	1.429044093	43.17238235	55.12802315	YKL057C_ORF	1.085722535	0.425	0.391444394	1.322566537	50.70461554	55.47853387	YPR115W_ORF	0.945794854	0.959166667	1.014138175	2.329374407	65.5056937	51.25299717	YGR078C_ORF	1.962984143	0.668333333	0.340468025	1.617389667	1.313283347	12.42006879	YLR449W_ORF	0.249217929	0.594166667	2.38412489	1.489533441	90.18571682	86.46175062	YIL091C_ORF	2.338370048	0.48	0.205271189	1.396406794	1.592761372	12.41079271	YER131W_ORF	1.164232176	1.1225	0.964154765	2.070313797	3.543499343
		YOL078W_ORF	0.705730021	0.5875	0.832471317	1.464213435	43.17238235	55.17600495	YER079W_ORF	1.085464743	0.2875	0.264863508	1.217227724	50.70461554	55.48608641	YPL257W-A_ORF	0.945524138	1.269166667	1.342289019	2.321364593	65.5056937	51.24926361	YBR083W_ORF	1.962459911	0.6125	0.312108286	1.508658689	1.313283347	12.43363308	YGL174W_ORF	0.249142705	0.599166667	2.404913545	1.644375693	90.18571682	86.45727744	YGL191W_ORF	2.337098782	0.693333333	0.296664111	1.631700484	1.592761372	12.43933203	YGR118W_OCH_DS100_ORF	1.163880113	0.9745	0.83728555	1.91348184	3.543499343
		YHR033W_ORF	0.705663162	0.940833333	1.333261227	1.444240747	43.17238235	55.18041759	IGR_CHR16:(146118..146628)_259	1.085227961	0.478888889	0.441279534	1.368219236	50.70461554	55.49302582	YJL094C_ORF	0.945489483	1.223833333	1.294391271	3.602646861	65.5056937	51.24878703	YIL157C_ORF	1.954764928	0.6075	0.310779057	1.522185958	1.635411891	12.63365224	YJL078C_ORF	0.249114772	0.571666667	2.294792327	1.512391246	90.18571682	86.45561838	YGR082W_ORF	2.337040388	1	0.427891621	1.949961591	1.592761372	12.44064379	YDL124W_ORF	1.162769209	0.99	0.851415734	2.042962802	3.543499343
		YIL103W_ORF	0.705323955	0.585	0.829406113	1.476956455	43.17238235	55.20280353	YNL003C_ORF	1.083212247	0.3775	0.348500491	1.291861569	50.70461554	55.55219295	YNR043W_ORF	0.945484026	1.085	1.147560371	2.561397369	65.5056937	51.24871202	YER171W_ORF	1.954544148	0.565	0.289069961	1.481526373	1.635411891	12.63941635	YOR044W_ORF	0.24879054	0.535	2.150403309	1.422049594	90.18571682	86.43644198	YFL022C_ORF	2.335266173	0.64	0.274058695	1.579664122	1.592761372	12.48053512	YOR312C_ORF	1.162361806	1.001	0.861177642	2.055474922	3.543499343
		YLR373C_ORF	0.70530875	0.545833333	0.773892757	1.467542664	43.17238235	55.20380691	YDR467C_ORF	1.082675503	0.9725	0.898237743	1.683980629	50.70461554	55.56797577	YBR162C_TIL_6_13__ORF	0.945012415	0.715833333	0.75748564	1.790406754	65.5056937	51.24225774	YLR120C_ORF	1.954420977	0.775	0.396536882	1.704155934	1.635411891	12.6426327	YBR237W_ORF	0.248541814	0.589166667	2.370493144	1.449197156	90.18571682	86.421832	YLR388W_OCH_DS100_ORF	2.333985847	1.153333333	0.494147527	2.145275198	1.592761372	12.50936442	YER088C_ORF	1.161936757	0.874	0.752192402	1.857685593	3.543499343
		YJR147W_ORF	0.704265118	0.48	0.681561514	1.396378524	43.17238235	55.27266627	YOR003W_ORF	1.082129826	0.4075	0.376572191	1.309454341	50.70461554	55.58403322	YDR479C_ORF	0.944767983	1.004166667	1.062871186	2.425639171	65.5056937	51.23893508	YDR378C_ORF	1.951907644	0.651666667	0.333861425	1.567655702	1.635411891	12.7083591	YPR032W_ORF	0.247757761	0.544270833	2.196786208	1.496122121	90.18571682	86.37635041	YLR220W_ORF	2.332775782	1.123333333	0.481543637	2.041522979	1.592761372	12.53664443	YJL167W_ORF	1.161826948	0.9595	0.825854489	2.05164183	3.543499343
		SNR50_SNORNA	0.704219034	0.530833333	0.753790096	1.410091466	43.17238235	55.27570634	YLL016W_ORF	1.080744886	0.291666667	0.269875593	1.222612368	50.70461554	55.62484155	YDR204W_ORF	0.944214654	0.866041667	0.917208458	1.776918869	65.5056937	51.23147023	YDR058C_ORF	1.949937875	0.779166667	0.39958538	1.695647059	1.635411891	12.75999858	YHR031C_ORF	0.247752351	0.522708333	2.109801707	1.443956066	90.18571682	86.37603959	YPL012W_ORF	2.331503446	0.676666667	0.290227607	1.575317992	1.592761372	12.56536268	YKL020C_ORF	1.161000865	1.053	0.906976069	2.115134823	3.543499343
		YKL006C-A_ORF	0.703838436	0.461666667	0.655927047	1.378905222	43.17238235	55.30081253	RUF5-2_NCR	1.079338934	0.4575	0.423870562	1.351842484	50.70461554	55.66634833	YKL207W_ORF	0.944087915	0.911666667	0.965658655	2.221449681	65.5056937	51.22977153	YHR132W-A_ORF	1.944539161	0.784166667	0.403266071	1.677669019	1.635411891	12.90210757	YMR204C_ORF	0.24774182	0.554166667	2.2368717	1.495136339	90.18571682	86.37543473	YNL311C_ORF	2.326997133	0.64	0.275032569	1.560957679	1.592761372	12.66735949	YIR006C_ORF	1.159828441	0.6375	0.549650256	1.576256341	3.543499343
		YGR248W_ORF	0.703827989	0.520833333	0.740000883	1.436463157	43.17238235	55.30150161	YNL024C_ORF	1.078959789	0.3275	0.303533091	1.248770293	50.70461554	55.67755516	YJL133W_ORF	0.943047877	1.155416667	1.22519407	3.236184164	65.5056937	51.21598774	YAL069W_ORF	1.942313947	0.757666667	0.390084552	1.74080593	1.635411891	12.96092721	YJL198W_ORF	0.247732849	0.575833333	2.32441251	1.466710183	90.18571682	86.37491957	YJR030C_ORF	2.324363678	1.03	0.443132032	1.956949323	1.592761372	12.7271705	YPL218W_ORF	1.158336619	1.027	0.88661619	2.397757217	3.543499343
		YCR059C_ORF	0.703397375	0.604166667	0.85892653	1.455714612	43.17238235	55.32990346	YOR323C_AAA_30_NCR	1.078843866	0.7875	0.729948072	1.597623814	50.70461554	55.6809828	YIL035C_ORF	0.942648797	0.895416667	0.949894245	1.694898548	65.5056937	51.21077256	YIL086C_AAA_14_NCR	1.94181171	0.86125	0.4435291	1.755817697	1.635411891	12.97422283	YKL021C_ORF	0.247731086	0.628333333	2.536352392	1.678662811	90.18571682	86.37481836	YHR100C_ORF	2.319335089	0.96	0.41391173	1.863913495	1.592761372	12.84179999	YML072C_ORF	1.156300835	1.1585	1.001901897	2.159686295	3.543499343
		YDL089W_ORF	0.701697431	0.509166667	0.725621392	1.397111484	43.17238235	55.44199003	YNR055C_ORF	1.078162663	0.44	0.408101685	1.333669423	50.70461554	55.70113568	YJL210W_ORF	0.942583645	0.977083333	1.036601196	2.298211991	65.5056937	51.20992505	YDL119C_ORF	1.941301563	0.761666667	0.392348454	1.713222634	1.635411891	12.98773534	YLL028W_ORF	0.247699606	0.625833333	2.526581869	1.414644924	90.18571682	86.37301162	YER053C_ORF	2.316365498	0.636666667	0.274855875	1.546007663	1.592761372	12.90975268	YPL028W_ORF	1.155556519	0.8945	0.774085893	2.081263233	3.543499343
		YOL101C_ORF	0.701647066	0.680833333	0.970335895	1.510502489	43.17238235	55.44531003	YLR278C_ORF	1.077289775	0.5325	0.494295975	1.415775403	50.70461554	55.72698676	YFL036W_ORF	0.941928421	0.955833333	1.014762175	1.799268516	65.5056937	51.20146244	YML129C_AAA_14_NCR	1.937957115	1.0125	0.522457382	1.924070912	1.635411891	13.0765084	YDR228C_ORF	0.247696822	0.626666667	2.529974599	1.302721514	90.18571682	86.37285189	YGL070C_ORF	2.314895218	0.583333333	0.251991247	1.485939919	1.592761372	12.94346818	YHR207C_ORF	1.155177769	1.1025	0.954398561	2.480593262	3.543499343
		YER155C_ORF	0.701638114	0.711666667	1.014293056	1.541324498	43.17238235	55.4459001	YMR291W_ORF	1.076866306	0.665	0.617532554	1.49431998	50.70461554	55.73953908	YDR322C-A_ORF	0.941712409	1.093333333	1.16100555	2.194273106	65.5056937	51.19869671	YGL220W_ORF	1.937120336	0.740833333	0.382440533	1.641177437	1.635411891	13.09877014	YBL042C_ORF	0.247401722	0.63	2.5464657	1.299662861	90.18571682	86.35598503	YLR209C_ORF	2.314599534	0.63	0.272185314	1.547018466	1.592761372	12.95025431	YLR292C_ORF	1.153715849	0.8905	0.771853833	1.738346449	3.543499343
		YPR003C_ORF	0.700852921	0.5725	0.81686183	1.450435741	43.17238235	55.49765211	YOR118W_ORF	1.075750743	0.2628125	0.244306129	1.198126372	50.70461554	55.77264069	YGR159C_ORF	0.941242894	0.585	0.621518637	1.45992788	65.5056937	51.19272665	YLR293C_OCH__ORF	1.934034303	1.081666667	0.55927998	2.29533764	1.635411891	13.18104699	YPR194C_ORF	0.247344412	0.606	2.450025027	1.401799767	90.18571682	86.35272372	YDR089W_ORF	2.314279131	1.02	0.440741995	1.943330757	1.592761372	12.95760992	YKR013W_ORF	1.152499267	0.8275	0.718004795	1.76160033	3.543499343
		YOR328W_ORF	0.700218346	0.649166667	0.927091771	1.511285855	43.17238235	55.53946825	YNL073W_ORF	1.073598399	0.9525	0.887203261	1.683524835	50.70461554	55.83664739	YGR133W_ORF	0.940978154	1.10375	1.172981536	3.057882413	65.5056937	51.18938538	YNR037C_AAA_0_NCR	1.931515867	0.838611111	0.43417252	1.774336057	1.635411891	13.24839609	YOR034C_ORF	0.247058258	0.605	2.448815126	1.362969806	90.18571682	86.33650967	IGR_CHR02:(COMPLEMENT(373565..373736))_83	2.311566834	0.786111111	0.340077172	1.753944576	1.592761372	13.01996699	YER102W_ORF	1.151600159	1.0045	0.872264554	1.813110594	3.543499343
		YBR071W_ORF	0.69983122	0.543333333	0.776377672	1.427607464	43.17238235	55.56497465	YGR127W_ORF	1.072237019	0.285	0.265799441	1.216308796	50.70461554	55.87722802	YFR019W_ORF	0.940736868	0.708958333	0.753620228	1.474982181	65.5056937	51.18635583	YOR158W_ORF	1.930739122	0.911666667	0.472185318	1.801524329	1.635411891	13.26920533	YPL012W_ORF	0.246967125	0.56	2.26750828	1.450953409	90.18571682	86.33137032	YDR468C_ORF	2.309932389	0.543333333	0.23521612	1.450953917	1.592761372	13.05762138	YPL151C_ORF	1.150897377	0.687	0.596925507	1.603862098	3.543499343
		YDL115C_ORF	0.69958695	0.660833333	0.944605003	1.630821705	43.17238235	55.58106724	YJL119C_ORF	1.072175277	0.9225	0.860400365	1.70312058	50.70461554	55.87907022	IGX_YN_444265C	0.940708658	1.066666667	1.133896938	2.440643382	65.5056937	51.1860026	YOL049W_ORF	1.929838675	0.9275	0.480610121	1.875972495	1.635411891	13.29335051	YPR018W_ORF	0.246606461	0.511666667	2.074830746	1.429695881	90.18571682	86.31114721	YGL196W_ORF	2.309464157	0.593333333	0.256913852	1.490782799	1.592761372	13.06841928	YJR152W_ORF	1.15078783	0.875475	0.760761434	2.014294888	3.543499343
		YDR397C_INT_1	0.699104219	0.638333333	0.91307321	1.450458766	43.17238235	55.6128665	YBR157C_OCH__ORF	1.070652299	0.32	0.298883214	1.242506638	50.70461554	55.92455932	YPL132W_ORF	0.940183847	0.885833333	0.942191611	2.162925305	65.5056937	51.17946866	YFL042C_ORF	1.928763281	0.560833333	0.290773543	1.46365014	1.635411891	13.32221774	YLR227W-B_ORF	0.24655296	0.69	2.798587371	1.48141187	90.18571682	86.30816313	YER002W_ORF	2.308725718	0.6	0.259883621	1.502686548	1.592761372	13.0854582	YOR221C_ORF	1.15033088	0.857	0.745003037	1.820719789	3.543499343
		YNL072W_ORF	0.698765687	0.506666667	0.725088075	1.43919032	43.17238235	55.63516424	YOR013W_ORF	1.069769022	0.4775	0.446358036	1.357622277	50.70461554	55.95098388	YML116W_ORF	0.940158921	0.661	0.703072625	1.677350518	65.5056937	51.17916009	YGR090W_ORF	1.927863034	0.591666667	0.306902854	1.496677814	1.635411891	13.3464093	YPR165W_ORF	0.24607509	0.585833333	2.380709615	1.432235826	90.18571682	86.28169031	YML113W_ORF	2.307490709	0.57	0.24702158	1.479847385	1.592761372	13.11398173	YBL027W_ORF	1.149759869	0.943	0.82017126	1.964046908	3.543499343
		YGR179C_ORF	0.698391267	0.635833333	0.910425664	1.589395595	43.17238235	55.65982329	YMR278W_ORF	1.068232411	0.5	0.468062937	1.403888024	50.70461554	55.99702789	YNR067C_ORF	0.940133598	1.075	1.143454508	2.788429555	65.5056937	51.17884677	YLR119W_ORF	1.926611422	0.780833333	0.405288438	1.707401484	1.635411891	13.3800819	YHR174W_OCH__ORF	0.245977023	0.588333333	2.391822322	1.439938603	90.18571682	86.27629793	YKR042W_TIL_4_158__ORF	2.305415224	1.52	0.659317239	2.445114521	1.592761372	13.16199193	YLR295C_ORF	1.148307604	1.065	0.92745184	2.071882	3.543499343
		YPR107C_ORF	0.696792283	0.533333333	0.765412227	1.432418157	43.17238235	55.76510223	YOR073W_ORF	1.066672859	0.3075	0.288279576	1.234398743	50.70461554	56.04385516	YGR055W_ORF	0.939424961	1.051666667	1.119479161	2.411026754	65.5056937	51.17014574	YDL224C_ORF	1.924248113	0.778333333	0.404486993	1.708040979	1.635411891	13.44378721	YPL103C_ORF	0.245910082	0.581666667	2.365363232	1.523124675	90.18571682	86.27262502	YDL123W_ORF	2.305172827	0.676111111	0.293301701	1.614056412	1.592761372	13.16760521	YBR181C_ORF	1.146679199	0.8765	0.764381181	1.832000235	3.543499343
		YNL292W_ORF	0.696749096	0.605	0.868318313	1.508364044	43.17238235	55.76794504	YBR049C_ORF	1.066229904	0.4525	0.424392524	1.341902699	50.70461554	56.05717296	YLR106C_ORF	0.939333221	1.201666667	1.279276236	2.326816214	65.5056937	51.16902874	YOR120W_ORF	1.923383094	0.671666667	0.349211069	1.600136944	1.635411891	13.46714527	YLR205C_ORF	0.245773103	0.5575	2.268352371	1.466578409	90.18571682	86.26512915	YDR397C_ORF	2.304803342	0.536666667	0.232847053	1.445697985	1.592761372	13.17616399	YNL283C_ORF	1.146221485	0.854	0.745056703	1.931218777	3.543499343
		YER115C_ORF	0.695526048	0.505833333	0.727267275	1.415042721	43.17238235	55.8484398	YBR189W_INT_1	1.066207611	0.481	0.451131651	1.389281144	50.70461554	56.05784343	YMR171C_ORF	0.939202028	0.850833333	0.905910877	1.936162506	65.5056937	51.16743515	YOR289W_ORF	1.91940469	0.581666667	0.30304535	1.4975821	1.635411891	13.57485429	YBR198C_ORF	0.24575832	0.644166667	2.62113879	1.538769426	90.18571682	86.26432184	YPR183W_ORF	2.302964951	1.553333333	0.674492824	2.644587937	1.592761372	13.21879315	YCL019W_ORF	1.144761915	1.0675	0.932508311	1.831893834	3.543499343
		YGR229C_ORF	0.694349418	0.665833333	0.958931218	1.508108167	43.17238235	55.92585456	YKL050C_ORF	1.065166775	0.34328125	0.322279345	1.261120509	50.70461554	56.08916852	YLR389C_ORF	0.938795764	0.624166667	0.664858845	1.465362358	65.5056937	51.16252834	YHR136C_AAA_11_NCR	1.919163366	1.515	0.789406481	2.433186023	1.635411891	13.58140256	YCL032W_ORF	0.245536458	0.575	2.341811093	1.483140668	90.18571682	86.2522426	YLR144C_ORF	2.301310955	0.726666667	0.315762051	1.624463283	1.592761372	13.25720974	YHR143W_TIL_8_99__ORF	1.144470462	1.144	0.999588926	2.028424035	3.543499343
		YOR294W_ORF	0.694129548	0.564166667	0.81276855	1.421548234	43.17238235	55.94031792	YML009C_ORF	1.065061425	0.3575	0.335661392	1.271927921	50.70461554	56.09234151	YJR126C_ORF	0.938430807	0.962916667	1.026092345	2.293171581	65.5056937	51.15815662	YDR079C-A_ORF	1.917353209	0.635833333	0.331620345	1.536335952	1.635411891	13.63057499	YPL046C_ORF	0.245527247	0.555833333	2.263835641	1.444517724	90.18571682	86.25174267	YJR100C_ORF	2.298776409	0.616666667	0.268258655	1.526970532	1.592761372	13.3161948	YNL037C_ORF	1.143298784	0.652	0.570279624	1.590221405	3.543499343
		YLR186W_ORF	0.693725745	0.7025	1.012648016	1.481512785	43.17238235	55.96687851	YFR004W_ORF	1.064893801	0.695	0.65264724	1.765673501	50.70461554	56.09739105	YDR206W_ORF	0.938212099	0.8335	0.888391869	2.012442628	65.5056937	51.15555319	YDR371W_ORF	1.915406204	0.756666667	0.395042401	1.656470737	1.635411891	13.68357137	YML080W_ORF	0.245360888	0.548333333	2.234803346	1.473539973	90.18571682	86.24273374	YDL059C_ORF	2.294546528	0.5	0.217907981	1.423397039	1.592761372	13.41494817	YLR157C-B_ORF	1.143192903	1.2765	1.116609451	1.863402834	3.543499343
		YGR156W_ORF	0.693424609	0.545833333	0.787155988	1.407931991	43.17238235	55.98668429	YNL138W_ORF	1.06315199	0.3575	0.336264244	1.271465839	50.70461554	56.14992726	YDR144C_ORF	0.937406135	0.93125	0.993432798	2.26009564	65.5056937	51.14606542	YPL098C_ORF	1.911608118	0.634166667	0.331745121	1.529264423	1.635411891	13.78727114	YJL191W_ORF	0.245159837	0.581666667	2.37260178	1.485829726	90.18571682	86.23189909	YPL247C_ORF	2.294111328	0.603333333	0.262992177	1.502547693	1.592761372	13.42513088	YJL177W_OCH__ORF	1.142594081	0.9375	0.820501362	1.961930161	3.543499343
		YBR176W_ORF	0.692678752	0.514166667	0.742287338	1.42748283	43.17238235	56.03573269	YHR210C_ORF	1.06204877	0.494	0.465138715	1.404203026	50.70461554	56.18326431	YML085C_OCH__ORF	0.936960646	1.203333333	1.284294424	2.580902198	65.5056937	51.1408928	YGL031C_OCH__ORF	1.911476737	0.610833333	0.319560956	1.511768525	1.635411891	13.7908658	YPL078C_ORF	0.245065313	0.636666667	2.597946881	1.27738451	90.18571682	86.22682522	YJR109C_ORF	2.289636837	0.74	0.323195359	1.656103665	1.592761372	13.53006517	YER145C_ORF	1.141942944	0.7795	0.682608535	1.796762876	3.543499343
		YMR203W_ORF	0.691987893	0.661666667	0.956182433	1.467322405	43.17238235	56.08115603	YPR107C_ORF	1.061959842	0.352916667	0.332325812	1.269058568	50.70461554	56.1859536	YJL141C_ORF	0.936859327	1.326166667	1.41554514	4.302597827	65.5056937	51.13972349	YOR300W_ORF	1.911047085	0.8575	0.448706893	1.80727165	1.635411891	13.80262476	YHR082C_ORF	0.244878491	0.609166667	2.487628308	1.421725635	90.18571682	86.21683465	YLR205C_ORF	2.284909193	0.803333333	0.35158217	1.710947471	1.592761372	13.64141419	YDR074W_ORF	1.141403159	0.799	0.700015585	1.834835438	3.543499343
		YBR195C_ORF	0.691555071	0.506666667	0.732648328	1.42256557	43.17238235	56.10960961	YML126C_ORF	1.061785979	0.38	0.357887566	1.304766305	50.70461554	56.19121236	YBL082C_OCH__ORF	0.935663201	0.86875	0.928485805	2.002903641	65.5056937	51.12611867	YBL081W_ORF	1.910894303	0.935833333	0.489735791	1.872677561	1.635411891	13.8068075	YOR328W_ORF	0.244614607	0.561666667	2.296128895	1.392117573	90.18571682	86.20280848	YCR012W_ORF	2.282491625	1.366666667	0.598760868	2.398676719	1.592761372	13.69854449	YJR162C_ORF	1.139785414	0.817229167	0.717002654	1.720008633	3.543499343
		YLL028W_ORF	0.691077384	0.793333333	1.14796599	1.621734217	43.17238235	56.14100903	YDL048C_ORF	1.06115176	0.4875	0.459406485	1.365939349	50.70461554	56.21040541	YOL002C_ORF	0.933840329	1.060833333	1.135990062	2.219307773	65.5056937	51.10609238	YOR036W_ORF	1.910738591	0.845833333	0.442673497	1.797303509	1.635411891	13.81107116	YCL002C_OCH__ORF	0.244400564	0.569166667	2.328827138	1.373029747	90.18571682	86.19150507	YGR101W_ORF	2.279898235	0.916666667	0.402064729	1.838878048	1.592761372	13.75997262	YCR005C_ORF	1.139564243	0.618	0.542312558	1.540355591	3.543499343
		YIL067C_ORF	0.690987847	0.606666667	0.877970096	1.538580065	43.17238235	56.14689406	YER039C_ORF	1.060147927	1.005	0.947980914	1.710079441	50.70461554	56.24081621	YOR370C_ORF	0.933571394	0.71375	0.764537136	1.669381407	65.5056937	51.1032101	YMR087W_ORF	1.909366104	0.8325	0.436008578	1.77538164	1.635411891	13.84868266	YFR005C_ORF	0.244347676	0.56	2.291816355	1.468212657	90.18571682	86.18872223	YHR143W_TIL_8_99__ORF	2.278844398	1.163333333	0.510492658	2.15108712	1.592761372	13.78497657	YDR450W_OCH__ORF	1.136218442	1.1695	1.029291513	2.289620991	3.543499343
		YGR289C_ORF	0.690295164	0.63875	0.925328806	1.471048064	43.17238235	56.19241801	YDL033C_ORF	1.057716744	0.52	0.491625006	1.388914975	50.70461554	56.31463189	YDR077W_ORF	0.933371804	0.963333333	1.032100316	2.181416551	65.5056937	51.10108303	YBR235W_ORF	1.907713042	0.619166667	0.324559645	1.544809384	1.635411891	13.89405596	YIL022W_TIL_601_900_28_ORF	0.244334338	0.570833333	2.336279616	1.436018937	90.18571682	86.18802106	YLR363W-A_ORF	2.278468219	0.576666667	0.253094014	1.511373743	1.592761372	13.79390792	YNL288W_ORF	1.134990545	0.71175	0.627097735	1.623187053	3.543499343
		YGR102C_ORF	0.690054135	0.51	0.73907245	1.40456742	43.17238235	56.20825696	YDR295C_ORF	1.057576958	0.3725	0.35222023	1.292284543	50.70461554	56.31888309	YML051W_ORF	0.933088978	0.99175	1.062867554	2.220685294	65.5056937	51.09808643	YMR295C_AAA_15_NCR	1.90665846	0.807541667	0.423537662	1.793981592	1.635411891	13.9230438	YJL146W_ORF	0.24389514	0.5575	2.285818402	1.442263024	90.18571682	86.16507574	YOR283W_ORF	2.275240995	0.47	0.206571524	1.378869106	1.592761372	13.87065772	YGR034W_OCH_DS100_ORF	1.134456539	0.7875	0.694164979	1.738451094	3.543499343
		YOR374W_ORF	0.689602903	0.716666667	1.039245432	1.447380004	43.17238235	56.23790655	YER164W_ORF	1.057561797	0.57	0.538975596	1.431555843	50.70461554	56.31934423	YPR103W_ORF	0.93280731	1.088333333	1.166728993	2.84116407	65.5056937	51.09512252	YGL193C_ORF	1.906579533	0.770833333	0.404301693	1.697056972	1.635411891	13.92521461	YML050W_ORF	0.243784422	0.54890625	2.25160511	1.472064305	90.18571682	86.15933526	YNR026C_ORF	2.274912356	0.446666667	0.19634456	1.35652062	1.592761372	13.87848629	YJR143C_ORF	1.134032908	0.7875	0.694424293	1.809079793	3.543499343
		YMR019W_ORF	0.689081494	0.656666667	0.95295937	1.461329169	43.17238235	56.2721633	YDR453C_ORF	1.055458524	0.475	0.45004137	1.397519899	50.70461554	56.38340318	YBL113C_OCH__ORF	0.932252065	1.617291667	1.734822295	9.178064109	65.5056937	51.08933954	YPL252C_ORF	1.904538487	0.568333333	0.298410002	1.478710185	1.635411891	13.98141483	YOR383C_ORF	0.243676435	0.563333333	2.311808825	1.544211637	90.18571682	86.15375346	YDL120W_ORF	2.273972168	0.713333333	0.313694839	1.630833208	1.592761372	13.90089579	YOR081C_ORF	1.133562762	0.988	0.871588264	2.418651074	3.543499343
		YBR246W_ORF	0.68863667	0.624166667	0.906380234	1.50466188	43.17238235	56.30138497	YDR091C_ORF	1.055339555	0.562589286	0.53308841	1.42089635	50.70461554	56.38703174	YOL110W_ORF	0.932183661	0.855	0.91720123	2.164010737	65.5056937	51.08863257	YKR026C_ORF	1.904480654	0.843333333	0.442815385	1.724535152	1.635411891	13.98300903	YLR426W_ORF	0.243416388	0.584166667	2.399865806	1.415610543	90.18571682	86.14038076	YGR005C_ORF	2.27376014	0.503333333	0.221366064	1.41083376	1.592761372	13.90595221	YIL087C_ORF	1.132360367	0.5845	0.516178433	1.498000546	3.543499343
		LSR1_SNRNA	0.68825732	0.673333333	0.978316269	1.438283361	43.17238235	56.32630312	YLL016W_AAA_5_NCR	1.054955051	0.61475	0.582726249	1.465848741	50.70461554	56.39876295	YLR256W_ORF	0.931890268	1.163541667	1.248582271	3.148180041	65.5056937	51.08561396	YLR099W-A_ORF	1.904458532	0.585833333	0.307611493	1.488693608	1.635411891	13.98361887	YNL263C_ORF	0.243409167	0.6175	2.536880622	1.343001662	90.18571682	86.14001083	YOR095C_ORF	2.272956597	0.743333333	0.327033668	1.64045433	1.592761372	13.92512398	YOR027W_ORF	1.131797723	0.99	0.874714606	1.938687307	3.543499343
		YPL016W_ORF	0.688065325	0.596666667	0.867165726	1.485694088	43.17238235	56.33891371	YER088C_ORF	1.054775568	0.565	0.535658976	1.419292564	50.70461554	56.40424096	YJR059W_ORF	0.930640363	0.880416667	0.946033185	1.885510401	65.5056937	51.07300188	YKR042W_ORF	1.903082377	0.933333333	0.49043244	1.956012041	1.635411891	14.02158316	YPL070W_ORF	0.243290936	0.5525	2.270943621	1.429906947	90.18571682	86.13396443	YGL137W_ORF	2.271180178	0.783333333	0.344901449	1.685440633	1.592761372	13.96755812	YDR133C_ORF	1.131780544	0.8725	0.77090917	1.792492743	3.543499343
		YIR037W_ORF	0.687903523	0.655833333	0.953379815	1.464268743	43.17238235	56.34954071	YMR038C_ORF	1.05412466	0.4475	0.424522845	1.345508346	50.70461554	56.4241178	YMR058W_ORF	0.930578253	0.865	0.929529566	2.110748219	65.5056937	51.07238563	YDR032C_ORF	1.902782225	0.508333333	0.26715266	1.42546225	1.635411891	14.02987089	YLR440C_ORF	0.243268964	0.579166667	2.38076677	1.387441453	90.18571682	86.132843	IGR_CHR04:(1022912..1023059)_58	2.267711255	0.659259259	0.290715698	1.608493313	1.592761372	14.05062259	YJL098W_ORF	1.131428787	1.084	0.958080626	2.719495685	3.543499343
		YDR057W_ORF	0.687468392	0.495833333	0.72124528	1.400097616	43.17238235	56.37811771	YPR133W-A_ORF	1.053796984	0.51	0.483964186	1.38234661	50.70461554	56.43413032	YDR488C_ORF	0.930088132	1.21875	1.310359694	3.325202639	65.5056937	51.06755743	YMR034C_ORF	1.900711943	0.713333333	0.37529797	1.656033724	1.635411891	14.08710654	YLR330W_ORF	0.243187538	0.651666667	2.679687749	1.375457859	90.18571682	86.12869315	YBL069W_OCH__ORF	2.267639712	0.513333333	0.22637341	1.428277904	1.592761372	14.05233851	YOR187W_TIL_1201_1500_130_ORF	1.131366212	0.8975	0.793288672	1.90985674	3.543499343
		YKL128C_ORF	0.686287303	0.625833333	0.911911572	1.452065948	43.17238235	56.45567071	YOR093C_ORF	1.053515743	0.35075	0.332932851	1.264935945	50.70461554	56.44272731	YIL040W_ORF	0.929571466	1.046666667	1.125966862	2.37067848	65.5056937	51.06253452	YGR161C_ORF	1.89905601	0.5375	0.283035359	1.443189361	1.635411891	14.13297706	YIL005W_ORF	0.243099502	0.554166667	2.279587835	1.450061998	90.18571682	86.1242172	YBR253W_ORF	2.267167473	0.83	0.366095584	1.737331804	1.592761372	14.0636677	YML070W_ORF	1.130809902	0.801	0.708341869	1.792759605	3.543499343
		YML015C_ORF	0.686096853	0.695833333	1.014191117	1.497173399	43.17238235	56.46817414	YNL039W_ORF	1.053303504	0.4225	0.401118954	1.318401443	50.70461554	56.44921705	YNL177C_ORF	0.929338392	0.918666667	0.988516857	2.277540886	65.5056937	51.06029106	YHR019C_ORF	1.898414354	1.100833333	0.579869896	2.094145107	1.635411891	14.15077288	YIL034C_ORF	0.24301748	0.565	2.32493564	1.397363249	90.18571682	86.12005713	YGR267C_ORF	2.266778571	0.49	0.216165799	1.396542069	1.592761372	14.07300131	YFR016C_ORF	1.130593715	1.1725	1.037065733	2.635910094	3.543499343
		YJL048C_ORF	0.686080829	0.518333333	0.755498932	1.416952356	43.17238235	56.46922612	YGL223C_ORF	1.052393236	0.415	0.394339289	1.316824915	50.70461554	56.47707071	YOR307C_ORF	0.928742886	0.541666667	0.583225643	1.439398981	65.5056937	51.05462235	YBR233W_ORF	1.895935431	0.516666667	0.272512797	1.42236367	1.635411891	14.2196367	YPL093W_ORF	0.24291812	0.6425	2.64492414	1.285620586	90.18571682	86.11503075	YCR084C_ORF	2.266212144	0.753333333	0.3324196	1.655385929	1.592761372	14.08660146	YPL145C_ORF	1.130055957	0.841	0.744210935	1.940099636	3.543499343
		YDR416W_ORF	0.685914536	0.634583333	0.92516385	1.511491258	43.17238235	56.48014308	YCL041C_ORF	1.052277472	0.9175	0.871918315	1.61977685	50.70461554	56.48061533	YGL157W_ORF	0.927874833	0.693333333	0.747227221	1.492219986	65.5056937	51.04652232	YIL086C_ORF	1.895676059	1.084166667	0.571915577	2.041596916	1.635411891	14.22685233	YOL070C_ORF	0.242777226	0.555	2.286046384	1.413419367	90.18571682	86.10792773	YOR279C_ORF	2.263952654	0.713333333	0.31508315	1.674405382	1.592761372	14.14092327	YLR229C_ORF	1.129795949	1.0415	0.92184788	2.408623853	3.543499343
		YOR231W_ORF	0.685298297	0.620833333	0.905931528	1.477658625	43.17238235	56.52059507	YMR275C_ORF	1.050069797	0.444675638	0.423472458	1.338052323	50.70461554	56.54831226	YGR255C_ORF	0.927863493	0.794791667	0.856582539	1.81443778	65.5056937	51.04641778	YJL185C_ORF	1.894227389	0.830833333	0.438613304	1.731904582	1.635411891	14.26718984	YLR093C_ORF	0.242749966	0.558333333	2.300034654	1.46096154	90.18571682	86.10655674	YFR015C_ORF	2.262304578	0.433333333	0.19154509	1.3475471	1.592761372	14.1806168	YMR242C_ORF	1.128630105	0.873	0.773504088	1.934354103	3.543499343
		YOR065W_ORF	0.684546745	0.605	0.883796474	1.42163987	43.17238235	56.56992186	YDR542W_ORF	1.049871543	0.3475	0.330992875	1.267567985	50.70461554	56.55440083	YER122C_ORF	0.927684734	1.383333333	1.491167509	3.044776048	65.5056937	51.04477427	YGR192C_AAA_21_NCR	1.892666189	1.3525	0.714600392	2.197636873	1.635411891	14.3107291	YOL164W_ORF	0.242551572	0.595833333	2.456522248	1.305512446	90.18571682	86.09661153	YKL087C_TIL_601_900_213_ORF	2.261238768	0.486666667	0.215221264	1.398590942	1.592761372	14.20631856	YDL013W_ORF	1.128514885	0.7185	0.636677468	1.656048384	3.543499343
		YGR065C_ORF	0.684343994	0.528333333	0.772028888	1.473412773	43.17238235	56.58322768	YHR024C_ORF	1.049209641	0.6425	0.612365704	1.470965412	50.70461554	56.57473945	YLR291C_ORF	0.927604477	0.875833333	0.944188342	2.172761061	65.5056937	51.04403907	YEL047C_ORF	1.89234233	1.139166667	0.601987626	2.158120948	1.635411891	14.31976986	YKL208W_ORF	0.242517904	0.593833333	2.448616464	1.57849252	90.18571682	86.09492947	YML017W_ORF	2.261190833	0.973333333	0.430451654	1.864207439	1.592761372	14.20747508	YDR170C_ORF	1.127807972	0.845	0.749241024	1.838440871	3.543499343
		YIL079C_ORF	0.683533107	0.648333333	0.948503191	1.431601015	43.17238235	56.6364374	YAL055W_ORF	1.049168461	0.3875	0.369340115	1.29328162	50.70461554	56.57600536	YPL070W_ORF	0.927423977	0.659375	0.710974717	1.578436482	65.5056937	51.04239159	YLR021W_ORF	1.891679646	0.8525	0.450657701	1.910151643	1.635411891	14.3382787	YKL121W_ORF	0.242448452	0.533796296	2.201689852	1.461596198	90.18571682	86.09146479	YBL037W_ORF	2.261025148	0.859047619	0.379937224	1.884157047	1.592761372	14.21147296	YCL051W_ORF	1.127800006	0.8255	0.731956017	1.894089737	3.543499343
		YNL275W_ORF	0.683207837	0.578333333	0.846496926	1.523186699	43.17238235	56.65777876	YBL005W_AAA_22_NCR	1.048710251	0.94	0.896339097	1.653348999	50.70461554	56.59009568	YOR061W_ORF	0.927399289	0.847916667	0.914295144	2.149627366	65.5056937	51.0421669	YPR003C_AAA_0_NCR	1.891355179	0.8925	0.471883869	1.783759589	1.635411891	14.34734578	YCL011C_ORF	0.24242854	0.615833333	2.540267462	1.300403151	90.18571682	86.09047278	YBR081C_ORF	2.256718578	0.616666667	0.273258116	1.519442571	1.592761372	14.3156009	YKL083W_ORF	1.127535256	0.72128125	0.639697292	1.622964966	3.543499343
		YLR177W_ORF	0.682932489	0.788333333	1.154335672	1.432533097	43.17238235	56.67584349	YPR148C_ORF	1.048568543	0.341428571	0.325613975	1.263824123	50.70461554	56.59445496	YNR027W_ORF	0.926929094	0.917083333	0.989378087	2.307159666	65.5056937	51.03791755	YGR277C_ORF	1.891085741	0.7175	0.379411671	1.631974409	1.635411891	14.35487741	YOR118W_ORF	0.242364328	0.569166667	2.348392894	1.511920516	90.18571682	86.08727759	YLR281C_ORF	2.252731015	0.833333333	0.369921366	1.730844127	1.928790639	14.41238141	YLR332W_ORF	1.12592684	0.9455	0.839752608	1.871418721	3.543499343
		YPR156C_OCH__ORF	0.682560351	0.664166667	0.973051929	1.433425816	43.17238235	56.7002566	YBR001C_ORF	1.048362938	0.35	0.333853847	1.270312695	50.70461554	56.60078123	YBR230C_ORF	0.926097635	1.09	1.176981734	2.969459834	65.5056937	51.03054219	YLR077W_ORF	1.891021005	0.525	0.277627799	1.442435631	1.635411891	14.35668728	YBR158W_TIL_2_203__ORF	0.242223868	0.624166667	2.576817354	1.475409646	90.18571682	86.08030914	YCL064C_ORF	2.251301994	0.58	0.257628697	1.487430175	1.928790639	14.44715028	YNL116W_ORF	1.125112425	0.75625	0.672155052	1.747261026	4.641784116
		YKL114C_ORF	0.681988472	0.8725	1.279347137	1.422374503	43.17238235	56.73776951	YMR251W-A_ORF	1.046438644	0.5775	0.551871821	1.441622449	50.70461554	56.66006894	YIR037W_ORF	0.92415104	1.039333333	1.124635788	2.426727194	65.5056937	51.01396902	YKL146W_ORF	1.890353816	0.583333333	0.308584207	1.51038606	1.635411891	14.37534764	YGL032C_ORF	0.242040879	0.5475	2.262014593	1.412824701	90.18571682	86.07127374	YBR105C_ORF	2.243671931	0.936666667	0.417470422	1.83561343	1.928790639	14.63355955	YPL204W_ORF	1.124573579	1.035	0.92034885	2.386888952	4.641784116
		YIL149C_ORF	0.681684017	0.556666667	0.816605132	1.455567798	43.17238235	56.75773871	YPL194W_ORF	1.045088657	0.5525	0.528663283	1.412288512	50.70461554	56.70174728	YPR199C_ORF	0.923703038	1.242083333	1.344678194	4.0884514	65.5056937	51.01029239	YIL091C_ORF	1.890286501	0.5725	0.302864142	1.485516188	1.635411891	14.37723108	YGR133W_ORF	0.241959234	0.55	2.27311019	1.458198026	90.18571682	86.06725806	YPR065W_ORF	2.243499101	1.306666667	0.58242353	2.277682451	1.928790639	14.63779689	YFR044C_ORF	1.124003304	0.88	0.782915848	2.001042839	4.641784116
		YJR044C_ORF	0.681611292	0.656666667	0.963403445	1.505062655	43.17238235	56.76250857	YDL108W_ORF	1.0434163	0.315	0.301892926	1.237794345	50.70461554	56.75347518	YBL099W_ORF	0.923610008	1.078333333	1.167520191	2.206502874	65.5056937	51.00953538	YIR029W_ORF	1.887365778	0.9225	0.488776479	1.848400479	1.635411891	14.45907765	YMR036C_ORF	0.241871888	0.550833333	2.277376419	1.424301909	90.18571682	86.06297271	YDR385W_AAA_3_NCR	2.241354401	1.083333333	0.483338705	2.007760424	1.928790639	14.69043446	YOR247W_TIL_7_164__ORF	1.123368661	1.1265	1.002787455	2.223559113	4.641784116
		YDR428C_ORF	0.681267711	0.621666667	0.912514503	1.420131561	43.17238235	56.78504216	YOR116C_ORF	1.043288476	0.415	0.397780681	1.315590092	50.70461554	56.75743332	YHR065C_ORF	0.922697694	0.68	0.736969437	1.719040015	65.5056937	51.00222923	YOR209C_ORF	1.885504601	0.595	0.315565393	1.530927015	1.635411891	14.51136214	YDR457W_TIL_1501_1800_41_ORF	0.241809945	0.611190476	2.527565508	1.78823594	90.18571682	86.0599404	YDL104C_ORF	2.235768425	1.046666667	0.468146278	2.012118555	1.928790639	14.8280109	YCR107W_ORF	1.122727145	1.2711875	1.13223191	3.345385176	4.641784116
		YLR126C_ORF	0.680991926	0.649166667	0.953266319	1.493578943	43.17238235	56.80312824	YGR273C_ORF	1.04207664	0.485	0.465416824	1.372348394	50.70461554	56.79498966	YDR262W_ORF	0.921948229	0.80875	0.877218454	1.996857111	65.5056937	50.99638697	YMR244C-A_ORF	1.885237797	0.6775	0.35937111	1.603755962	1.635411891	14.51886548	YAL030W_JXN_EE20_1_ORF	0.241355785	0.5425	2.247719064	1.493697417	90.18571682	86.03787831	YLR280C_ORF	2.23183636	0.837916667	0.375438218	1.737162465	1.928790639	14.92526903	YNL156C_ORF	1.120668768	0.7625	0.680397296	1.764783488	4.641784116
		YHL036W_TIL_9_0__ORF	0.679868713	0.590833333	0.869040334	1.487346671	43.17238235	56.87677852	YER183C_ORF	1.041935729	0.4425	0.424690302	1.333342687	50.70461554	56.79936031	YMR062C_ORF	0.921791972	0.980833333	1.064050635	1.892644878	65.5056937	50.99518706	YNL257C_AAA_29_NCR	1.882135859	0.781666667	0.415308312	1.73947999	1.635411891	14.60625295	YGL057C_ORF	0.241350572	0.548333333	2.271937157	1.407952071	90.18571682	86.03762681	YLR437C_ORF	2.230344637	1.023333333	0.458822962	1.919538712	1.928790639	14.96225615	YGL206C_ORF	1.12005008	0.9	0.803535499	2.149783087	4.641784116
		YLR064W_ORF	0.679581777	0.478333333	0.703864273	1.385291055	43.17238235	56.89559057	YBL094C_ORF	1.041463058	0.5671875	0.544606451	1.572371049	50.70461554	56.81402676	YNL096C_ORF	0.921555363	1.2475	1.353689697	2.46706627	65.5056937	50.99338204	YBR004C_ORF	1.881821673	1.060833333	0.563726812	1.997372889	1.635411891	14.61511971	YIL092W_ORF	0.241331589	0.520972222	2.158740282	1.446425406	90.18571682	86.03671132	YFR004W_ORF	2.228552659	0.6	0.269233037	1.537842554	1.928790639	15.00675355	YAL056W_ORF	1.118549664	0.87175	0.779357437	1.706884177	4.641784116
		YHR132W-A_ORF	0.679240001	0.49	0.721394499	1.381236723	43.17238235	56.91799667	YGR207C_ORF	1.041224079	0.3275	0.31453364	1.255029132	50.70461554	56.82144525	YOR116C_ORF	0.920079294	0.990416667	1.076447077	2.264712354	65.5056937	50.98244569	YNL083W_ORF	1.87993382	1.036458333	0.551327032	2.046151084	1.635411891	14.6684578	YPR182W_ORF	0.24082114	0.568333333	2.359981073	1.369836587	90.18571682	86.01229147	YKR065C_ORF	2.22709843	0.623333333	0.279885848	1.527905754	1.928790639	15.04291665	YGR161C-D_ORF	1.116914758	1.242	1.111991754	1.885559477	4.641784116
		YPR028W_ORF	0.67874873	0.621666667	0.915901038	1.455746221	43.17238235	56.95020066	YMR126C_ORF	1.039635056	0.285	0.274134657	1.217171395	50.70461554	56.87082782	YMR208W_ORF	0.919496309	0.76	0.826539479	1.698982728	65.5056937	50.97828019	YDR087C_ORF	1.876628595	0.693333333	0.369456873	1.647807958	1.635411891	14.7620898	YMR242C_INT_1	0.240740021	0.548333333	2.277699119	1.461202018	90.18571682	86.00844571	YJL081C_ORF	2.224745715	0.39	0.175300933	1.307745094	1.928790639	15.10152257	YOR069W_ORF	1.116464459	0.7445	0.66683717	1.723791775	4.641784116
		YNR043W_ORF	0.678109064	0.665	0.980668207	1.452720695	43.17238235	56.99212777	YLR146C_ORF	1.037940841	0.584166667	0.562813066	1.425024111	50.70461554	56.92358543	YPL239W_ORF	0.919287582	0.860208333	0.93573366	1.753072609	65.5056937	50.97680999	YLR343W_ORF	1.876537007	0.624166667	0.332616231	1.537807889	1.635411891	14.76468887	YKR091W_ORF	0.240344216	0.576666667	2.399336567	1.449185977	90.18571682	85.9898191	YOL143C_ORF	2.223769005	0.303333333	0.136405055	1.233554968	1.928790639	15.12588855	YDL048C_ORF	1.114782287	0.865	0.775936261	1.943552528	4.641784116
		YJR077C_ORF	0.678025465	0.5725	0.844363567	1.447139942	43.17238235	56.99760691	YDR288W_ORF	1.037617676	0.3975	0.383089079	1.309805396	50.70461554	56.93366112	YKR013W_ORF	0.91824762	0.99	1.078140557	2.66247861	65.5056937	50.96965134	YHR204W_ORF	1.875031387	0.685	0.365327218	1.576118091	1.635411891	14.80744951	YKL014C_ORF	0.240240887	0.611666667	2.546055641	1.721326925	90.18571682	85.98499414	YMR059W_ORF	2.223033544	0.58	0.260904745	1.479846415	1.928790639	15.14425012	YCL043C_ORF	1.114238045	0.831	0.745801136	1.90510036	4.641784116
		SNR17B_SNORNA	0.677930751	0.735833333	1.085410762	1.429864027	43.17238235	57.00381441	YLR305C_ORF	1.037337454	0.4	0.385602581	1.31280541	50.70461554	56.94240114	YLR155C_ORF	0.917254349	0.68425	0.745976294	1.584385127	65.5056937	50.96307293	YPR123C_AAA_5_NCR	1.874040979	0.891666667	0.475798916	1.816872023	1.635411891	14.83561352	YIL093C_ORF	0.240103952	0.571666667	2.380913194	1.593409186	90.18571682	85.97862397	YER013W_ORF	2.222247882	0.63	0.283496726	1.529338363	1.928790639	15.1638783	YIL149C_ORF	1.112862982	0.6875	0.617775963	1.612512173	4.641784116
		YER087W_ORF	0.677873902	0.543333333	0.80152567	1.40488344	43.17238235	57.00754023	YNL144C_ORF	1.036760729	0.4625	0.446101002	1.346019913	50.70461554	56.96039836	YBL101C_ORF	0.916780516	0.825	0.899888234	2.000706291	65.5056937	50.96002384	YJL058C_ORF	1.873452596	0.609305556	0.325231371	1.5294468	1.635411891	14.85235866	YKL035W_ORF	0.239885761	0.624166667	2.601932949	1.464871896	90.18571682	85.96853059	YLR396C_ORF	2.218631652	0.61	0.274944243	1.531223359	1.928790639	15.25439993	YNL074C_ORF	1.112758456	0.8485	0.762519481	1.851739408	4.641784116
		YIL045W_ORF	0.677641247	0.738333333	1.089563743	1.416980807	43.17238235	57.02278774	YNL338W_OCH__ORF	1.036407477	0.62	0.598220308	1.452793899	50.70461554	56.97142813	YKL059C_ORF	0.91582856	0.917916667	1.00228002	2.324450962	65.5056937	50.95407194	YCL057W_ORF	1.873389454	0.545	0.290916552	1.444773947	1.635411891	14.85415623	YDR457W_TIL_1201_1500_163_ORF	0.239585108	0.566666667	2.36519987	1.594339532	90.18571682	85.95473682	YDL165W_ORF	2.218168863	0.59	0.26598516	1.515215017	1.928790639	15.26600552	YAL053W_ORF	1.11247402	0.8275	0.743837595	1.760378656	4.641784116
		YBR055C_ORF	0.677566728	0.628333333	0.927337939	1.43008104	43.17238235	57.02767133	YBL101C_ORF	1.036351676	0.355	0.342547813	1.267130719	50.70461554	56.97317086	YDR513W_ORF	0.914976739	0.856666667	0.936271525	2.036300286	65.5056937	50.94894298	YGL052W_ORF	1.871636538	0.815952381	0.435956642	1.741768873	1.635411891	14.90410593	YGL050W_ORF	0.23936115	0.520833333	2.175930946	1.449489385	90.18571682	85.94454793	YJL180C_ORF	2.218124267	0.526666667	0.237437854	1.456265271	1.928790639	15.26712413	YLR344W_ORF	1.112429895	0.9735	0.875111326	1.813335253	4.641784116
		YKL021C_ORF	0.677276685	0.560833333	0.828071223	1.443585857	43.17238235	57.04667862	YJR006W_ORF	1.036335	0.34	0.328079241	1.256747921	50.70461554	56.97369169	YDR428C_ORF	0.914911919	1.072738095	1.17250423	2.688003649	65.5056937	50.94856031	YHR065C_ORF	1.870828847	0.553333333	0.295769083	1.463358375	1.635411891	14.92715107	YBR222C_ORF	0.238951504	0.553333333	2.315672114	1.507608415	90.18571682	85.92610184	YOR070C_ORF	2.212967807	0.86	0.388618396	1.823205888	1.928790639	15.39676361	YBR248C_ORF	1.111846919	0.816	0.733913982	1.686855574	4.641784116
		YPR124W_ORF	0.677005946	0.610833333	0.902256969	1.443628886	43.17238235	57.06441995	YDR538W_ORF	1.034634376	0.3675	0.355197941	1.305504148	50.70461554	57.026862	YIL162W_ORF	0.913675463	1.029479167	1.126744899	2.644672061	65.5056937	50.94146668	IGR_CHR07:(COMPLEMENT(604577..604733))_12	1.86925706	0.539166667	0.288439016	1.465035143	1.635411891	14.9720515	YPL092W_ORF	0.238677716	0.5875	2.461478222	1.336330708	90.18571682	85.91391096	YKR042W_ORF	2.212133326	0.816666667	0.36917606	1.723252012	1.928790639	15.41779922	YOR117W_ORF	1.111728437	0.8115	0.729944448	1.840438033	4.641784116
		YML043C_ORF	0.676956247	0.4825	0.712749165	1.404177168	43.17238235	57.0676766	YEL055C_ORF	1.03449798	0.3975	0.384244346	1.342409805	50.70461554	57.0311312	YDR422C_ORF	0.9136709	1.180833333	1.29240554	3.593889825	65.5056937	50.94144123	YPR146C_ORF	1.869065276	1.1525	0.616618379	1.996014151	1.635411891	14.97753495	YDR077W_OCH__ORF	0.238552398	0.574166667	2.406878618	1.385298889	90.18571682	85.90836777	YBR255C-A_INT_1	2.211266138	0.715416667	0.323532593	1.64928821	1.928790639	15.43967581	YER099C_ORF	1.110569422	0.7385	0.664974188	1.738747643	4.641784116
		YDR370C_ORF	0.676793491	0.519166667	0.767097606	1.41673227	43.17238235	57.07834139	YHL011C_ORF	1.034429783	0.37	0.357684984	1.280398821	50.70461554	57.03326603	YOR117W_ORF	0.913450908	1.506666667	1.649422704	4.625586366	65.5056937	50.94022042	YLR022C_ORF	1.868281754	0.664166667	0.355495987	1.587235092	1.635411891	14.99994835	YJL096W_ORF	0.238503984	0.576666667	2.417849195	1.653814079	90.18571682	85.90623247	YDR485C_ORF	2.206742827	0.596666667	0.270383417	1.518594558	1.928790639	15.5540578	IGR_CHR08:(312646..313497)_734	1.109841977	0.82	0.738843923	1.877419117	4.641784116
		YBR237W_ORF	0.6767918	0.614166667	0.907467654	1.454324347	43.17238235	57.07845221	YFL009W_ORF	1.033438686	0.325	0.314484066	1.244988908	50.70461554	57.06431093	YOL075C_ORF	0.913240107	0.84125	0.921170669	1.896706748	65.5056937	50.93906224	YOR275C_ORF	1.867166076	0.555	0.297241904	1.479310984	1.635411891	15.03189392	YGL134W_ORF	0.238473113	0.564166667	2.365745383	1.566613801	90.18571682	85.90487269	YGR174C_ORF	2.204405662	0.843333333	0.382567214	1.733734469	1.928790639	15.61333739	YKL081W_AAA_22_NCR	1.109339973	0.849	0.765319938	1.86014355	4.641784116
		YKL039W_ORF	0.676188159	0.535833333	0.792432293	1.404400214	43.17238235	57.11800361	YIL167W_ORF	1.033403231	0.29	0.280626179	1.218854664	50.70461554	57.06542222	YNL027W_ORF	0.912471985	0.855416667	0.937471704	1.942068742	65.5056937	50.93493835	YOR100C_ORF	1.865450551	1.034	0.554289686	2.239742669	1.635411891	15.08108506	YNL130C_JXN_IE_1_ORF	0.238343565	0.547333333	2.296404912	1.501269181	90.18571682	85.89918183	YJL205C_ORF	2.202268044	0.606666667	0.275473582	1.518644117	1.928790639	15.66766265	YJR126C_ORF	1.10917639	0.9325	0.840713892	2.177796611	4.641784116
		YJL005W_ORF	0.675803898	0.73	1.080195013	1.502388977	43.17238235	57.14317866	YFL022C_ORF	1.033022058	0.34	0.329131404	1.25912457	50.70461554	57.07737237	YMR246W_ORF	0.912341705	1.079166667	1.182853596	2.516683674	65.5056937	50.93425389	YCL027W_ORF	1.865124965	1.195833333	0.641154537	2.376475249	1.635411891	15.09043051	YDR497C_ORF	0.238178785	0.545	2.288197075	1.410239246	90.18571682	85.89197906	YCR005C_ORF	2.202120059	0.49	0.222512845	1.39524184	1.928790639	15.67142733	YPL244C_ORF	1.108665544	0.665	0.599820211	1.628604545	4.641784116
		YDL130W-A_ORF	0.674328928	0.555	0.823040473	1.457698054	43.17238235	57.23979592	YML068W_ORF	1.031572553	0.3025	0.293241614	1.228475522	50.70461554	57.12286586	YKL041W_ORF	0.911958071	0.594166667	0.651528492	1.466271291	65.5056937	50.93226362	IGR_CHR07:(757474..757633)_31	1.863207444	0.704166667	0.37793251	1.616518164	1.635411891	15.14553194	YHL047C_ORF	0.237897677	0.573333333	2.409999711	1.38005705	90.18571682	85.87978385	YNL314W_ORF	2.19985375	0.526666667	0.239409855	1.447902871	1.928790639	15.72914229	YNL181W_ORF	1.106936309	0.816	0.737169784	1.761870781	4.641784116
		YPL015C_ORF	0.67372011	0.785	1.165172285	1.530435251	43.17238235	57.27966897	YLR270W_ORF	1.031373461	0.42	0.407223975	1.330074001	50.70461554	57.12912063	YBR029C_ORF	0.911863169	0.74875	0.821121003	1.848263157	65.5056937	50.93177709	YJL180C_ORF	1.862403845	0.373333333	0.200457776	1.294368314	1.635411891	15.16865542	YGR191W_ORF	0.237646565	0.608333333	2.5598238	1.413536228	90.18571682	85.86898864	YHL026C_ORF	2.197834919	0.35	0.159247629	1.276303751	1.928790639	15.78065167	YFR033C_ORF	1.106726732	0.7355	0.664572363	1.692908147	4.641784116
		YLR298C_ORF	0.673612667	0.509166667	0.755874543	1.411732383	43.17238235	57.28670529	YGR161C_ORF	1.030634071	0.3425	0.332319695	1.257937218	50.70461554	57.15236275	YLR129W_ORF	0.911363742	1.049583333	1.151662377	2.899791662	65.5056937	50.92925469	YNL108C_ORF	1.861708667	0.49	0.263199076	1.410638399	1.635411891	15.18867407	YGL253W_ORF	0.237460199	0.555	2.337233789	1.486852843	90.18571682	85.86103708	YDR263C_ORF	2.19682402	0.856666667	0.389956892	1.804088078	1.928790639	15.80647849	YHR094C_ORF	1.105776166	0.8105	0.732969316	1.761098583	4.641784116
		YBR164C_ORF	0.673180509	0.738333333	1.096783587	1.521522326	43.17238235	57.31500534	YDR393W_ORF	1.029937061	0.3025	0.293707268	1.230674319	50.70461554	57.17429152	YAR029W_ORF	0.911102593	0.904166667	0.992387327	2.130463299	65.5056937	50.92796117	YDL120W_ORF	1.859268291	0.6275	0.337498361	1.550608861	1.635411891	15.25905817	YOL060C_ORF	0.237401039	0.564166667	2.376428797	1.506832963	90.18571682	85.85852372	YMR176W_ORF	2.196037216	0.563333333	0.256522671	1.473930758	1.928790639	15.82659591	YHR214C-B_ORF	1.105422894	1.2275	1.110434755	1.810909094	4.641784116
		YKL010C_ORF	0.672859367	0.565	0.839699985	1.447944247	43.17238235	57.33603412	YMR096W_ORF	1.029858615	0.505	0.490358572	1.376050316	50.70461554	57.17676069	YIL121W_ORF	0.910871413	0.889583333	0.976628886	1.860068037	65.5056937	50.92683066	YNL214W_ORF	1.859057607	0.600833333	0.323192423	1.518994263	1.635411891	15.26514263	YLR297W_ORF	0.237315295	0.536666667	2.26140783	1.48635059	90.18571682	85.85489009	IGR_CHR02:(505260..506260)_2	2.194619393	0.603333333	0.274914792	1.498867485	1.928790639	15.86288255	YER125W_ORF	1.105300078	0.8435	0.763141175	1.96246529	4.641784116
		YLR251W_ORF	0.672298121	0.735833333	1.094504522	1.492083741	43.17238235	57.37278246	YML010W_ORF	1.029677777	0.4625	0.449169644	1.352959328	50.70461554	57.18245358	YOR034C_ORF	0.910752358	0.93375	1.025251257	1.941292759	65.5056937	50.9262538	YBR268W_ORF	1.85732732	0.504166667	0.271447397	1.418120662	1.635411891	15.3151608	YMR222C_ORF	0.237221479	0.578333333	2.437946743	1.42085417	90.18571682	85.85092689	YML022W_AAA_16_NCR	2.19323782	1.156666667	0.527378589	2.092092491	1.928790639	15.89828478	YOR330C_ORF	1.105022413	1.207375	1.092624896	3.163907039	4.641784116
		YDR032C_ORF	0.671794042	0.644166667	0.95887523	1.460550106	43.17238235	57.4057848	YMR237W_ORF	1.029642515	0.4275	0.415192646	1.324803608	50.70461554	57.18356377	YJR044C_ORF	0.910508957	1.144166667	1.256623186	3.20201067	65.5056937	50.92508574	YMR059W_ORF	1.857213918	0.603333333	0.324859365	1.528847891	1.635411891	15.31844197	YGL021W_ORF	0.237099731	0.554166667	2.337272437	1.381114745	90.18571682	85.84580312	YDL182W_ORF	2.191381427	1.02	0.465459818	2.117906472	1.928790639	15.94592142	YDR159W_ORF	1.104212897	0.648777778	0.587547727	1.542695382	4.641784116
		YMR222C_ORF	0.671783787	0.633333333	0.942763647	1.437035557	43.17238235	57.40645615	YNL172W_ORF	1.029433863	0.474375	0.460811536	1.356175034	50.70461554	57.19013407	YDL058W_ORF	0.910426129	1.232916667	1.354219335	2.991207034	65.5056937	50.92469171	YBR128C_ORF	1.856882767	0.701166667	0.377604165	1.60454361	1.635411891	15.32802558	YMR295C_ORF	0.236576369	0.583333333	2.465729506	1.426130843	90.18571682	85.82402768	TA(UGC)A_TRNA	2.189173166	1.653333333	0.755231865	3.80522721	1.928790639	16.00268794	YPL053C_ORF	1.103969821	0.8985	0.813880944	1.684349336	4.641784116
		YDL091C_ORF	0.67086899	0.524166667	0.78132493	1.442365216	43.17238235	57.46634138	YGR237C_ORF	1.027342763	0.6725	0.654601389	1.483189023	50.70461554	57.25607131	YIL165C_ORF	0.910221008	0.893333333	0.981446622	2.039013892	65.5056937	50.92372348	YAL049C_ORF	1.856753152	0.641666667	0.345585339	1.593782089	1.635411891	15.33177752	YPR049C_ORF	0.236297347	0.512407407	2.168485656	1.412318912	90.18571682	85.81258461	YBL078C_ORF	2.188666304	0.356666667	0.162960734	1.276963177	1.928790639	16.015733	YFL004W_ORF	1.100349041	0.977	0.887900078	2.435220287	4.641784116
		YDR314C_ORF	0.67059496	0.577291667	0.860864905	1.430967434	43.17238235	57.48427846	YCR077C_ORF	1.027180514	0.41	0.399150874	1.307699448	50.70461554	57.26119425	YMR149W_ORF	0.910083534	0.5175	0.568629121	1.44596257	65.5056937	50.92308059	YGL050W_ORF	1.85524279	0.53	0.285676895	1.429029694	1.635411891	15.3755333	YMR277W_ORF	0.236227284	0.523458333	2.215909712	1.40275158	90.18571682	85.80972941	YCR035C_ORF	2.186651713	0.473333333	0.216464895	1.388049115	1.928790639	16.06763929	YOR145C_ORF	1.100236373	0.749	0.680762806	1.746749135	4.641784116
		YMR126C_ORF	0.670251297	0.519	0.774336435	1.468564287	43.17238235	57.50677237	YGR262C_ORF	1.026739517	0.525	0.511327354	1.387287504	50.70461554	57.27512347	YDL164C_ORF	0.909437121	0.7275	0.799945354	1.672859494	65.5056937	50.92012254	YLR034C_ORF	1.853066225	1.0025	0.540995236	1.991676057	1.635411891	15.4387043	YDR477W_ORF	0.236186915	0.5575	2.360418654	1.564317388	90.18571682	85.80808759	YDR037W_ORF	2.186545289	0.73	0.333859995	1.709950169	1.928790639	16.07038386	YML039W_ORF	1.0991563	1.221	1.110852024	1.756672176	4.641784116
		YPR052C_OCH__ORF	0.670176524	0.525833333	0.784619148	1.457607239	43.17238235	57.51166633	YNL151C_ORF	1.025664426	0.4625	0.450927212	1.345304084	50.70461554	57.30911144	YHR175W_ORF	0.90913622	1.298333333	1.428095488	4.294690308	65.5056937	50.91878207	YLR038C_ORF	1.852028934	0.4975	0.268624313	1.407979158	1.635411891	15.46885761	YMR160W_ORF	0.236143653	0.558666667	2.365791587	1.444111105	90.18571682	85.8063308	YNL144C_ORF	2.186511544	0.583333333	0.266787219	1.494923833	1.928790639	16.07125415	YJR124C_ORF	1.098824534	0.640428571	0.582830608	1.547733792	4.641784116
		YGR147C_ORF	0.670052555	0.673333333	1.004896301	1.440655503	43.17238235	57.51978016	YDR339C_ORF	1.025566691	0.33975	0.33128026	1.258704749	50.70461554	57.31220339	YPL218W_ORF	0.909064835	1.09	1.199034391	2.876941954	65.5056937	50.91846746	YJR112W-A_ONO_ORF	1.851224268	0.91	0.49156659	1.823190557	1.635411891	15.49226991	YHL010C_ORF	0.235932749	0.5225	2.214614133	1.474347822	90.18571682	85.79780633	YDR316W_ORF	2.18598926	0.47	0.215005631	1.380216326	1.928790639	16.0847274	YOR321W_ORF	1.098778297	0.881	0.801799601	1.930406475	4.641784116
		YPL224C_ORF	0.669649912	0.543333333	0.81136923	1.463834331	43.17238235	57.54613212	YGR283C_ORF	1.024872369	0.3425	0.334187954	1.257919163	50.70461554	57.33417917	YGL008C_ORF	0.908372234	0.985833333	1.085274623	2.461151637	65.5056937	50.91548275	YOR038C_ORF	1.849348491	0.579166667	0.313173352	1.498009564	1.635411891	15.54691882	YER140W_ORF	0.235860344	0.561851852	2.38213785	1.424957596	90.18571682	85.79489507	YGR063C_ORF	2.18595767	0.73	0.333949742	1.683141493	1.928790639	16.08554251	YJL076W_ORF	1.098460249	0.812	0.739216554	1.802004468	4.641784116
		YML100W_ORF	0.669290668	0.606666667	0.90643228	1.547935343	43.17238235	57.56964227	YBR008C_ORF	1.024868251	0.5025	0.490306925	1.391233798	50.70461554	57.33430957	YPR058W_ORF	0.908212373	0.994166667	1.094641183	2.571259151	65.5056937	50.91481129	YKL110C_ORF	1.848964284	0.7425	0.401576172	1.679254571	1.635411891	15.55812473	YOR155C_ORF	0.235602928	0.571666667	2.42639882	1.505667528	90.18571682	85.78460813	YOR094W_ORF	2.183808548	0.706666667	0.32359369	1.601240061	1.928790639	16.14104894	YLR448W_ORF	1.098325873	1.1115	1.011994734	1.901539484	4.641784116
		YLR357W_ORF	0.668509393	0.653333333	0.977298659	1.425746269	43.17238235	57.62076725	YGL097W_ORF	1.02452126	0.31	0.302580349	1.235208316	50.70461554	57.34529884	YHR082C_ORF	0.907363845	1.415416667	1.559921827	4.438196808	65.5056937	50.91135669	YOR304W_ORF	1.848499807	0.62	0.335407122	1.53113462	1.635411891	15.57167746	YDR210W-B_ORF	0.235513893	0.705833333	2.996992339	1.107933233	90.18571682	85.78107306	YPL183C_ORF	2.183487319	0.55	0.251890632	1.452968996	1.928790639	16.1493544	YAL035W_ORF	1.098209982	0.875	0.79675109	1.96664529	4.641784116
		YCR057C_ORF	0.668495168	0.585833333	0.876346399	1.413690562	43.17238235	57.62169802	YLR344W_OCH_DS100_ORF	1.024348595	0.3875	0.37828919	1.306800647	50.70461554	57.35076884	YLR033W_ORF	0.906964807	0.78625	0.866902435	1.840107756	65.5056937	50.90979579	YBR145W_ORF	1.848245848	1.123333333	0.607783502	1.991191397	1.635411891	15.57909021	YOL051W_ORF	0.235297831	0.5675	2.411836941	1.531821585	90.18571682	85.7725436	YJR073C_ORF	2.183315635	0.563333333	0.258017359	1.465995727	1.928790639	16.15379427	YLR373C_ORF	1.097987178	0.719	0.654834605	1.685774803	4.641784116
		YMR276W_ORF	0.668435758	0.4875	0.729314664	1.406549243	43.17238235	57.62558546	YBL091C-A_ORF	1.024264537	0.304464286	0.297251613	1.231698377	50.70461554	57.35343221	YDL073W_ORF	0.906853469	0.901666667	0.994280441	1.869518037	65.5056937	50.90936755	YCR005C_ORF	1.847087482	0.499166667	0.270245276	1.414886355	1.635411891	15.61292486	YDR496C_ORF	0.235146759	0.578333333	2.459456965	1.604530381	90.18571682	85.76662114	YGR286C_ORF	2.182974197	0.586666667	0.268746496	1.48548822	1.928790639	16.16262608	YJL177W_ORF	1.097805338	1	0.910908305	2.00982404	4.641784116
		YLR350W_ORF	0.667870529	0.511666667	0.766116552	1.439078301	43.17238235	57.66256865	YKL091C_ORF	1.023842494	0.52825	0.515948501	1.469437802	50.70461554	57.36680849	YNL124W_ORF	0.905951297	0.797083333	0.879830225	1.801109723	65.5056937	50.90601447	YGL243W_ORF	1.843959198	0.688333333	0.373290979	1.639853065	2.208788245	15.70449027	YDL079C_ORF	0.235048805	0.528177083	2.247095381	1.483110462	90.18571682	85.76279927	YER119C_ORF	2.182275454	0.81	0.371172209	1.693976555	1.928790639	16.18070831	YGR109W-B_ORF	1.096928219	1.03775	0.946050965	1.939973921	4.641784116
		YOR386W_ORF	0.667487601	0.496625	0.744021311	1.384847956	43.17238235	57.68762198	YJL168C_ORF	1.022975644	0.99	0.967764976	1.708376762	50.70461554	57.39430329	YLR419W_ORF	0.905915748	0.809166667	0.893203003	2.071190687	65.5056937	50.90588661	YNR020C_ORF	1.840148711	0.578333333	0.314286193	1.492233555	2.208788245	15.81640113	IGX_YG_851380C	0.234879337	0.611666667	2.604174015	1.258135266	90.18571682	85.75622099	YPR079W_ORF	2.182225251	0.456666667	0.209266512	1.378873021	1.928790639	16.18200789	YML073C_OCH__ORF	1.096282052	0.9105	0.83053444	1.816871654	4.641784116
		YJR144W_ORF	0.666816799	0.461666667	0.692344085	1.381027552	43.17238235	57.73150643	YKL215C_ORF	1.022954035	0.406746032	0.39761907	1.303983056	50.70461554	57.39498904	YOL018C_ORF	0.904914917	0.778125	0.859887471	1.961639765	65.5056937	50.90241959	YDL240C-A_ORF	1.839269853	0.606666667	0.329841032	1.517897527	2.208788245	15.84227122	YNL023C_ORF	0.234823211	0.6075	2.587052602	1.369913234	90.18571682	85.7540518	YIL079C_ORF	2.181657012	0.946666667	0.433920942	1.855602926	1.928790639	16.19672161	YJL097W_ORF	1.095448095	0.78	0.712037388	1.72769417	4.641784116
		YOR299W_ORF	0.666451729	0.550833333	0.826516474	1.406220421	43.17238235	57.75538777	YCR084C_ORF	1.022866285	0.435	0.425275528	1.325860101	50.70461554	57.39777393	YDL048C_TIL_601_900_57_ORF	0.904491291	0.954583333	1.055381454	2.297771106	65.5056937	50.90102928	YLR091W_AAA_9_NCR	1.837213108	0.989166667	0.538406058	1.855029495	2.208788245	15.90289959	YGL090W_ORF	0.234470613	0.523809524	2.234009277	1.398993343	90.18571682	85.74053205	YOR157C_ORF	2.181151875	0.386666667	0.177276361	1.311457017	1.928790639	16.20980752	YLR188W_ORF	1.091741267	0.6905	0.632475863	1.641393474	4.641784116
		YPR194C_ORF	0.666232437	0.6975	1.046931914	1.509238107	43.17238235	57.76973239	YMR185W_ORF	1.021646099	0.3875	0.379289854	1.31060721	50.70461554	57.43652811	YPL178W_ORF	0.904385291	0.726666667	0.803492354	1.719685089	65.5056937	50.90068857	YHR143W_TIL_8_99__ORF	1.835832502	1.244166667	0.677712518	2.104720457	2.208788245	15.9436644	YJR069C_ORF	0.234300257	0.521666667	2.226487813	1.432271897	90.18571682	85.73406674	YDR049W_ORF	2.180498386	0.916666667	0.420393187	1.899631996	1.928790639	16.22674505	YNL029C_ORF	1.09169542	0.8575	0.785475495	1.986842983	4.641784116
		YOL147C_ORF	0.665961664	0.525	0.788333666	1.423723655	43.17238235	57.78744387	YER010C_ORF	1.021048939	0.270625	0.265046062	1.203776315	50.70461554	57.45551454	YLR418C_ORF	0.904374009	0.512916667	0.567151048	1.39326566	65.5056937	50.90065248	YDR479C_ORF	1.835079234	0.664166667	0.36192806	1.589975095	2.208788245	15.96592882	YNL125C_ORF	0.23409484	0.524166667	2.239120976	1.379961564	90.18571682	85.72632861	YGL016W_ORF	2.17931891	0.686666667	0.31508315	1.583359732	1.928790639	16.25733978	YMR165C_ORF	1.091343797	0.8995	0.824213234	1.945675996	4.641784116
		YKR006C_ORF	0.665945766	0.59	0.885958032	1.440137736	43.17238235	57.78848379	IGR_CHR07:(COMPLEMENT(974235..974403))_39	1.020867004	0.39	0.382028216	1.291930285	50.70461554	57.46130171	YLR153C_ORF	0.904351352	0.970833333	1.073513443	2.29449522	65.5056937	50.90058009	YDR116C_ORF	1.834772285	0.75	0.408770072	1.621010356	2.208788245	15.97500596	YNR074C_ORF	0.234032221	0.525833333	2.246841614	1.405701104	90.18571682	85.72398231	TD(GUC)B_TRNA	2.178328225	0.976666667	0.448356063	1.976319886	1.928790639	16.28306156	YNR047W_ORF	1.091213697	0.957873016	0.877805162	1.828397771	4.641784116
		YPR156C_ORF	0.665859605	0.53	0.795963588	1.428151881	43.17238235	57.79411949	YEL035C_ORF	1.02080033	0.713	0.698471561	1.643269445	50.70461554	57.46342284	YBR093C_ORF	0.90414506	1.020833333	1.129059239	2.169628362	65.5056937	50.89992706	YLR363W-A_ORF	1.832543347	0.466666667	0.254655186	1.389464007	2.208788245	16.04100084	YNL142W_ORF	0.234012333	0.559166667	2.389475204	1.487928611	90.18571682	85.72323833	YLR451W_ORF	2.175171528	0.793333333	0.364722195	1.709554135	1.928790639	16.36516807	YPR080W_ORF	1.090217412	1.19	1.091525403	1.898750567	4.641784116
		YLR272C_ORF	0.665567051	0.575	0.863924978	1.505387609	43.17238235	57.81325464	YEL005C_ORF	1.019886866	0.4075	0.399554121	1.305776454	50.70461554	57.49249996	YJL207C_ORF	0.903763227	0.8525	0.943278034	1.78685565	65.5056937	50.89874706	YBL088C_ORF	1.830303503	0.830833333	0.453932002	1.746743324	2.208788245	16.10746082	YJL005W_ORF	0.233812339	0.5975	2.555468212	1.411686555	90.18571682	85.71579002	YER151C_ORF	2.174256996	0.47	0.216165799	1.379733475	1.928790639	16.38899716	YHR186C_ORF	1.090114449	0.804666667	0.738148795	1.85314068	4.641784116
		YOR066W_ORF	0.665477726	0.593333333	0.891590071	1.420827858	43.17238235	57.819097	YML078W_ORF	1.019325022	0.31	0.30412282	1.235901519	50.70461554	57.51039974	YGR158C_ORF	0.903739456	0.783333333	0.866768988	2.009289881	65.5056937	50.89867483	YGR250C_ORF	1.830286446	0.879166667	0.480343756	1.78397485	2.208788245	16.10796749	YNL295W_ORF	0.233529198	0.540625	2.315021014	1.515361136	90.18571682	85.70534772	YHR072W-A_ORF	2.166631223	0.873333333	0.403083517	1.889413484	1.928790639	16.58842728	YMR169C_ORF	1.089994307	0.798	0.732113916	1.7130875	4.641784116
		YLL009C_TIL_4_150__ORF	0.665091398	0.590833333	0.888349083	1.432567856	43.17238235	57.84436426	YPL015C_ORF	1.017925177	0.5175	0.508387072	1.387382561	50.70461554	57.55504806	YBL105C_ORF	0.903479142	1.106130952	1.224301592	2.024535649	65.5056937	50.89789333	YBL001C_ORF	1.830240808	0.711666667	0.388837722	1.645592355	2.208788245	16.10932314	YOR246C_ORF	0.233407046	0.609166667	2.60988979	1.594538007	90.18571682	85.70087994	YLL027W_ORF	2.165680308	0.726666667	0.335537366	1.627008801	1.928790639	16.61338735	YKL087C_TIL_601_900_213_ORF	1.08865373	0.681	0.625543257	1.620305931	4.641784116
		YDL055C_ORF	0.66495659	0.866666667	1.303343225	1.393327509	43.17238235	57.85318081	YGR286C_ORF	1.017320769	0.4325	0.425136312	1.324389156	50.70461554	57.57434808	YOR311C_ORF	0.902678361	0.855833333	0.948104408	1.862804284	65.5056937	50.89559792	YJL147C_ORF	1.829454819	0.529166667	0.289248284	1.440889176	2.208788245	16.13267994	IGR_CHR13:(830527..831527)_105	0.233354095	0.55	2.356933141	1.576489482	90.18571682	85.69895018	YML009W-B_ORF	2.165291016	0.673333333	0.310966668	1.594218397	1.928790639	16.6236115	YGL012W_ORF	1.08825372	0.9125	0.838499316	2.163339323	4.641784116
		YMR181C_TIL_3_153__ORF	0.664374173	0.690625	1.039512112	1.535011866	43.17238235	57.89126972	YLR097C_ORF	1.017015848	0.543472222	0.534379305	1.408205917	50.70461554	57.58408997	YHR162W_ORF	0.901761215	1.024166667	1.135740427	2.284587213	65.5056937	50.89317041	YJR052W_ORF	1.82910745	0.63	0.344430285	1.528953908	2.208788245	16.14300808	YBL075C_ORF	0.232688842	0.547333333	2.352211346	1.540433954	90.18571682	85.67506504	YPR190C_ORF	2.163014994	0.97	0.448448117	2.019056701	1.928790639	16.68345579	YMR143W_OCH_DS100_ORF	1.086327166	0.8105	0.746091993	1.814639415	4.641784116
		YLR137W_ORF	0.663965332	0.419166667	0.631308062	1.337059213	43.17238235	57.91800534	YDR479C_ORF	1.016374255	0.37675	0.370680385	1.283845664	50.70461554	57.60459933	YAL005C_OCH__ORF	0.901140594	1.149166667	1.275235712	2.792198682	65.5056937	50.89164977	YAL032C_ORF	1.828673745	0.585833333	0.320359679	1.516938857	2.208788245	16.15590802	YOR228C_ORF	0.232685119	0.564166667	2.424592811	1.360250662	90.18571682	85.67493326	YBR271W_ORF	2.160748013	0.48	0.222145293	1.391617362	1.928790639	16.74317767	YNR044W_ORF	1.085874893	0.865607143	0.797151816	1.779878803	4.641784116
		YDR514C_ORF	0.663709561	0.5025	0.757108274	1.394790309	43.17238235	57.93473041	YPR159W_ORF	1.01622504	0.3025	0.297670288	1.228590836	50.70461554	57.60937135	YDR249C_ORF	0.900911071	0.82625	0.917127147	1.95544991	65.5056937	50.89111233	IGR_CHR02:(COMPLEMENT(373565..373736))_83	1.828288023	1.163888889	0.636600401	2.065516046	2.208788245	16.16738526	YJL092W_ORF	0.232660483	0.563333333	2.421267793	1.601233713	90.18571682	85.67406166	YHR060W_ORF	2.159018161	0.493333333	0.228498927	1.394966492	1.928790639	16.78882661	YOR158W_ORF	1.085734333	0.8605	0.792551155	1.757570275	4.641784116
		YEL050C_ORF	0.663693343	0.669166667	1.008246767	1.412772639	43.17238235	57.9357909	YDL194W_ORF	1.01612556	0.4275	0.420715723	1.319971575	50.70461554	57.61255324	YPR158C-C_ORF	0.900624742	1.125	1.249132905	2.428012376	65.5056937	50.89046077	YJR106W_ORF	1.827852517	0.673888889	0.368677934	1.574748256	2.208788245	16.1803489	YKL044W_ORF	0.232540408	0.5325	2.289924594	1.409137354	90.18571682	85.66982669	YAL051W_ORF	2.157350525	0.526666667	0.244126608	1.439356744	1.928790639	16.83289705	YJL014W_ORF	1.085430804	0.9425	0.868318825	1.999613611	4.641784116
		YOR064C_ORF	0.663004547	0.5575	0.840869045	1.406873911	43.17238235	57.98082889	YBL108C-A_ORF	1.015336399	0.425	0.418580483	1.317591933	50.70461554	57.63780774	YDR387C_ORF	0.900402416	1.00125	1.112002792	2.632942182	65.5056937	50.8899693	YDR200C_ORF	1.827717818	0.611666667	0.334661434	1.522302497	2.208788245	16.18435957	YOL137W_ORF	0.232477433	0.519166667	2.233191671	1.409327051	90.18571682	85.66761426	YKL064W_ORF	2.156696002	0.746666667	0.346208583	1.638546191	1.928790639	16.850211	YBR189W_OCH__ORF	1.085294717	0.838	0.772140495	1.841434872	4.641784116
		YPL218W_ORF	0.662262783	0.6175	0.932409334	1.454570892	43.17238235	58.0293259	YHL048C-A_OCH__ORF	1.01467739	0.5325	0.524797345	1.388190626	50.70461554	57.65891467	YPL236C_ORF	0.900243819	0.726666667	0.807188732	1.807008317	65.5056937	50.88962643	YDL238C_ORF	1.827509697	0.631666667	0.345643401	1.524656934	2.208788245	16.19055737	YPL232W_ORF	0.23211557	0.546666667	2.355148627	1.493624254	90.18571682	85.65501748	YGL143C_AAA_6_NCR	2.15600999	0.796666667	0.369509729	1.734139962	1.928790639	16.86836823	YML028W_ORF	1.084724438	0.9345	0.861509124	2.241210595	4.641784116
		YHL046C_ORF	0.66214709	0.546666667	0.825597024	1.409826612	43.17238235	58.03688957	SNR189_SNORNA	1.013795488	0.88775	0.875669709	1.723744875	50.70461554	57.68718538	YGR180C_ORF	0.899989166	0.746666667	0.829639617	1.701259283	65.5056937	50.88908936	YAL055W_ORF	1.826611276	0.610833333	0.334407951	1.522158913	2.208788245	16.21732624	YML078W_ORF	0.231999312	0.5975	2.575438667	1.282775707	90.18571682	85.6510124	YFR010W_ORF	2.155737544	0.87	0.403574175	1.76711897	1.928790639	16.87558217	YBR020W_ORF	1.084424048	0.824513889	0.760324239	1.717843431	4.641784116
		YPR020W_ORF	0.662026212	0.699166667	1.056101184	1.448399883	43.17238235	58.04479205	YDR336W_ORF	1.013060825	0.415	0.409649638	1.309420192	50.70461554	57.71075787	YDR457W_ORF	0.899806034	0.990208333	1.100468652	1.902479505	65.5056937	50.88871337	YJR133W_ORF	1.824075739	0.544166667	0.298324601	1.451003903	2.208788245	16.29299716	YHR135C_ORF	0.231942651	0.506666667	2.184448029	1.394588658	90.18571682	85.64906782	YGL161C_ORF	2.155190049	0.863333333	0.400583389	1.761090181	1.928790639	16.890084	YCR042C_ORF	1.083938239	0.77	0.710372577	1.787330219	4.641784116
		YBR198C_ORF	0.662005225	0.669166667	1.010817802	1.412404115	43.17238235	58.04616411	YGR287C_ORF	1.012938296	0.35	0.345529438	1.263410234	50.70461554	57.71469127	YFR051C_ORF	0.899717128	1.1925	1.325416582	3.161360949	65.5056937	50.88853393	YMR315W_ORF	1.822931399	0.738333333	0.405025298	1.639629608	2.208788245	16.3272086	YLR342W_ORF	0.231928802	0.655	2.824142557	1.162287896	90.18571682	85.64859327	YNL102W_ORF	2.152414098	0.54	0.250881092	1.452584749	1.928790639	16.96371508	YPL220W_ORF	1.083429763	0.9315	0.859769624	1.837800359	4.641784116
		YFR049W_ORF	0.661455693	0.511666667	0.773546395	1.39298609	43.17238235	58.08208877	YNL162W-A_ORF	1.012373082	0.44	0.434622382	1.338490926	50.70461554	57.73284277	YML007W_ORF	0.899511543	1.049166667	1.166373767	2.869245984	65.5056937	50.88812672	YDR267C_ORF	1.822059012	0.926666667	0.508582137	1.806513392	2.208788245	16.3533146	YDL008W_ORF	0.231837064	0.5725	2.469406707	1.427846069	90.18571682	85.6454571	YPL250C_TIL_301_600_155_ORF	2.150335245	1.533333333	0.713067108	2.494062536	1.928790639	17.01896826	YGR191W_ORF	1.083421971	0.9005	0.831162764	2.046585719	4.641784116
		YNR054C_ORF	0.659728574	0.643333333	0.975148506	1.410749217	43.17238235	58.19498067	YEL026W_ORF	1.012289177	0.48	0.474172807	1.354799344	50.70461554	57.73553833	Q0045_JXN_EE20_5_ORF	0.899028124	0.8575	0.953807758	1.496797146	65.5056937	50.88721179	YJL081C_ORF	1.818250293	0.489166667	0.269031535	1.398302771	2.208788245	16.46754172	YIL120W_ORF	0.231777803	0.52462963	2.263502466	1.47235175	90.18571682	85.64343798	YDL055C_ORF	2.149823703	0.94	0.437245156	1.881528248	1.928790639	17.03257908	YPL011C_ORF	1.083042456	0.661	0.610317718	1.590821588	4.641784116
		YDR013W_ORF	0.659037086	0.625833333	0.949617778	1.424617367	43.17238235	58.24017294	YJL065C_ORF	1.011572369	0.3475	0.343524606	1.265313828	50.70461554	57.75857713	YDR251W_ORF	0.8985721	0.6975	0.776231535	1.523723327	65.5056937	50.88640344	YLR362W_ORF	1.817985601	0.6375	0.350662843	1.551754948	2.208788245	16.47549532	YKR064W_ORF	0.231575856	0.534166667	2.306659576	1.425005526	90.18571682	85.63659716	YNL119W_ORF	2.149771942	0.583333333	0.271346612	1.503393992	1.928790639	17.03395664	YOR151C_ORF	1.079943866	0.707	0.654663656	1.654374556	4.641784116
		YFR016C_ORF	0.658821778	0.561666667	0.852532029	1.442690932	43.17238235	58.25424372	YPL064C_ORF	1.011461766	0.39	0.385580566	1.292704068	50.70461554	57.76213367	YGR167W_ORF	0.897343231	1.015833333	1.132045463	1.994308838	65.5056937	50.88448974	YOL015W_ORF	1.817186911	1.006666667	0.553969798	1.845252676	2.208788245	16.49950674	YGR161W-B_ORF	0.231426188	0.670833333	2.898692404	1.385966671	90.18571682	85.63156707	YPL069C_ORF	2.148878381	0.528095238	0.245753898	1.44294117	1.928790639	17.05774704	YMR269W_ORF	1.077587639	0.9035	0.838446886	1.737285754	4.641784116
		YOL052C-A_ORF	0.658789086	0.4375	0.664097219	1.362672494	43.17238235	58.25638018	YJR156C_ORF	1.010321699	0.28	0.27713945	1.212722774	50.70461554	57.79881962	YPL224C_ORF	0.895054451	1.118333333	1.249458434	3.496847075	65.5056937	50.881954	YJR090C_ORF	1.816717163	0.6325	0.34815546	1.560909812	2.208788245	16.51363743	YHR006W_ORF	0.231040337	0.5325	2.30479234	1.414754905	90.18571682	85.61875586	YBR059C_ORF	2.147158081	0.376666667	0.17542568	1.2941929	2.145351202	17.10359866	YPR058W_ORF	1.072501203	0.6015	0.560838532	1.498583459	4.641784116
		SNR17A_SNORNA	0.65801386	0.62	0.942229393	1.391759406	43.17238235	58.30703959	YLR025W_ORF	1.008946584	0.3825	0.379108276	1.287009777	50.70461554	57.84313207	YNL208W_ORF	0.895040412	0.874166667	0.976678433	2.256172493	65.5056937	50.88194257	YPL069C_ORF	1.816588217	0.746845238	0.411125224	1.62643693	2.208788245	16.51751741	YJL109C_ORF	0.231011953	0.5575	2.413295037	1.336631336	90.18571682	85.61782234	YJR086W_ORF	2.146246114	0.55	0.256261384	1.460500428	2.145351202	17.12793221	YGL135W_ORF	1.072404292	0.8725	0.813592417	1.746428037	4.641784116
		YMR263W_ORF	0.657872957	0.635	0.965231954	1.406472413	43.17238235	58.31624685	YBR029C_ORF	1.008279696	0.4575	0.453743145	1.401020854	50.70461554	57.86464698	YDR321W_ORF	0.894470826	1.153333333	1.289402963	3.511909609	65.5056937	50.88152152	YHR009C_ORF	1.816328452	0.5375	0.295926653	1.451698913	2.208788245	16.52533514	YMR037C_ORF	0.230973009	0.536666667	2.323503811	1.508182944	90.18571682	85.61654352	YGR231C_ORF	2.145669627	0.443333333	0.206617705	1.354895417	2.145351202	17.14332385	YPR138C_ORF	1.072308779	0.7225	0.673779805	1.646439865	4.641784116
		YDL044C_ORF	0.65766324	0.5675	0.862903635	1.485300157	43.17238235	58.32995054	YBR071W_ORF	1.00750281	0.315	0.312654215	1.237225963	50.70461554	57.88973094	YDL233W_ORF	0.893318477	0.655666667	0.73396743	1.49407922	65.5056937	50.88092307	YNL113W_ORF	1.815893465	1.180666667	0.650184986	2.413702787	2.208788245	16.53843048	YOR272W_ORF	0.230915939	0.565	2.446777826	1.427566068	90.18571682	85.61467366	YER171W_ORF	2.145597503	0.52	0.242356733	1.444520169	2.145351202	17.14525002	YJR145C_OCH_DS100_ORF	1.072034018	0.7915	0.738316123	1.807454994	4.641784116
		YJR153W_ORF	0.657121635	0.523791667	0.797100017	1.426984973	43.17238235	58.36533949	YOR146W_ORF	1.007012889	0.31859375	0.316375047	1.240590094	50.70461554	57.9055607	YKL021C_ORF	0.892916792	0.893333333	1.000466495	2.256953034	65.5056937	50.88079417	YLR270W_ORF	1.815365767	0.6	0.330511906	1.50306586	2.208788245	16.55432408	YOR116C_TIL_3301_3600_126_ORF	0.230657744	0.551666667	2.391711018	1.489584345	90.18571682	85.60627579	YNL040W_ORF	2.144551476	0.833333333	0.388581642	1.750766771	2.145351202	17.17319837	YKL165C_ORF	1.07189693	0.8905	0.830770175	2.123559131	4.641784116
		YDR272W_ORF	0.655720192	0.828333333	1.26324207	1.395618192	43.17238235	58.45690189	YOL075C_ORF	1.005401894	0.29125	0.289685151	1.220747775	50.70461554	57.95767453	YDR381W_ORF	0.892513457	0.771666667	0.864599476	1.968726367	65.5056937	50.8807062	YOR329C_ORF	1.814905449	0.476666667	0.262639945	1.388173527	2.208788245	16.56819471	YOL018C_ORF	0.230652183	0.495	2.14608851	1.412376931	90.18571682	85.60609604	YBR255W_ORF	2.14377711	0.746666667	0.348294915	1.652751347	2.145351202	17.19390397	YNR019W_ORF	1.071421554	0.781133929	0.729063108	1.824563042	5.649756318
		YNL192W_ORF	0.655380345	0.544166667	0.830306662	1.424137647	43.17238235	58.47910367	YJL096W_ORF	1.005359371	0.4075	0.405327699	1.302556647	50.70461554	57.95905138	YDR007W_ORF	0.89221136	1.3125	1.471063986	3.467932427	65.5056937	50.88066751	YOR080W_ORF	1.812952359	0.511666667	0.282228413	1.431344419	2.208788245	16.627113	YLR337C_ORF	0.230516683	0.5375	2.331718436	1.49465239	90.18571682	85.60173054	YNL274C_ORF	2.142568761	0.463333333	0.216251325	1.374619912	2.145351202	17.22624027	YBL005W-B_ORF	1.071102877	1.21	1.129676734	1.79562753	5.649756318
		YDL042C_ORF	0.654307074	0.505	0.771808864	1.378819603	43.17238235	58.54921436	IGR_CHR09:(COMPLEMENT(355842..356004))_77	1.005235416	0.3675	0.365586005	1.275307269	50.70461554	57.96306525	YMR191W_ORF	0.890668183	1.067916667	1.199006192	2.165626249	65.5056937	50.88083339	YOR193W_ORF	1.805681317	0.933333333	0.516887074	1.841901873	2.208788245	16.84740091	YBR155W_ORF	0.230477008	0.560833333	2.433359134	1.337619941	90.18571682	85.60045758	YIR010W_ORF	2.142499468	0.606666667	0.283158374	1.532400239	2.145351202	17.22809558	YDL195W_ORF	1.070947136	0.8235	0.768945518	1.781517519	5.649756318
		YKL092C_ORF	0.654091191	0.741666667	1.133888786	1.386394622	43.17238235	58.56331594	YOL091W_ORF	1.003786571	0.56	0.557887519	1.408483879	50.70461554	58.01002253	YLR319C_ORF	0.889321376	0.566666667	0.637189977	1.444920186	65.5056937	50.88147494	YMR085W_ORF	1.804407886	0.715277778	0.396405815	1.61354107	2.208788245	16.88613455	YKR100C_ORF	0.229962082	0.504074074	2.191987782	1.42822389	90.18571682	85.58415347	YPR093C_ORF	2.141033468	0.583333333	0.272454094	1.515880528	2.145351202	17.26737242	YNL338W_OCH__ORF	1.070006555	1.142	1.067283181	2.670669502	5.649756318
		YBR247C_ORF	0.653744526	0.45	0.688342283	1.365729647	43.17238235	58.58595963	YNL012W_ORF	1.001731487	0.3845	0.383835394	1.31400856	50.70461554	58.07675784	YDL161W_ORF	0.88897209	0.816833333	0.918851494	2.012576747	65.5056937	50.88171692	YNL094W_ORF	1.803848415	0.82	0.454583652	1.750255344	2.208788245	16.90316624	YDL130W_ORF	0.229690633	0.556666667	2.423549708	1.362456438	90.18571682	85.57572103	YLR319C_ORF	2.140176755	0.676666667	0.316173262	1.573849738	2.145351202	17.29034737	YJL095W_ORF	1.069347775	0.829	0.775238906	1.982187305	5.649756318
		YHR065C_ORF	0.653515608	0.445	0.680932475	1.350292726	43.17238235	58.60091192	YMR174C_ORF	1.001067404	0.3075	0.307172123	1.23159832	50.70461554	58.09835526	YIL022W_TIL_1201_1500_26_ORF	0.888780503	0.8775	0.987307887	1.737028423	65.5056937	50.88186287	YLR317W_ORF	1.803787529	0.9825	0.544687212	1.853995169	2.208788245	16.9050203	YMR181C_ORF	0.229405129	0.506666667	2.208610888	1.442031835	90.18571682	85.56697314	YKR062W_ORF	2.139469804	0.443333333	0.207216448	1.36403775	2.145351202	17.30931829	YGR185C_ORF	1.068833415	0.9085	0.849992139	1.939558169	5.649756318
		YOR353C_ORF	0.653403998	0.602083333	0.921456457	1.45348138	43.17238235	58.60820182	YML124C_ORF	1.000545778	0.2875	0.287343174	1.215462864	50.70461554	58.11533074	YOL164W_ORF	0.888518541	1.090416667	1.227230065	2.582250087	65.5056937	50.8820776	YOL061W_ORF	1.803650287	0.939166667	0.520703306	1.881493783	2.208788245	16.90919984	YDR033W_ORF	0.228544183	0.5125	2.242454801	1.462122901	90.18571682	85.54134673	YPR098C_ORF	2.136932524	0.876666667	0.410245367	1.760650138	2.145351202	17.37749666	YOR061W_ORF	1.06680441	0.7015	0.657571335	1.665108022	5.649756318
		YGR280C_ORF	0.653395481	0.560833333	0.858336719	1.381554864	43.17238235	58.60875812	YKL151C_ORF	1.000524733	0.34	0.339821684	1.25479724	50.70461554	58.11601584	YLR097C_ORF	0.887123249	0.878333333	0.990091664	2.332461492	65.5056937	50.88351629	YJR079W_ORF	1.802998195	0.7825	0.433999325	1.671688656	2.208788245	16.92906589	YLR332W_ORF	0.228446144	0.501666667	2.195995336	1.450132291	90.18571682	85.5385004	YMR187C_ORF	2.135699934	0.327	0.153111397	1.255335863	2.145351202	17.41066845	YLR025W_ORF	1.066687409	0.735	0.689049101	1.730186203	5.649756318
		YML010W_ORF	0.652988399	0.434166667	0.664891853	1.34342216	43.17238235	58.63534647	YDL106C_ORF	1.000347631	0.355	0.354876634	1.265328124	50.70461554	58.1217817	YGL224C_ORF	0.886296856	0.532916667	0.601284618	1.40545031	65.5056937	50.8846026	YGL026C_ORF	1.802936181	0.4975	0.275938774	1.427414585	2.208788245	16.93095576	YOR019W_ORF	0.228159821	0.525	2.301018635	1.459934202	90.18571682	85.53027189	YOR259C_ORF	2.135624345	0.326666667	0.152960734	1.253534133	2.145351202	17.41270382	YNL101W_ORF	1.066405227	0.823625	0.772337737	1.650138823	5.649756318
		YJL097W_ORF	0.652591484	0.525	0.804484907	1.446336998	43.17238235	58.66126983	YHR020W_ORF	1.000087755	0.325	0.324971482	1.256292608	50.70461554	58.13024442	YFL010C_ORF	0.886267251	0.853333333	0.962839744	2.026148409	65.5056937	50.88464475	YPL210C_ORF	1.802090548	0.596666667	0.33109694	1.504648382	2.208788245	16.95673726	YOR161C_ORF	0.227920689	0.5425	2.380213933	1.464953197	90.18571682	85.52349578	YOR394C-A_OCH__ORF	2.134460082	0.812592593	0.380701705	1.740289207	2.145351202	17.44406947	YPR088C_ORF	1.06577891	0.8515	0.798946191	1.909960935	5.649756318
		YOR158W_ORF	0.651921129	0.5125	0.786138042	1.413265663	43.17238235	58.70505024	YGR212W_ORF	0.999568883	0.3275	0.327641252	1.246462862	50.70461554	58.1471485	YML040W_ORF	0.885831674	1.085833333	1.225778401	2.386857709	65.5056937	50.88529072	YHR053C_OCH__ORF	1.799054893	0.906666667	0.503968317	1.963667938	2.208788245	17.04945306	YKL052C_ORF	0.227811835	0.52	2.28258554	1.376225207	90.18571682	85.52044027	YMR220W_ORF	2.134357387	0.52	0.24363305	1.425053389	2.145351202	17.44683754	YOR259C_ORF	1.065111959	0.687	0.645002616	1.67580501	5.649756318
		YOR370C_ORF	0.651704131	0.545	0.836269058	1.410530075	43.17238235	58.7192217	YFL041W-A_ONO_ORF	0.999142306	0.5425	0.542965699	1.395055092	50.70461554	58.16105297	YNL004W_ORF	0.885440599	0.774583333	0.874799884	1.819799543	65.5056937	50.88591193	IGR_CHR13:(COMPLEMENT(347178..347406))_48	1.798494697	0.566354167	0.314904552	1.460926045	2.208788245	17.06659092	YKL026C_ORF	0.227789139	0.545	2.392563594	1.389804711	90.18571682	85.51980548	YLR017W_ORF	2.133489784	0.473333333	0.22185873	1.381453375	2.145351202	17.47023247	YOR329C_ORF	1.063374547	0.712625	0.670154276	1.698642369	5.649756318
		YOR247W_OCH__ORF	0.651548334	0.5425	0.832632011	1.43013764	43.17238235	58.72939616	YPR178W_ORF	0.999118178	0.32	0.320282432	1.241275773	50.70461554	58.16183962	YPL265W_ORF	0.885166545	0.599166667	0.676897099	1.588059015	65.5056937	50.8863705	YFL021W_ORF	1.797414068	1.05	0.584172572	2.082564151	2.208788245	17.09967507	YGR223C_ORF	0.227743566	0.473333333	2.078360948	1.39097911	90.18571682	85.51853324	YOL025W_ORF	2.133105458	0.773333333	0.362538725	1.680498076	2.145351202	17.48060111	YGR085C_OCH_DS100_ORF	1.06316112	0.822	0.773165971	1.799566265	5.649756318
		YEL011W_ORF	0.651178686	0.985	1.512641646	1.350647444	43.17238235	58.75353581	YOL035C_ORF	0.998537357	0.262708333	0.263093145	1.197119861	50.70461554	58.18078267	YCR004C_ORF	0.884642358	1.029166667	1.163370324	2.570966224	65.5056937	50.88730097	YPR006C_ORF	1.794161297	0.624166667	0.347887711	1.55087795	2.208788245	17.19945808	YDR087C_ORF	0.227672221	0.563	2.472853285	1.492506402	90.18571682	85.51654795	YLR119W_ORF	2.130470576	0.553333333	0.259723528	1.451489916	2.145351202	17.55177458	YBR048W_OCH_DS100_ORF	1.06023943	0.8435	0.795575015	1.776096707	5.649756318
		YIL098C_ORF	0.651087576	0.504166667	0.774345396	1.388087888	43.17238235	58.75948562	YGR161W-C_ONO_ORF	0.998215254	0.51	0.510911848	1.371924412	50.70461554	58.19129306	YHR057C_ORF	0.883706141	1.252916667	1.417797849	3.195935738	65.5056937	50.88913717	YOR316C_ORF	1.793068712	0.5825	0.324862063	1.481337209	2.208788245	17.23304097	YHR143W_TIL_5_178__ORF	0.227455077	0.5175	2.275174543	1.378169828	90.18571682	85.51055353	YMR052C-A_ORF	2.130287369	0.936666667	0.439690288	1.855864965	2.145351202	17.55672904	YDL083C_ORF	1.060069061	0.9865	0.930599747	2.017111375	5.649756318
		YFL048C_ORF	0.649897844	0.539166667	0.829617564	1.378912331	43.17238235	58.83717516	YGL079W_ORF	0.997256376	0.3425	0.343442277	1.255802952	50.70461554	58.2226036	YGL256W_ORF	0.883038135	0.968166667	1.096404139	2.239266618	65.5056937	50.89058396	YDR392W_ORF	1.792658698	0.6625	0.369562818	1.573755893	2.208788245	17.24565221	YBR162C_TIL_8_173__ORF	0.227398819	0.551666667	2.425987387	1.506832275	90.18571682	85.50901231	YGR210C_ORF	2.127618218	0.74	0.347806761	1.644621574	2.145351202	17.62899457	YLR270W_ORF	1.05772929	0.628	0.593724695	1.538309936	5.649756318
		YER154W_ORF	0.649396405	0.436666667	0.672419285	1.350646145	43.17238235	58.86991708	YLL004W_ORF	0.997190077	0.4375	0.438732806	1.331251148	50.70461554	58.22476969	YOR272W_ORF	0.882547951	0.87	0.985782131	1.994722882	65.5056937	50.89171799	YPR182W_ORF	1.792499166	0.535833333	0.298930869	1.451771045	2.208788245	17.25056037	YLR397C_ORF	0.227143065	0.5525	2.432387712	1.488446525	90.18571682	85.50206696	YOR006C_ORF	2.126798719	0.496666667	0.233527819	1.397500378	2.145351202	17.65121334	YBL041W_ORF	1.057659144	0.752	0.711004112	1.807294993	5.649756318
		YKR035W-A_ORF	0.649267941	0.518333333	0.798335017	1.37772078	43.17238235	58.87830506	YPL208W_ORF	0.996866573	0.33	0.331037281	1.250592076	50.70461554	58.23534133	YDR170C_ORF	0.881849485	1.055119048	1.196484281	2.56585819	65.5056937	50.89343971	YER079W_ORF	1.792451903	0.415833333	0.231991348	1.332573905	2.208788245	17.2520146	YNL007C_ORF	0.227083784	0.53	2.333940325	1.391373603	90.18571682	85.50047144	YLR172C_ORF	2.125450922	0.356666667	0.167807529	1.281531327	2.145351202	17.68778772	IGR_CHR05:(COMPLEMENT(118454..118607))_19	1.05639985	0.74	0.700492337	1.68795626	5.649756318
		YBR114W_ORF	0.649258429	0.544166667	0.838135698	1.429023661	43.17238235	58.87892616	YDR109C_ORF	0.996049523	0.45125	0.453039723	1.343680578	50.70461554	58.26205796	YDR234W_ORF	0.881684999	1.160833333	1.316607784	3.010194614	65.5056937	50.89386326	YMR263W_ORF	1.790980242	0.596666667	0.333150893	1.529254157	2.208788245	17.29732729	YOR116C_TIL_3901_4200_6_ORF	0.22701583	0.55	2.422738534	1.46024419	90.18571682	85.49864916	YOR038C_ORF	2.124141307	0.62	0.291882653	1.547361728	2.145351202	17.7233641	YOR046C_ORF	1.056175379	0.8905	0.843136488	1.76731897	5.649756318
		YGL049C_ORF	0.6492076	0.455	0.700854396	1.357705601	43.17238235	58.88224502	YNL090W_ORF	0.996048655	0.325	0.326289282	1.245751753	50.70461554	58.26208635	YHR132C_ORF	0.880256179	0.708333333	0.804689987	1.683896378	65.5056937	50.8978326	YBR251W_ORF	1.7902996	0.650833333	0.363533195	1.54889935	2.208788245	17.31830483	YNL121C_ORF	0.226843536	0.5225	2.303349739	1.464472808	90.18571682	85.49406062	YMR191W_ORF	2.123931372	0.876666667	0.412756588	1.758418899	2.145351202	17.72907061	YER027C_ORF	1.055772003	0.688892857	0.65250154	1.63639827	5.649756318
		YGR014W_ORF	0.648152279	0.5675	0.875565849	1.454877882	43.17238235	58.95114844	YBR020W_ORF	0.996014193	0.645	0.647581134	1.463027095	50.70461554	58.26321375	YLR069C_ORF	0.880222255	0.9225	1.048030762	2.099490114	65.5056937	50.89793317	YOR006C_ORF	1.789690848	0.628333333	0.351084845	1.538357991	2.208788245	17.33707767	YPL246C_ORF	0.226743119	0.5625	2.480780902	1.334071226	90.18571682	85.49140737	YPL138C_ORF	2.12321425	0.776666667	0.365797595	1.682223741	2.145351202	17.74857081	YLR333C_OCH__ORF	1.055395728	0.8225	0.779328529	1.789416457	5.649756318
		YGR178C_ORF	0.647953388	0.658333333	1.016019586	1.422356967	43.17238235	58.96413375	YOR360C_ORF	0.995200077	0.42	0.422025691	1.32331023	50.70461554	58.28985907	YHR103W_ORF	0.880127028	0.952083333	1.081756727	1.770302649	65.5056937	50.89821703	YGL217C_ORF	1.788542424	0.612916667	0.342690595	1.538130147	2.208788245	17.37252119	YMR296C_ORF	0.226721355	0.471666667	2.080380413	1.382988295	90.18571682	85.49083436	YMR206W_ORF	2.122079344	0.611481481	0.288152035	1.557696024	2.145351202	17.77945456	YPR036W_ORF	1.053440698	0.777	0.737583047	1.67748056	5.649756318
		YGR009C_ORF	0.647526632	0.5725	0.884133519	1.478777368	43.17238235	58.99199552	YOL158C_ORF	0.995197999	0.345	0.346664684	1.258359428	50.70461554	58.28992711	YKL038W_ORF	0.880023011	1.1725	1.332351524	3.543310874	65.5056937	50.89852974	YMR078C_ORF	1.78675614	0.608333333	0.340468025	1.544290591	2.208788245	17.42772395	YLL031C_ORF	0.226558203	0.53	2.339354711	1.478867655	90.18571682	85.48656203	YPR160W_ORF	2.119348427	0.97	0.457687838	1.850924254	2.145351202	17.8538854	YFR031C_ORF	1.053146522	0.8125	0.771497587	1.978619727	5.649756318
		YIL112W_ORF	0.647198203	0.564166667	0.87170617	1.453671492	43.17238235	59.01343729	YMR232W_ORF	0.99509341	0.78	0.783846011	1.553936702	50.70461554	58.29335195	YOR385W_ORF	0.879678244	0.9325	1.060046678	1.63343525	65.5056937	50.89958593	YLR058C_ORF	1.785341512	0.68	0.38087951	1.603590446	2.208788245	17.47150429	SNR37_SNORNA	0.226248056	0.556666667	2.4604263	1.370723569	90.18571682	85.47855345	YNL087W_ORF	2.117580217	1.236666667	0.583999915	2.578013519	2.145351202	17.90216466	YGL143C_AAA_6_NCR	1.052997911	0.7285	0.691834231	1.59809531	5.649756318
		YIL070C_ORF	0.647012417	0.495	0.765054869	1.367370634	43.17238235	59.02556622	YDL019C_ORF	0.995004144	0.5475	0.550248965	1.3963954	50.70461554	58.29627533	YDR190C_ORF	0.879636988	1.079416667	1.22711605	2.371435431	65.5056937	50.89971435	YNL048W_ORF	1.78462255	0.669166667	0.374962575	1.571435249	2.208788245	17.49377634	YPL085W_ORF	0.226185405	0.608333333	2.689533981	1.512810307	90.18571682	85.47695369	YDR267C_ORF	2.116939459	0.883333333	0.417269058	1.782164254	2.145351202	17.91967677	YJR144W_ORF	1.051986046	0.7585	0.721017168	1.787005395	5.649756318
		YPR118W_ORF	0.646496486	0.6675	1.032488211	1.408297813	43.17238235	59.05924792	YOR326W_ORF	0.994283903	0.4775	0.480245128	1.352420351	50.70461554	58.31987288	YLR201C_ORF	0.878740169	1.079166667	1.228083915	3.309245097	65.5056937	50.90261305	YOR142W_ORF	1.784031945	0.645	0.361540611	1.579678635	2.208788245	17.51208288	SNR69_SNORNA	0.225896151	0.5375	2.37941194	1.517864169	90.18571682	85.46964611	YNL159C_ORF	2.11677152	0.76	0.359037333	1.656473701	2.145351202	17.9242681	YNL081C_TIL_5_223__ORF	1.05140719	0.732	0.69620981	1.677037586	5.649756318
		YPL226W_ORF	0.645816704	0.733333333	1.135513108	1.478545833	43.17238235	59.10362473	YBR039W_ORF	0.993336373	0.4	0.402683331	1.335971209	50.70461554	58.35094522	YBR220C_ORF	0.878232212	0.927916667	1.056573255	2.134259019	65.5056937	50.90434578	YLR092W_ORF	1.782769791	0.542083333	0.30406805	1.452554937	2.208788245	17.55123754	YNR054C_ORF	0.225823538	0.550833333	2.439220194	1.343327418	90.18571682	85.46783189	YDR473C_ORF	2.114576491	0.493333333	0.233301248	1.406903962	2.145351202	17.98433484	YKR002W_ORF	1.048657559	0.655	0.624608095	1.556448836	5.649756318
		YLR050C_ORF	0.645762991	0.549166667	0.850415206	1.373869322	43.17238235	59.10713111	YPR185W_ORF	0.992011678	0.438333333	0.441863078	1.32478314	50.70461554	58.3944393	YHR106W_ORF	0.877747092	0.882083333	1.004940194	2.409996544	65.5056937	50.90606198	YKR039W_ORF	1.781951121	0.4925	0.276382441	1.397230194	2.208788245	17.57665811	YLR105C_ORF	0.225811355	0.52	2.302807139	1.510681044	90.18571682	85.46752831	YHR019C_ORF	2.114225028	1.07	0.506095607	1.958880142	2.145351202	17.99396234	YNL054W-B_ORF	1.048622412	0.9605	0.915963638	1.785864204	5.649756318
		YIL056W_ORF	0.644851717	0.638333333	0.989891656	1.408574671	43.17238235	59.16661713	YMR244W_ORF	0.991981795	0.384666667	0.387775934	1.295095779	50.70461554	58.39542118	YOL105C_ORF	0.877657244	0.525	0.598183407	1.476864103	65.5056937	50.90638642	YNL182C_ORF	1.781328806	0.694166667	0.389690362	1.678328359	2.208788245	17.59599411	YIL011W_ORF	0.225709429	0.510833333	2.263234351	1.433926605	90.18571682	85.46499738	YNL004W_ORF	2.113738369	0.296666667	0.140351649	1.227778597	2.145351202	18.00729768	YCR034W_ORF	1.048550691	0.825	0.786800301	1.983714501	5.649756318
		YIL040W_ORF	0.644375646	0.681666667	1.057871555	1.495230423	43.17238235	59.19769283	YMR137C_ORF	0.989654648	0.3625	0.366289393	1.271233365	50.70461554	58.4719817	YPL237W_ORF	0.877332807	1.218333333	1.388678644	3.236031425	65.5056937	50.90757505	YNL159C_ORF	1.781001129	0.819166667	0.459947304	1.691782636	2.208788245	17.60617973	YPR106W_ORF	0.225666295	0.531666667	2.355986152	1.326416025	90.18571682	85.46393115	YPL206C_ORF	2.113487785	0.78	0.369058201	1.65875164	2.145351202	18.01416614	YPR137C-B_ORF	1.048199293	1.0095	0.963080215	1.735175649	5.649756318
		YBR201W_ORF	0.644155528	0.758333333	1.177251921	1.376373231	43.17238235	59.21206084	YGL043W_ORF	0.989566317	0.275	0.277899515	1.207642613	50.70461554	58.47489147	YGR161W-B_ORF	0.876465255	1.385833333	1.581161746	2.936464763	65.5056937	50.91088521	YLR373C_ORF	1.780723569	0.5825	0.327114219	1.477176792	2.208788245	17.6148098	YBR006W_ORF	0.225149915	0.511666667	2.272559889	1.447037039	90.18571682	85.45138975	YOL151W_ORF	2.11336154	0.49	0.231858104	1.416933918	2.145351202	18.01762699	YNL284C-B_ORF	1.046211859	1.1745	1.12262157	1.712267088	5.649756318
[truncated: 5,364 more rows]
[truncated: 36 more columns]
