# Supplementary material for: Widespread mRNA Association with Cytoskeletal Motor Proteins and Identification and Dynamics of Myosin-Associated mRNAs in S. cerevisiae
Source: PLoS One. 2012 Feb 16;7(2):e31912. doi: 10.1371/journal.pone.0031912 (PMC3281097; doi:10.1371/journal.pone.0031912)
Supplement: Dataset S3 — Diffusion coefficients and confinement times and sizes for BBC1 at different confidence thresholds. (XLS) [file pone.0031912.s003.xls]

## Sheet: Diffusion coefficients
BBC1	BBC1 myo3∆	BBC1 + latB	simulation
(µm2/s)	(µm2/s)	(µm2/s)	(µm2/s)
0.0043	0.0043	0.0041	0.0112
0.0045	0.0044	0.0046	0.0113
0.0046	0.0053	0.0052	0.0114
0.0048	0.0055	0.0053	0.0143
0.0049	0.0055	0.0055	0.0144
0.0049	0.0056	0.0055	0.0145
0.005	0.0061	0.0056	0.0146
0.0053	0.0063	0.0066	0.0146
0.0057	0.0068	0.0068	0.0146
0.0058	0.0069	0.0069	0.0147
0.0058	0.0069	0.0069	0.0148
0.0061	0.0074	0.0071	0.0149
0.0062	0.0079	0.0075	0.015
0.0062	0.0079	0.0079	0.0153
0.0064	0.0081	0.008	0.0155
0.0065	0.0081	0.0092	0.0155
0.0067	0.0082	0.0095	0.0155
0.0069	0.0086	0.0097	0.0156
0.0069	0.0089	0.0102	0.0156
0.0071	0.0093	0.0105	0.0158
0.008	0.0093	0.0124	0.0159
0.008	0.0094	0.0124	0.0159
0.0086	0.0098	0.0127	0.016
0.0088	0.0104	0.0127	0.0161
0.0089	0.0105	0.0133	0.0161
0.0092	0.0108	0.0136	0.0161
0.0098	0.0111	0.014	0.0161
0.0104	0.0112	0.0148	0.0162
0.0105	0.0117	0.0151	0.0163
0.0107	0.0118	0.0162	0.0163
0.0109	0.0119	0.0163	0.0163
0.0115	0.0122	0.0171	0.0164
0.0116	0.0124	0.0174	0.0164
0.0117	0.0132	0.0189	0.0164
0.0123	0.0135	0.02	0.0166
0.0128	0.0136	0.02	0.0166
0.0139	0.0136	0.0201	0.0167
0.0152	0.0148	0.0207	0.0167
0.0159	0.015	0.0212	0.0167
0.0166	0.0154	0.0218	0.0167
0.0167	0.0154	0.0219	0.0167
0.0168	0.0167	0.0235	0.0168
0.0169	0.0168	0.0246	0.0168
0.0175	0.0171	0.0247	0.0168
0.0175	0.0172	0.0264	0.0168
0.0176	0.0174	0.0287	0.0169
0.018	0.0178	0.0303	0.0169
0.0189	0.0191	0.0304	0.017
0.0191	0.0192	0.0313	0.017
0.0203	0.0213	0.0314	0.017
0.0204	0.0215	0.0339	0.0171
0.0209	0.0217	0.0346	0.0171
0.0219	0.0218	0.0363	0.0172
0.0223	0.022	0.0365	0.0172
0.023	0.0225	0.0406	0.0173
0.0233	0.0229	0.042	0.0173
0.0236	0.0242	0.0426	0.0177
0.0239	0.0243	0.0431	0.0177
0.024	0.0266	0.0457	0.0177
0.0265	0.0288	0.0459	0.0177
0.0268	0.0295	0.055	0.0177
0.0287	0.0307	0.056	0.0178
0.03	0.0309	0.0572	0.0178
0.0323	0.0319	0.0592	0.0178
0.0341	0.032	0.062	0.0179
0.0345	0.0329	0.0631	0.0179
0.0346	0.034	0.1006	0.0179
0.0352	0.0351	0.106	0.018
0.0361	0.0367	0.1128	0.0181
0.0365	0.0378	0.1138	0.0181
0.0367	0.039	0.2058	0.0181
0.0382	0.0397		0.0181
0.0387	0.0428		0.0182
0.0392	0.0449		0.0182
0.041	0.0458		0.0182
0.0417	0.0458		0.0185
0.0436	0.0474		0.0185
0.0446	0.0476		0.0185
0.0446	0.0486		0.0185
0.046	0.0503		0.0186
0.0468	0.0534		0.0187
0.0506	0.0537		0.0187
0.0516	0.0544		0.0188
0.0527	0.0651		0.0189
0.0602	0.0665		0.019
0.0608	0.0688		0.019
0.062	0.0709		0.019
0.0661	0.0722		0.019
0.0669	0.0892		0.0191
0.068	0.093		0.0191
0.0753	0.1043		0.0191
0.0789	0.1069		0.0193
	0.1182		0.0194
	0.132		0.0195
	0.1606		0.0196
	0.1835		0.0197
	0.1872		0.0198
			0.0198
			0.0198
			0.0199
			0.0199
			0.02
			0.0202
			0.0202
			0.0207
			0.0209
			0.021
			0.0213
			0.0218
			0.0218
			0.0219
			0.0219
			0.0219
			0.0222
			0.0227
			0.0237
			0.0251

## Sheet: Confinement time
90% confidence threshold						95% confidence threshold						98% confidence threshold
BBC1	BBC1 myo3∆	BBC1 + latB	simulation			BBC1	BBC1 myo3∆	BBC1 + latB	simulation			BBC1	BBC1 myo3∆	BBC1 + latB	simulation
(s)	(s)	(s)	(s)			(s)	(s)	(s)	(s)			(s)	(s)	(s)	(s)
18.4	4.25	4.1	4			3.2	1.45	0.1	0.1			3	0.2	0.2	3
14.55	3.35	3.2	3.7			1.3	0.7	0.55	0.15			1.05	0.55	0.55	1.05
12.85	3.1	2.9	3.35			2	2.2	0.05	0.2			1.25	1.05	0.1	1.25
6.5	2.7	2.85	2.9			1.35	0.5	0.45	0.75			0.9	1.3	0.85	0.9
6.2	2.6	2.6	2.9			2.45	1.75	0.5	0.75			0.5	1	0.05	0.5
5.9	2.55	2.1	2.85			2.2	0.45	7.15	0.15			1	0.45	0.45	1
4.7	2.4	2	2.85			1.25	1.3	4.1	0.05			0.45	0.65	6.15	0.45
3.7	2.35	1.95	2.65			0.7	0.05	1.1	1.55			0.4	0.7	4.25	0.4
3.5	2.15	1.75	2.6			0.2	0.85	0.55	0.05			2.15	0.35	1.85	2.15
2.9	1.95	1.55	2.45			0.15	0.7	3.95	0.05			0.8	0.7	1.65	0.8
2.75	1.95	1.55	2.35			0.35	0.75	0.7	0.55			0.45	0.55	2.6	0.45
2.6	1.8	1.45	2.2			0.15	0.25	0.65	0.3			0.6	0.7	0.45	0.6
2.45	1.75	1.45	2.1			0.5	2.15	0.75	0.55			1.2	0.4	3.8	0.1
2.45	1.6	1.45	2			1.1	0.25	0.9	0.05			0.5	0.65	0.3	0.05
2.2	1.55	1.4	2			0.8	0.35	0.85	0.55			0.75	0.65	0.6	0.75
2.1	1.5	1.35	2			4.3	1.3	0.55	0.5			0.2	2.35	0.6	0.45
2.1	1.45	1.35	1.95			0.55	1	0.1	0.3			0.45	1.9	0.25	1.1
2	1.35	1.25	1.95			0.7	2.05	1	0.5			3.8	0.4	0.1	1.3
1.6	1.35	1.2	1.9			0.85	0.55	0.6	0.55			0.3	0.15	0.7	0.45
1.55	1.35	1.2	1.85			0.25	2.1	0.5	1.65			0.6	0.75	0.3	0.3
1.55	1.3	1.2	1.85			0.55	4.5	0.3	0.1			0.6	0.6	0.2	0.25
1.55	1.25	1.15	1.75			3.2	0.3	0.75	0.05			0.25	0.4	0.05	0.3
1.45	1.25	1.1	1.75			1.3	0.65	0.05	0.05			0.1	0.3	0.7	0.2
1.45	1.2	1.1	1.75			2	0.05	1.25	0.45			0.45	2.9	0.5	0.45
1.45	1.15	1.05	1.65			1.35	0.2	0.85	0.5			3	0.15	0.3	0.25
1.45	1.1	1.05	1.65			2.45	1.1	0.3	0.55			0.1	0.4	1.2	0.4
1.45	1.1	0.95	1.6			2.2	1.05	0.5	0.2			0.35	0.2	0.3	0.75
1.4	1.1	0.95	1.6			1.25	0.3	0.3	0.15			0.25	0.3	0.05	0.15
1.3	1.1	0.9	1.6			0.7	0.95	0.05	1.1			0.35	0.75	0.9	0.5
1.3	1.05	0.9	1.55			0.2	0.05	0.55	0.6			1.05	0.15	0.15	0.15
1.3	1.05	0.9	1.55			0.15	0.05	0.35	0.05			1.8	1.2	0.9	0.05
1.25	1	0.85	1.55			0.35	1.2	1.1	0.45			0.4	0.75	0.2	0.4
1.25	1	0.85	1.55			0.8	0.55	0.25	0.5			0.45	0.55	1.4	0.1
1.25	1	0.8	1.45			3.1	0.1	1.3	0.35			0.5	0.35	0.75	0.35
1.15	0.95	0.8	1.45			0.65	3.1	0.05	0.65			0.45	0.7	0.55	0.1
1.1	0.95	0.8	1.45			0.15	0.55	0.15	0.1			0.9	1.2		0.3
1.1	0.9	0.8	1.45			0.55	0.05	0.15	0.65			0.35	0.6		0.45
1.1	0.85	0.8	1.45			1	5.05	0.1	0.35			1.75	0.45		0.05
1.1	0.85	0.7	1.35			0.1	0.65	0.35	0.2			8.2	0.3		0.45
1.05	0.8	0.7	1.3			0.25	0.3	1.05	0.2			2.35	0.8		1.35
1	0.8	0.7	1.3			0.2	1	0.7	0.45			0.45	0.5		0.2
1	0.8	0.65	1.3			0.6	0.6	0.65	0.3			1.55	1.8		0.2
1	0.8	0.65	1.3			0.5	1.15	1.2	0.1			0.05			0.4
1	0.75	0.65	1.25			0.05	0.2	0.15	0.2			0.1			0.25
0.95	0.75	0.65	1.25			0.75	0.2	0.15	0.05			0.8			0.35
0.95	0.75	0.65	1.25			0.6	0.05	1.45	0.65			0.65			0.25
0.95	0.7	0.65	1.25			0.65	0.55	0.85	0.25			1.8			0.1
0.95	0.7	0.65	1.25			0.75	0.15	0.75	0.9			2			2.25
0.9	0.65	0.6	1.2			0.05	0.25	0.4	1.25			0.35			1.05
0.85	0.65	0.6	1.2			1.2	2.75	1.3	0.25			1.35			0.75
0.85	0.65	0.55	1.2			0.7	0.1	0.95	0.3			0.3			0.25
0.85	0.65	0.5	1.2			1.9	0.05	0.2	0.05			0.05			0.6
0.85	0.65	0.5	1.15			17.25	0.35	0.3	0.85			0.55			0.45
0.85	0.65	0.45	1.15			3.4	5.85	0.25	0.1			0.55
0.8	0.65	0.45	1.15			0.85	0.35	0.45	0.9			0.45
0.8	0.6	0.4	1.1			0.4	0.8		0.3			1.35
0.8	0.6	0.4	1			0.7	0.45		0.1			0.05
0.8	0.6	0.35	1			0.4	0.6		0.2			0.2
0.75	0.6	0.35	1			0.05	0.45		0.2			3.95
0.75	0.55	0.35	1			0.95	0.25		0.45			0.45
0.75	0.55	0.35	1			0.05	1.05		0.25			0.1
0.7	0.55	0.35	1			0.05	1.55		0.25			0.6
0.7	0.55	0.35	0.95			2.15	0.65		0.2			0.55
0.65	0.55	0.35	0.95			0.25	0.2		0.8			3.4
0.65	0.55	0.3	0.95			0.35	0.6		1.45			0.1
0.65	0.55	0.3	0.95			1.3	0.85		0.2			0.45
0.65	0.5	0.25	0.9			1	0.45		0.5			0.1
0.65	0.5	0.25	0.9			2.05	0.8		0.55			0.9
0.65	0.5	0.25	0.9			0.55	0.6		0.55			0.2
0.6	0.5	0.25	0.9			2.1	0.3		0.75			1.4
0.6	0.5	0.2	0.9			4.5	0.5		0.45			0.75
0.6	0.5	0.2	0.9			0.3	0.45		0.25			0.55
0.6	0.45	0.2	0.85			0.65	0.4		0.05			1.5
0.6	0.45	0.2	0.85			0.05	0.3		0.4			2.5
0.55	0.45	0.2	0.85			0.2	1.05		0.4			5.75
0.55	0.4	0.2	0.85			1.1	1.6		0.45			1
0.55	0.4	0.2	0.85			1.05	0.55		0.2			0.25
0.55	0.4	0.15	0.85			0.3	0.1		0.15			3.4
0.5	0.4	0.15	0.8			0.95	1.2		0.35			2.6
0.5	0.4	0.15	0.8			0.05	0.6		0.3			1.05
0.5	0.4	0.15	0.8			0.05	2.5		0.1			2.15
0.5	0.35	0.15	0.8			1.2	1.6		0.25			3.45
0.5	0.35	0.15	0.8			0.55	0.45		0.6			1.35
0.5	0.35	0.15	0.8			0.1	0.35		0.55			0.05
0.45	0.3	0.1	0.8			3.1	0.75		0.25
0.45	0.3	0.1	0.75			0.55	0.45		0.25
0.45	0.3	0.1	0.75			0.05	0.3		0.15
0.45	0.3	0.1	0.75			5.05	0.05		0.65
0.45	0.25	0.1	0.75			0.65	0.2		0.5
0.4	0.25	0.1	0.75			0.3	0.95		0.45
0.4	0.2	0.1	0.7			1	3.15		0.35
0.35	0.2	0.1	0.7			0.6	0.85		0.3
0.35	0.2	0.1	0.7			1.15	1.05		0.45
0.35	0.15	0.05	0.7			0.2	0.95		0.55
0.3	0.15	0.05	0.7			0.2	0.05		0.8
0.3	0.15	0.05	0.7			0.05	0.05		0.4
0.3	0.15	0.05	0.7			0.55	0.2		0.7
0.3	0.15	0.05	0.7			0.15	0.55		0.7
0.25	0.15	0.05	0.65			0.25	0.5		0.65
0.25	0.15		0.65			2.75	0.9		0.05
0.2	0.1		0.65			0.1	0.05		0.5
0.2	0.1		0.65			0.05	0.7		0.3
0.2	0.1		0.65			0.35	0.8		0.55
0.2	0.1		0.65			5.85	0.1		0.15
0.15	0.1		0.65			0.35	0.35		0.25
0.15	0.1		0.6			0.3	1.05		0.45
0.15	0.1		0.6			0.15	0.45		0.4
0.15	0.1		0.6			0.45	1.3		0.45
0.15	0.05		0.6			0.15	0.85		0.6
0.15	0.05		0.6			5.85	0.2		0.05
0.15	0.05		0.6			4.75	0.1		0.2
0.1	0.05		0.6			6	0.9		0.15
0.1	0.05		0.6			5.3	0.3		0.4
0.1	0.05		0.6				0.3		0.8
0.1	0.05		0.6				0.65		0.55
0.1			0.6				0.15		0.6
0.1			0.6				1.4		0.4
0.1			0.6				0.4		0.4
0.1			0.6				0.05		0.45
0.1			0.6				3.1		0.15
0.1			0.6				0.5		0.2
0.1			0.6				0.5		0.6
0.1			0.6				0.15		0.7
0.1			0.55				0.4		0.35
0.1			0.55				0.35		0.45
0.1			0.55				0.05		0.4
0.1			0.55						0.45
0.05			0.55						0.05
0.05			0.55						0.7
0.05			0.55						0.7
0.05			0.55						0.25
0.05			0.55						0.05
0.05			0.55						0.7
0.05			0.55						1.3
0.05			0.55						0.45
0.05			0.55						0.1
0.05			0.55						0.2
0.05			0.55						0.3
			0.55						0.75
			0.55						1.3
			0.55						0.3
			0.55						0.05
			0.55						0.4
			0.5						0.3
			0.5						0.15
			0.5						0.5
			0.5						0.25
			0.5						0.4
			0.5						0.25
			0.5						0.3
			0.5						0.1
			0.5						0.9
			0.5						0.45
			0.5						1.15
			0.5						0.6
			0.5						0.05
			0.5						0.7
			0.5						0.05
			0.5						0.65
			0.5						0.15
			0.5						0.35
			0.45						1.4
			0.45						0.75
			0.45						0.35
			0.45						0.1
			0.45						0.2
			0.45						0.05
			0.45						0.1
			0.45						0.2
			0.45						0.4
			0.45						0.5
			0.45						0.45
			0.45						0.05
			0.45						0.6
			0.45						0.4
			0.45						0.1
			0.45						1.05
			0.4						0.35
			0.4						0.05
			0.4						0.1
			0.4						0.15
			0.4						0.25
			0.4						0.6
			0.4						0.45
			0.4						0.25
			0.4						0.2
			0.4						0.35
			0.35						0.35
			0.35						0.25
			0.35						0.45
			0.35						0.55
			0.35						0.3
			0.35						0.8
			0.35						0.55
			0.35						0.4
			0.3						0.35
			0.3						0.4
			0.3						0.45
			0.3						0.6
			0.3						0.55
			0.3						0.7
			0.3						0.65
			0.3						0.75
			0.3						0.05
			0.3						0.35
			0.3						0.3
			0.25						0.35
			0.25						0.45
			0.25						0.7
			0.25						0.4
			0.25						0.5
			0.25						0.3
			0.25						0.05
			0.25						0.4
			0.25						0.55
			0.25						1.45
			0.25						0.2
			0.25						0.3
			0.25						0.45
			0.25						0.25
			0.25						0.55
			0.2						0.15
			0.2						0.6
			0.2						0.35
			0.2						0.7
			0.2						0.5
			0.2						0.1
			0.2						0.95
			0.2						0.05
			0.2						0.15
			0.2						0.7
			0.2						0.1
			0.2						0.1
			0.15						0.45
			0.15						0.5
			0.15						0.05
			0.15						0.4
			0.15						0.2
			0.15						0.35
			0.15						0.45
			0.15						0.75
			0.15						0.1
			0.15						0.1
			0.15						0.45
			0.15						0.25
			0.15						0.4
			0.15						0.05
			0.1						0.35
			0.1						0.6
			0.1						0.15
			0.1						0.3
			0.1						0.05
			0.1						1.1
			0.1						0.2
			0.1						0.15
			0.1						0.05
			0.1						0.35
			0.1						0.4
			0.1						0.2
			0.1						0.75
			0.1						0.05
			0.1						0.25
			0.05						0.65
			0.05						0.1
			0.05						0.05
			0.05						0.65
			0.05						0.1
			0.05						0.5
			0.05						0.45
			0.05						0.45
			0.05						0.15
			0.05						0.3
			0.05						0.1
			0.05						1
			0.05						0.2
			0.05						0.25
			0.05						0.05
			0.05						0.25
			0.05						0.05
			0.05						0.1
									1.1
									0.25
									0.15
									0.1
									0.5
									0.25
									0.5
									0.15
									0.4
									1
									0.05
									0.05
									0.05
									0.25
									0.4
									0.25
									0.15
									0.25
									0.2
									0.2
									0.5
									0.4
									0.5
									0.45
									1.3
									0.3
									0.35
									0.05
									0.45
									0.4
									0.65
									0.35
									0.1
									0.3
									0.45
									0.55
									0.95
									0.1
									0.15
									1.2
									0.45
									0.2
									0.25
									0.2
									0.65
									0.15
									0.7
									0.4
									0.4
									0.15
									0.35
									0.3
									0.15
									0.6
									0.55
									0.1
									0.65
									0.15
									0.55
									0.3
									0.4
									0.75
									0.6
									0.2
									0.5
									0.25
									0.05
									0.95
									0.5
									0.4
									0.05
									0.4
									0.6
									0.05
									0.25
									0.25
									0.45
									0.55
									0.55
									0.2
									0.6
									1.35
									0.25
									0.05
									0.3
									0.3
									0.45
									0.15
									0.45
									0.6
									1.2
									0.25
									0.3
									0.05
									0.15
									0.5
									0.95
									0.6
									0.4
									0.3
									0.05
									0.25
									0.3
									0.4
									0.25
									0.15
									0.4
									0.3
									0.8
									0.45
									0.25
									1
									0.85
									0.55
									0.35
									0.2
									0.7
									0.3
									0.25
									0.35
									0.35
									0.4
									0.95
									0.15
									0.05
									0.65
									1.15
									0.55
									0.5
									0.4
									0.05
									0.5
									0.35
									0.25
									0.25
									0.65
									0.45
									0.45
									0.55
									0.8
									1.85
									0.55
									0.05
									0.3
									0.5
									0.45
									0.1
									0.05
									0.35
									0.8
									0.7
									0.2
									0.05
									0.25
									0.4
									0.05
									0.5
									0.4
									0.1
									0.25
									0.55
									0.25
									0.85
									0.55
									0.85
									1.15
									1.2
									0.55
									1.05
									0.55
									0.4
									0.15
									1
									0.25
									0.15
									0.05
									0.4
									0.85
									0.05
									0.2
									0.25
									0.7
									0.3
									0.65
									0.55
									0.7
									0.4
									0.3
									0.55
									0.15
									0.05
									0.45
									0.3
									0.1
									0.05
									0.2
									0.4
									0.15
									0.1
									0.65
									0.8
									0.25
									0.15
									0.3
									0.25
									0.35
									0.3
									0.5
									0.65
									0.25
									0.35
									0.8
									0.55
									0.5
									0.1
									0.05
									0.9
									0.55
									0.15
									0.1
									0.7
									0.2
									0.25
									0.45
									0.65
									0.35
									0.45
									0.3
									0.3
									0.65
									0.6
									0.3
									0.4
									0.2
									0.3
									0.1
									0.3
									0.8
									0.05
									0.25
									0.2
									0.8
									0.55
									0.25
									0.25
									0.7
									0.2
									1.15
									1.15
									0.7
									0.45
									0.55
									0.35
									0.7
									0.5
									0.3
									0.9
									0.2
									0.7
									0.6
									0.3
									0.7
									0.55
									0.25
									0.25
									0.6
									0.35
									0.8
									0.2
									0.6
									0.3
									0.3
									0.3
									0.3
									0.35
									0.2
									0.45
									0.5
									0.3
									0.35
									0.5
									0.35
									0.05
									0.05
									0.55
									0.05
									0.1
									0.5
									0.7
									0.1
									0.45
									0.55
									0.65
									0.35
									0.35
									0.3
									0.5
									0.25
									0.5
									0.15
									0.3
									0.1
									0.05
									0.55
									0.4
									0.35
									0.1
									0.35
									1.05
									1.3
									0.4
									0.75
									0.5
									0.05
									0.1
									0.3
									0.75
									0.15
									0.3
									0.3
									0.55
									0.2
									0.05
									0.05
									0.2
									0.6
									0.75
									0.2
									0.95
									0.65
									0.75
									0.05
									0.9
									0.2
									0.95
									0.45
									0.6
									0.4
									0.3
									0.05
									0.2
									0.7
									0.6
									0.2
									0.2
									0.35
									0.3
									0.2
									0.35
									0.6
									0.05
									0.7
									0.65
									0.2
									1.2
									0.55
									0.45
									0.5
									0.25
									0.75
									0.3
									0.7
									0.5
									0.5
									0.15
									0.5
									1.95
									0.4
									0.6
									0.5
									0.4
									0.6
									0.45
									0.8
									0.55
									0.3
									0.15
									0.15
									0.05
									0.05
									0.45
									0.75
									0.55
									0.35
									0.1
									1.05
									0.05
									0.3
									0.85
									0.5
									0.7
									0.2
									0.2
									0.95
									0.5
									0.25
									0.1
									0.25
									1.35
									0.3
									0.65
									0.55
									0.2

## Sheet: Confinement size
90% confidence threshold						95% confidence threshold						98% confidence threshold
BBC1	BBC1 myo3∆	BBC1 + latB	simulation			BBC1	BBC1 myo3∆	BBC1 + latB	simulation			BBC1	BBC1 myo3∆	BBC1 + latB	simulation
(µm)	(µm)	(µm)	(µm)			(µm)	(µm)	(µm)	(µm)			(µm)	(µm)	(µm)	(µm)
0.1322	0.1509	0.1322	0.2258			0.454	0.4421	1.0694	0.134			0.0816	0.1903	0.1903	0.3363
0.2066	0.2215	0.2066	0.407			0.4533	0.4139	0.6434	0.2318			0.1875	0.1779	0.1779	0.5746
0.4269	0.1773	0.4269	0.6242			0.4329	0.4099	0.5858	0.3767			0.2825	0.1919	0.1485	2.1661
0.3273	0.1669	0.3273	2.871			0.4329	0.3673	0.5816	1.4194			0.3777	0.1541	0.1648	0.5538
0.486	0.2307	0.486	0.6087			0.4291	0.3661	0.5815	0.3394			0.2201	0.1769	0.5117	0.3988
0.2413	0.482	0.2413	0.47			0.3996	0.3655	0.5284	0.252			0.1065	0.2509	0.9861	0.1848
0.1311	0.5009	0.1311	0.2405			0.3996	0.3543	0.5252	0.2763			0.1872	0.1316	0.1071	0.3157
0.2145	0.1548	0.2145	0.3813			0.3894	0.3481	0.424	0.2223			0.3078	0.1033	0.143	0.3488
0.39	0.3183	0.39	0.4492			0.3772	0.3449	0.3972	0.3853			0.0893	0.1956	0.1515	0.5835
0.1986	0.2225	0.1283	0.7861			0.3772	0.341	0.3929	0.1229			0.2287	0.3206	0.156	0.1632
0.273	0.2349	0.1603	0.3827			0.3762	0.34	0.3877	0.1705			0.1096	0.1524	0.1841	0.2501
0.4393	0.152	0.5971	0.2185			0.3449	0.3335	0.3716	0.2302			0.1899	0.1339	0.2509	0.3611
0.2014	0.4519	0.3352	0.3069			0.3428	0.3311	0.3652	0.3893			0.0938	0.2451	0.1833	0.6042
0.3188	0.1765	0.4575	0.2396			0.3391	0.3193	0.3572	0.1608			0.2163	0.1396	0.3044	0.201
0.0923	0.27	0.1543	0.462			0.3272	0.3096	0.3385	0.2445			0.1001	0.1934	0.307	0.3773
0.432	0.2394	0.1576	0.7071			0.3224	0.3001	0.3301	0.303			0.1883	0.1667	0.1152	0.45
0.4367	0.241	1.0694	0.2515			0.3224	0.2988	0.3259	0.1124			0.2509	0.13	0.2072	2.2866
0.1226	0.1558	0.2566	0.4625			0.3096	0.2974	0.3079	0.2284			0.1833	0.3312	0.2324	0.5913
0.2165	0.2766	0.2292	0.3562			0.3001	0.2967	0.2975	0.3518			0.3044	0.1929	0.1424	0.4017
0.2794	0.43	0.1484	0.5898			0.2974	0.2941	0.2883	1.3343			0.307	0.3117	0.1092	0.3291
0.4217	0.1562	0.5599	0.2082			0.2941	0.2812	0.2602	0.4363			0.1152	0.1486	0.2251	0.3721
0.1073	0.1941	0.1531	0.4249			0.2915	0.2769	0.2551	0.251			0.2072	0.1489	0.1871	0.1656
0.12	0.2465	0.2595	0.6612			0.2802	0.2768	0.2498	0.2285			0.2324	0.2187	0.2045	0.2697
0.2321	0.2874	0.1392	2.6097			0.2769	0.2726	0.2479	0.2398			0.3583	0.1955	0.2902	0.5757
0.1378	0.1494	0.1551	0.6614			0.2726	0.2694	0.2474	0.1618			0.264	0.1547	0.2791	0.3684
0.1356	0.3669	0.1877	0.4746			0.2704	0.2674	0.2465	0.2386			0.2482	0.1902	0.1143	0.4362
0.2298	0.1348	0.2693	0.2233			0.2694	0.2668	0.2446	0.3798			0.1271	0.1534	0.2053	2.2309
0.2839	0.2025	0.3486	0.3794			0.2553	0.2654	0.2352	0.1375			0.1458	0.1376	0.2031	0.5006
0.2448	0.199	0.2487	0.45			0.2537	0.2628	0.2322	0.2262			0.1376	0.2129	0.2997	0.3994
0.2651	0.2256	0.3725	0.7021			0.2497	0.2577	0.2284	0.2928			0.2372	0.231	0.2074	0.3523
0.2272	0.362	0.1411	0.4075			0.2497	0.2537	0.228	0.111			0.2557	0.1299	0.4481	0.362
0.4446	0.2141	0.4578	0.226			0.2449	0.2521	0.2246	0.339			0.2892	0.1898	0.1924	0.2427
0.4877	0.2313	0.284	0.3411			0.2405	0.2497	0.2199	1.3855			0.1836	0.2295	0.3344	0.371
0.2839	0.1438	0.3576	0.2632			0.2398	0.2497	0.2193	0.347			0.0939	0.2249	0.5893	0.4811
0.2911	0.5085	0.2771	0.4277			0.2387	0.2449	0.2178	0.2518			0.1216	0.1454	0.2037	0.3737
0.4237	0.2487	0.1933	0.7246			0.2329	0.2449	0.217	0.2141			0.0925	0.1741		0.3065
0.2938	0.1969	0.137	0.264			0.2329	0.2409	0.2164	0.2123			0.1073	0.2232		0.3737
0.1432	0.1808	0.2487	0.4926			0.2264	0.2407	0.2128	0.1635			0.2041	0.2512		0.4595
0.1795	0.2799	0.4519	0.3793			0.2254	0.2394	0.2094	0.2515			0.1112	0.1024		0.3841
0.5038	0.3758	0.196	0.6049			0.2232	0.2387	0.202	0.3935			0.1654	0.1524		0.4007
0.2088	0.1858	0.1261	0.2135			0.2196	0.2368	0.1873	0.1311			0.2198	0.1443		0.4442
0.1736	0.1701	0.2846	0.4462			0.2182	0.2333	0.1868	0.2492			0.1602	0.0838
0.3626	0.255	0.199	0.6806			0.2143	0.2328	0.1793	0.3			0.113
0.3348	0.2716	0.426	2.6626			0.2126	0.2313	0.1753	0.111			0.1747
0.3833	0.1576	0.356	0.6072			0.2074	0.2268	0.1729	0.3482			0.246
0.1282	0.1304	0.4334	0.4827			0.2052	0.2264	0.1648	1.3485			0.1123
0.1881	0.1994	0.1562	0.2273			0.2052	0.2254	0.1517	0.3651			0.2033
0.135	0.2308	0.3421	0.409			0.2046	0.2228	0.1485	0.2649			0.1334
0.1632	0.3104	0.2593	0.4819			0.2005	0.2218	0.141	0.2173			0.1785
0.1424	0.2122	0.2077	0.7059			0.1995	0.2182	0.1297	0.2497			0.2009
0.1809	0.1473	0.1345	0.3929			0.1994	0.2156	0.1286	0.1774			0.1819
0.1525	0.3574	0.2472	0.2135			0.196	0.2143	0.1222	0.2456			0.1248
0.2223	0.1707	0.442	0.3267			0.196	0.2095	0.1196	0.3654			0.1544
0.1365	0.1741	0.2315	0.2337			0.1956	0.2074	0.1183	0.1455			0.2858
0.1335	0.4951	0.318	0.4658			0.1943	0.2062	0.1131	0.2542			0.2147
0.3938	0.1457	0.2569	0.7164			0.1908	0.2051		0.3048			0.1459
0.2349	0.2499	0.1275	0.2533			0.1893	0.2046		0.1384			0.1776
0.2213	0.2823	0.3879	0.4946			0.1893	0.2015		0.3796			0.1644
0.3198	0.204	0.2511	0.5556			0.1879	0.1956		1.615			0.2397
0.3686	0.3917	0.1636	0.2206			0.1846	0.1954		0.3352			0.1556
0.2714	0.1939	0.2616	0.4406			0.1837	0.1929		0.2722			0.2013
0.1756	0.1825	0.4595	0.6444			0.1809	0.1921		0.2164			0.1562
0.5303	0.4181	0.3736	2.8819			0.1808	0.1917		0.2561			0.2823
0.1835	0.1619	0.2713	0.6775			0.1803	0.1897		0.1682			0.1312
0.1871	0.2674	0.1456	0.473			0.1789	0.1876		0.238			0.1617
0.3631	0.1863	0.2401	0.2333			0.1788	0.185		0.2625			0.1577
0.4011	0.366	0.2597	0.4357			0.1771	0.1848		0.296			0.1981
0.338	0.1908	0.5171	0.4167			0.175	0.1846		0.344			0.4481
0.1962	0.1883	0.3961	0.747			0.1739	0.1837		1.4582			0.1924
0.1361	0.378	0.1481	0.3667			0.1735	0.1821		0.3506			0.3344
0.1475	0.1661	0.2414	0.2083			0.1729	0.1809		0.2582			0.5893
0.1099	0.2715	0.2508	0.2936			0.1699	0.1805		0.2236			0.2037
0.134	0.2084	0.4314	0.4171			0.1691	0.1802		0.2197			0.189
0.2426	0.334	0.2262	0.6808			0.1688	0.1789		0.1631			0.1486
0.1219	0.2005	0.3893	0.2447			0.1677	0.1776		0.2584			0.167
0.1966	0.1702	0.2786	0.4949			0.1677	0.1771		0.3			0.2177
0.1867	0.2509	0.5669	0.5772			0.1664	0.1764		0.426			0.1797
0.3042	0.2687	0.2503	0.4391			0.1661	0.1741		1.4857			0.1527
0.1612	0.393	0.1668	0.628			0.1644	0.1739		0.3426			0.151
0.6573	0.2088	0.1438	2.8441			0.1626	0.1735		0.2692			0.1946
0.1867	0.1965	0.3385	0.6491			0.1617	0.1729		0.2137			0.16
0.1756	0.241	0.7248	0.4505			0.1563	0.1699		0.2349			0.156
0.3651	0.1505	0.2267	0.2314			0.1535	0.1696		0.1608			0.1583
0.1219	0.2719	0.2005	0.4016			0.1526	0.1691		0.2599
0.1371	0.4271	0.1716	0.4582			0.1515	0.1691		0.356
0.1334	0.1189	0.6084	0.779			0.1502	0.169		0.3598
0.1614	0.3575	0.2565	0.2189			0.1434	0.1688		1.6862
0.4965	0.4877	0.1726	0.3299			0.1421	0.1681		0.3588
0.1934	0.2041	0.2455	0.4553			0.1417	0.1664		0.2584
0.1849	0.2761	0.1642	0.694			0.1416	0.1664		0.2308
0.3968	0.3843	0.2298	0.2716			0.1407	0.1661		0.1831
0.1273	0.1866	0.393	0.4968			0.1396	0.1645		0.2537
0.1579	0.7809	0.2088	0.594			0.1372	0.1644		0.3184
0.1554	0.3993		0.4241			0.1366	0.1626		0.3515
0.1876	0.1916		0.6726			0.1349	0.162		1.49
0.1854	0.2477		2.8038			0.1329	0.1617		0.3522
0.3459	0.1845		0.6674			0.1318	0.1579		0.2336
0.1339	0.2832		0.4838			0.1297	0.1563		0.1614
0.1467	0.1527		0.2361			0.1282	0.1557		0.247
0.1748	0.421		0.4081			0.1275	0.1542		0.3335
0.182	0.1003		0.4408			0.1245	0.1535		0.3489
0.2727	0.3512		0.7139			0.122	0.1515		1.5254
0.1804	0.5096		0.2103			0.1181	0.1505		0.3623
0.2254	0.1696		0.307			0.1178	0.15		0.2508
0.184	0.1912		0.4358			0.1136	0.1497		0.2773
0.1433	0.7545		0.682			0.1136	0.1492		0.3056
0.1789	0.4412		0.2581			0.1091	0.1489		0.3522
0.2077	0.1581		0.4907			0.1037	0.1485		1.3875
0.1521	0.2537		0.6306			0.1014	0.1478		0.3328
0.1986	0.1254		0.4419			0.1008	0.1467		0.2469
0.1689	0.7684		0.6464			0.0983	0.1444		0.2592
0.1422	0.2487		2.9086			0.0851	0.1444		0.3551
0.184	0.1231		0.6751			0.0851	0.1434		0.3692
0.1715	0.2479		0.4752				0.1421		1.3817
0.1466	0.1209		0.2389				0.1418		0.3735
0.2073			0.3995				0.1407		0.2226
0.1802			0.4098				0.14		0.3232
0.1465			0.7466				0.1396		0.3332
0.1914			0.2348				0.1394		1.3999
0.1754			0.3211				0.1372		0.4071
0.1767			0.461				0.1366		0.2284
0.2881			0.7063				0.1365		0.3237
0.2984			0.2304				0.1349		1.5269
0.2681			0.5161				0.1318		0.3438
0.1969			0.5853				0.1297		0.2456
0.1766			0.4132				0.1278		0.3098
0.2441			0.6224				0.1245		1.517
0.169			3.0266				0.1225		0.2772
0.2416			0.6462				0.122		1.4248
0.2614			0.5403				0.1143		0.237
0.2529			0.2652				0.1104		1.4215
0.172			0.4025				0.1096		0.2059
0.3049			0.4859				0.1037		1.4151
0.2784			0.878				0.0967		1.4523
0.27			0.214				0.0932		1.5214
0.2518			0.3186						0.1227
0.1969			0.4411						0.2495
0.323			0.7119						0.3713
			0.2576						1.3664
			0.4854						0.3646
			0.5875						0.2269
			0.4124						0.2151
			0.6656						0.2324
			2.8802						0.1111
			0.653						0.2047
			0.4899						0.3635
			0.405						0.1397
			0.4447						0.2469
			0.7587						0.3307
			0.3029						0.1051
			0.4331						0.2688
			0.7368						0.3443
			0.2758						1.431
			0.4926						0.3465
			0.5606						0.247
			0.4253						0.2867
			0.6667						0.2406
			2.6896						0.1072
			0.629						0.1706
			0.4336						0.4069
			0.4244						0.1328
			0.4421						0.2464
			0.7111						0.2977
			0.2954						0.1134
			0.452						0.268
			0.7026						0.3411
			0.262						1.6464
			0.4832						0.3581
			0.591						0.2287
			0.4257						0.2166
			2.5625						0.2544
			0.6725						0.1728
			0.5446						0.4086
			0.3987						0.2668
			0.4804						0.3163
			0.7891						0.1467
			0.3846						0.3157
			0.4528						1.5339
			0.7467						0.3357
			0.2749						0.2709
			0.4816						0.2095
			0.558						0.2393
			0.4226						0.1646
			2.8346						0.3755
			0.6922						0.254
			0.5021						0.2988
			0.4077						0.1157
			0.475						0.3539
			0.6861						1.4399
			0.3844						0.3687
			0.7187						0.2365
			0.2571						0.2234
			0.4707						0.2219
			0.6047						0.1772
			0.4164						0.3758
			2.7108						0.2454
			0.6821						0.3165
			0.4765						0.3597
			0.4858						1.4858
			0.4429						0.3285
			0.7668						0.2322
			0.3512						0.2152
			0.2531						0.2344
			0.4479						0.1509
			0.5816						0.3866
			0.4376						0.29
			2.8135						0.2939
			0.6982						0.3375
			0.4604						1.4493
			0.3897						0.355
			0.4494						0.2477
			0.7288						0.2389
			0.3244						0.1771
			0.2602						0.3599
			0.5152						0.2514
			0.549						0.3019
			0.421						0.3538
			2.5035						1.6047
			0.6908						0.3469
			0.4775						0.2525
			0.424						0.2324
			0.441						0.1899
			0.3181						0.3535
			0.3002						0.257
			0.4577						0.311
			0.5641						1.4367
			0.4298						0.3963
			2.9508						0.2306
			0.474						0.2203
			0.407						0.3909
			0.4584						0.2369
			0.3357						0.3239
			0.2478						1.5574
			0.4766						0.3476
			0.604						0.2416
			0.4276						0.4007
			2.8882						0.2699
			0.4876						0.3162
			0.4327						1.4993
			0.4476						0.3401
			0.3108						0.2243
			0.2573						0.4828
			0.4881						0.3981
			0.5758						1.4719
			0.4042						0.331
			3.0919						0.2369
			0.4098						0.3815
			0.4189						0.3175
			0.3378						1.4468
			0.2856						0.4041
			0.4392						0.2378
			0.612						0.391
			0.3745						0.2929
			0.3229						1.5212
			0.4898						0.4064
			0.4822						0.2844
			0.3444						0.3673
			0.4563						0.2985
			0.662						1.5256
			0.4895						0.3829
									0.2201
									0.3796
									1.4664
									0.3316
									0.2514
									1.4799
									0.4785
									0.2252
									1.5709
									0.3794
									0.3292
									1.4756
									0.386
									0.2409
									1.5525
									0.3361
									0.2164
									0.3428
									0.2653
									0.354
									0.346
									0.1196
									0.2431
									0.4062
									1.5783
									0.3882
									0.2569
									0.1157
									0.2044
									0.2364
									0.1088
									0.1845
									0.2415
									0.3702
									0.2329
									0.2918
									0.1165
									0.2431
									0.3307
									1.3757
									0.3567
									0.2689
									0.2217
									0.2394
									0.1676
									0.2425
									0.389
									0.3022
									0.3193
									0.1142
									0.2326
									0.3443
									1.7391
									0.3448
									0.2611
									0.2172
									0.2395
									0.1931
									0.2659
									0.3147
									0.1174
									0.243
									0.3487
									1.3807
									0.3541
									0.3173
									0.2053
									0.2379
									0.1709
									0.3227
									0.3047
									0.3399
									1.3638
									0.3576
									0.2539
									0.2045
									0.2286
									0.161
									0.2524
									0.2966
									1.4943
									0.3413
									0.2347
									0.2335
									0.2406
									0.186
									0.2915
									0.3151
									1.5245
									0.3512
									0.2701
									0.222
									0.2282
									0.1691
									0.2625
									0.2901
									1.4617
									0.361
									0.2558
									0.2335
									0.1632
									0.2396
									0.3177
									1.398
									0.3608
									0.2408
									0.2379
									0.191
									0.2499
									0.3176
									1.3254
									0.3505
									0.2457
									0.1596
									0.2832
									0.3061
									1.3988
									0.3813
									0.264
									0.3212
									1.5438
									0.3791
									0.243
									0.3059
									1.4629
									0.3584
									1.4817
									0.3029
									1.3406
									0.3155
									1.4259
									0.3261
									1.3826
									1.3703
									1.307
									1.8057
									1.373
									1.4326
									0.1204
									0.2253
									0.3341
									1.4859
									0.3305
									0.2893
									0.1158
									0.2168
									0.2406
									0.3853
									0.1151
									0.1717
									0.2781
									0.3929
									0.2453
									0.3253
									0.2186
									0.3518
									1.5671
									0.3684
									0.2653
									0.2237
									0.2226
									0.1636
									0.2696
									0.3692
									0.2763
									0.3224
									0.2176
									0.3827
									1.4165
									0.3506
									0.2572
									0.2363
									0.2503
									0.1587
									0.2563
									0.3255
									0.2481
									0.3195
									0.2251
									0.3427
									1.475
									0.3628
									0.2327
									0.2252
									0.2234
									0.1752
									0.2345
									0.3629
									0.2429
									0.317
									0.222
									0.4329
									1.4234
									0.3685
									0.2633
									0.1923
									0.2508
									0.1693
									0.2829
									0.2727
									0.2923
									0.3476
									1.3858
									0.381
									0.2643
									0.2197
									0.2415
									0.2309
									0.2572
									0.3179
									0.3794
									1.596
									0.3476
									0.2836
									0.2287
									0.2345
									0.2546
									0.3475
									0.3512
									1.4415
									0.3334
									0.2381
									0.2258
									0.2464
									0.2627
									0.3075
									1.4613
									0.3668
									0.2508
									0.2203
									0.2577
									0.3011
									1.5462
									0.3449
									0.2399
									0.2503
									0.2276
									0.3282
									1.4823
									0.3639
									0.2344
									0.2538
									0.3006
									1.5202
									0.3371
									0.2468
									0.267
									0.3144
									1.5511
									0.3773
									0.2596
									0.2474
									0.302
									1.5691
									0.3428
									0.2531
									0.2526
									0.2711
									1.4335
									0.4272
									0.2407
									0.2563
									0.3209
									1.4651
									0.3686
									0.3095
									1.3809
									0.291
									1.4551
									0.2855
									1.4494
									0.2986
									1.494
									1.3866
									0.2333
									0.352
									1.4188
									0.3735
									0.2471
									0.1204
									0.2127
									0.2203
									0.3894
									0.1712
									0.2259
									0.3755
									0.1275
									0.2456
									0.3059
									0.2166
									0.3507
									1.3933
									0.3745
									0.2553
									0.2095
									0.2517
									0.169
									0.2531
									0.3601
									0.133
									0.2539
									0.3108
									0.2115
									0.3545
									1.5095
									0.4299
									0.2366
									0.2052
									0.2464
									0.1778
									0.2551
									0.3721
									0.2449
									0.3414
									0.2264
									0.3678
									1.4903
									0.4009
									0.244
									0.2249
									0.2347
									0.1952
									0.3828
									0.2488
									0.3217
									0.3576
									1.7
									0.3409
									0.2501
									0.185
									0.2214
									0.1682
									0.3771
									0.2876
									0.2988
									0.3522
									1.3959
									0.3329
									0.2376
									0.2126
									0.2448
									0.1659
									0.3656
									0.286
									0.2977
									1.3834
									0.3514
									0.2759
									0.2082
									0.2241
									0.1638
									0.5031
									0.2507
									0.3531
									1.3049
									0.3707
									0.2619
									0.2242
									0.2265
									0.2
									0.2665
									0.3133
									1.4458
									0.3706
									0.2755
									0.2119
									0.244
									0.1769
									0.2534
									0.3176
									1.3041
									0.3255
									0.2402
									0.2473
									0.2311
									0.1584
									0.2585
									0.3158
									1.4722
									0.3278
									0.2569
									0.219
									0.2121
									0.1723
									0.3425
									0.3048
									1.4078
									0.3682
									0.2569
									0.2342
									0.1691
									0.2468
									0.309
									1.4178
									0.3765
									0.2599
									0.2953
									0.1987
									0.2824
									0.3617
									1.5205
									0.3764
									0.2428
									0.2346
									0.3086
									0.2995
									1.7846
									0.3622
									0.2597
									0.2245
									0.2682
									1.4592
									0.2533
									0.2391
									0.2571
									0.2404
									0.265
									0.2556
									0.2369
									0.2521
									0.2384
									0.2585
									0.2601

## Sheet: Means and std dev
	Diffusion	Mean (µm2/s)	Std. dev. (µm2/s)
	BBC1	0.0242609	0.0189284
	BBC1 myo3∆	0.0335794	0.0371055
	BBC1 + latB	0.0301296	0.0330163
	simulation	0.0177188	0.00235313
Confidence Threshold	Confinement Time	Mean (s)	Std. dev. (s)
0.9	BBC1	1.22246	2.40337
0.9	BBC1 myo3∆	0.81	0.762676
0.9	BBC1 + latB	0.751515	0.753477
0.9	simulation	0.713929	0.667716
0.95	BBC1	1.28982	2.054
0.95	BBC1 myo3∆	0.812698	0.950577
0.95	BBC1 + latB	0.810909	1.15111
0.95	simulation	0.415739	0.295899
0.98	BBC1	1.13274	1.3414
0.98	BBC1 myo3∆	0.733333	0.584523
0.98	BBC1 + latB	0.97	1.33015
0.98	simulation	0.587736	0.580526
Confidence Threshold	Confinement Size	Mean (µm)	Std. dev.(µm)
0.9	BBC1	0.237892	0.106604
0.9	BBC1 myo3∆	0.264624	0.130346
0.9	BBC1 + latB	0.290297	0.152312
0.9	simulation	0.627682	0.615355
0.95	BBC1	0.214081	0.0887719
0.95	BBC1 myo3∆	0.20742	0.0727692
0.95	BBC1 + latB	0.290053	0.169788
0.95	simulation	0.447463	0.428267
0.98	BBC1	0.195517	0.0828287
0.98	BBC1 myo3∆	0.184105	0.0560165
0.98	BBC1 + latB	0.250191	0.167748
0.98	simulation	0.520685	0.498875
