# Supplementary material for: Widespread mRNA Association with Cytoskeletal Motor Proteins and Identification and Dynamics of Myosin-Associated mRNAs in S. cerevisiae
Source: PLoS One. 2012 Feb 16;7(2):e31912. doi: 10.1371/journal.pone.0031912 (PMC3281097; doi:10.1371/journal.pone.0031912)
Supplement: Table S2 — Percentile rank of mRNAs encoding actin patch associated proteins in IPs of motor proteins. The average log2 Cy5/Cy3 ratio of all mRNAs from IPs of Myo1, Myo2, Myo3, Myo4, Myo5, Las17, and Vrp1 with GFP or 9Myc tags and with the addition of latrunculin B (“latB”) or upon formaldehyde crosslinking (“xlink”) were calculated and ranked. The percentile ranks of all mRNAs from the GO category “actin cortical patch” (GO:0030479) in S. cerevisiae are displayed. (XLS) [file pone.0031912.s010.xls]

## Sheet: Sheet1
						Percentile Rank of mRNAs Encoding Actin Patch Associated Proteins from the Average log2 Cy5/Cy3 Ratio in Each IP
GO category	Systematic Name	YORF	Common name	Alternative n=Name	Description	Myo1 GFP xlink	Myo1 GFP latB	Myo2 9Myc xlink	Myo2 9Myc latB	Myo2 GFP xlink	Myo2 GFP latB	Myo3 9Myc xlink	Myo3 9Myc latB	Myo4 9Myc xlink	Myo4 9Myc latB	Myo4 GFP xlink	Myo4 GFP latB	Myo5 9Myc xlink	Myo5 9Myc latB	Myo5 GFP latB	Las17 GFP xlink	Vrp1 GFP xlink
GO:0030479	YBL007C_ORF	YBL007C	SLA1		Cytoskeletal protein binding protein	0.534	0.76	0.992	0.923	0.752	0.994	0.181	0.995	0.935	0.553	0.877	0.621	0.663	0.999	0.811	0.301	0.407
GO:0030479	YBL047C_ORF	YBL047C	EDE1	BUD15	Key endocytic protein that interacts with other endocytic proteins	0.541	0.986	0.923	0.854	0.933	0.944	0.193	0.78	0.926	0.43	0.906	0.642	0.768	0.683	0.821	0.496	0.315
GO:0030479	YBR108W_ORF	YBR108W	AIM3		Protein interacting with Rvs167p	0.748	0.878	0.227	0.524	#N/A	0.556	#N/A	0.83	0.427	0.375	#N/A	0.886	0.842	0.53	0.955	0.836	0.965
GO:0030479	YBR234C_ORF	YBR234C	ARC40		Subunit of the ARP2/3 complex	0.375	0.884	0.709	0.351	0.491	0.818	0.499	0.624	0.877	0.082	0.789	0.668	0.253	0.312	0.235	0.162	0.205
GO:0030479	YBR260C_ORF	YBR260C	RGD1		GTPase-activating protein (RhoGAP) for Rho3p and Rho4p	0.304	0.074	0.111	0.014	0.017	0.028	0.87	0.865	0.149	0.088	0.042	0.082	0.311	0.057	0.043	0.33	0.254
GO:0030479	YCL034W_ORF	YCL034W	LSB5		Protein of unknown function	0.478	0.94	0.608	0.917	#N/A	0.959	#N/A	0.491	0.43	0.747	0.759	0.918	#N/A	0.711	0.902	0.555	0.414
GO:0030479	YCR009C_ORF	YCR009C	RVS161	END6|FUS7	Amphiphysin-like lipid raft protein	0.374	0.417	0.801	0.931	0.766	0.806	0.085	0.14	0.548	0.996	0.994	0.207	0.946	0.984	0.372	0.268	0.305
GO:0030479	YCR088W_ORF	YCR088W	ABP1		Actin-binding protein of the cortical actin cytoskeleton	0.901	0.342	0.34	0.193	0.709	0.375	0.643	0.75	0.88	0.211	0.548	0.478	0.451	0.284	0.503	0.713	0.785
GO:0030479	YDL029W_ORF	YDL029W	ARP2	ACT2	Essential component of the Arp2/3 complex	0.177	0.776	0.778	0.836	0.182	0.846	0.268	0.647	0.89	0.823	0.802	0.579	0.239	0.966	0.226	0.235	0.469
GO:0030479	YDL146W_ORF	YDL146W	LDB17		Protein involved in the regulation of endocytosis	0.784	0.194	0.301	0.512	0.942	0.294	0.794	0.676	0.303	0.253	0.32	0.59	0.99	0.549	0.558	0.81	0.681
GO:0030479	YDL161W_ORF	YDL161W	ENT1		Epsin-like protein required for endocytosis and actin patch assembly	0.738	0.619	0.732	0.631	0.581	0.739	0.079	0.318	0.641	0.398	0.625	0.347	0.499	0.386	0.344	0.429	0.387
GO:0030479	YDR063W_ORF	YDR063W	AIM7	GMF|GMF1	Protein that interacts with Arp2/3 complex	0.944	0.218	0.5	0.249	0.961	0.416	0.689	0.567	0.959	0.318	0.281	0.196	0.233	0.599	0.349	0.947	0.968
GO:0030479	YDR126W_ORF	YDR126W	SWF1	PSL10	Palmitoyltransferase that acts on transmembrane proteins	0.562	0.557	0.587	0.648	#N/A	0.653	#N/A	0.269	#N/A	0.707	#N/A	0.678	#N/A	0.534	0.524	0.633	0.587
GO:0030479	YDR129C_ORF	YDR129C	SAC6	ABP67	Fimbrin	0.925	0.573	0.844	0.711	0.448	0.79	0.413	0.875	0.929	0.707	0.71	0.816	0.026	0.833	0.541	0.47	0.715
GO:0030479	YDR388W_ORF	YDR388W	RVS167		Actin-associated protein with roles in endocytosis and exocytosis	0.845	0.372	0.225	0.346	0.501	0.643	0.634	0.878	0.744	0.588	0.605	0.308	0.126	0.453	0.915	0.773	0.892
GO:0030479	YFL039C_ORF	YFL039C	ACT1	ABY1|END7	Actin	0.982	0.841	0.56	0.168	0.427	0.822	0.146	0.951	0.911	0.716	0.961	0.23	0.886	0.315	0.295	0.282	0.447
GO:0030479	YGL181W_ORF	YGL181W	GTS1	FHT1|LSR1	Protein involved in Arf3p regulation and in transcription regulation	0.689	0.767	0.593	0.631	0.812	0.577	0.749	0.494	0.853	0.562	0.778	0.796	0.696	0.475	0.792	0.764	0.837
GO:0030479	YGR080W_ORF	YGR080W	TWF1		Twinfilin	#N/A	#N/A	#N/A	0.53	#N/A	#N/A	#N/A	0.094	#N/A	0.121	#N/A	0.449	#N/A	0.117	0.285	#N/A	#N/A
GO:0030479	YGR198W_ORF	YGR198W	YPP1		Cargo-transport protein involved in endocytosis	0.945	0.112	0.298	0.16	0.092	0.204	0.722	0.763	0.401	0.454	0.186	0.065	0.085	0.274	0.224	0.699	0.728
GO:0030479	YGR241C_ORF	YGR241C	YAP1802		Protein involved in clathrin cage assembly	0.695	0.818	0.915	0.542	0.857	0.695	#N/A	0.426	0.798	0.633	0.785	0.918	0.869	0.599	0.783	0.685	0.483
GO:0030479	YHR016C_ORF	YHR016C	YSC84	LSB4	Actin-binding protein involved in bundling of actin filaments	0.694	0.528	0.487	0.648	0.408	0.584	0.748	0.678	0.767	0.759	0.432	0.685	0.156	0.702	0.88	0.71	0.745
GO:0030479	YHR114W_ORF	YHR114W	BZZ1	LSB7	SH3 domain protein implicated in regulating actin polymerization	0.618	0.708	0.643	0.741	0.908	0.722	0.498	0.409	0.733	0.292	0.785	0.52	0.621	0.375	0.243	0.697	0.684
GO:0030479	YHR161C_ORF	YHR161C	YAP1801		Protein involved in clathrin cage assembly	0.869	0.512	0.518	0.44	0.622	0.274	0.593	0.942	0.373	0.366	0.202	0.832	0.643	0.237	0.636	0.895	0.775
GO:0030479	YIL002C_ORF	YIL002C	INP51	SJL1	Phosphatidylinositol 4,5-bisphosphate 5-phosphatase	0.337	0.724	0.189	0.468	0.744	0.472	0.804	0.863	0.319	0.726	0.426	0.729	0.316	0.523	0.867	0.175	0.44
GO:0030479	YIL034C_ORF	YIL034C	CAP2		Beta subunit of the capping protein (CP) heterodimer	0.669	0.94	0.987	0.849	0.742	0.797	0.019	0.293	0.974	0.923	0.927	0.874	0.752	0.895	0.653	0.462	0.553
GO:0030479	YIL062C_ORF	YIL062C	ARC15		Subunit of the ARP2/3 complex	0.944	0.087	0.131	0.146	0.953	0.127	0.731	0.805	0.42	0.692	0.896	0.215	0.963	0.488	0.194	0.813	0.794
GO:0030479	YIL095W_ORF	YIL095W	PRK1	PAK1	Protein serine/threonine kinase	0.705	0.582	0.587	0.468	#N/A	0.535	#N/A	0.507	0.512	0.321	#N/A	0.47	#N/A	0.161	0.446	0.688	0.622
GO:0030479	YIR003W_ORF	YIR003W	AIM21		Protein of unknown function involved in mitochondrial migration	0.093	0.981	0.135	0.53	0.224	0.948	#N/A	0.701	0.606	0.632	0.462	0.927	0.506	0.65	0.818	0.165	0.286
GO:0030479	YIR006C_ORF	YIR006C	PAN1	DIM2|MDP3|ETG1|GSC1|PBR1	Part of actin cytoskeleton-regulatory complex Pan1p-Sla1p-End3p	0.825	0.533	0.7	0.363	0.638	0.728	0.927	0.992	0.863	0.437	0.626	0.466	0.749	0.95	0.96	0.721	0.608
GO:0030479	YJL020C_ORF	YJL020C	BBC1	MTI1|YJL021C	Protein possibly involved in assembly of actin patches	0.153	0.817	0.135	0.518	0.545	0.82	0.966	0.751	0.737	0.435	0.571	0.862	0.504	0.818	0.581	0.569	0.533
GO:0030479	YJR065C_ORF	YJR065C	ARP3	ACT4	Essential component of the Arp2/3 complex	0.734	0.673	0.756	0.418	0.397	0.757	0.365	0.806	0.861	0.434	0.704	0.396	0.208	0.734	0.653	0.108	0.11
GO:0030479	YJR125C_ORF	YJR125C	ENT3		Protein containing an N-terminal epsin-like domain	0.543	0.219	0.617	0.566	0.583	0.465	0.152	0.144	0.46	0.133	0.614	0.511	0.37	0.439	0.295	0.525	0.356
GO:0030479	YKL007W_ORF	YKL007W	CAP1		Alpha subunit of the capping protein (CP) heterodimer	0.756	0.194	0.437	0.207	0.172	0.238	0.8	0.792	0.816	0.49	0.079	0.139	0.356	0.592	0.285	0.683	0.846
GO:0030479	YKL013C_ORF	YKL013C	ARC19		Subunit of the ARP2/3 complex	0.079	0.282	0.508	0.267	0.116	0.67	0.429	0.822	0.695	0.16	0.702	0.087	0.26	0.163	0.151	0.018	0.017
GO:0030479	YKL129C	YKL129C	MYO3		One of two type I myosins	#N/A	#N/A	#N/A	#N/A	#N/A	#N/A	#N/A	#N/A	#N/A	#N/A	#N/A	#N/A	#N/A	#N/A	#N/A	#N/A	#N/A
GO:0030479	YLL038C_ORF	YLL038C	ENT4		Protein of unknown function	#N/A	0.44	#N/A	0.468	#N/A	#N/A	#N/A	0.677	#N/A	0.495	#N/A	0.492	#N/A	#N/A	0.364	#N/A	#N/A
GO:0030479	YLL050C_ORF	YLL050C	COF1		Cofilin	0.545	0.197	0.876	0.654	0.273	0.566	0.024	0.157	0.948	0.967	0.975	0.201	0.098	0.744	0.149	0.106	0.325
GO:0030479	YLR206W_ORF	YLR206W	ENT2		Epsin-like protein required for endocytosis and actin patch assembly	0.774	0.681	0.977	0.554	0.928	0.536	0.145	0.533	0.908	0.395	0.868	0.815	0.853	0.268	0.812	0.557	0.67
GO:0030479	YLR337C_ORF	YLR337C	VRP1	END5|MDP2|MIP3	Proline-rich actin-associated protein	0.684	0.886	0.819	0.407	0.576	0.467	0.991	0.999	0.599	0.242	0.529	0.848	0.951	0.999	0.965	0.6	0.999
GO:0030479	YLR342W_ORF	YLR342W	FKS1	CND1|CWH53	Catalytic subunit of 1,3-beta-D-glucan synthase	0.827	0.712	0.976	0.418	0.291	0.802	0.044	0.932	0.94	0.944	0.853	0.156	0.034	0.749	0.754	0.208	0.22
GO:0030479	YLR429W_ORF	YLR429W	CRN1		Coronin	0.268	0.079	0.301	0.058	0.239	0.118	0.889	0.797	0.541	0.129	0.48	0.189	0.364	0.088	0.063	0.057	0.066
GO:0030479	YML052W_ORF	YML052W	SUR7	SPE161	Plasma membrane protein that localizes to MCC patches	0.748	0.249	0.099	0.341	0.55	0.317	0.415	0.747	0.494	0.276	0.408	0.333	0.232	0.397	0.406	0.774	0.782
GO:0030479	YMR092C_ORF	YMR092C	AIP1		Actin cortical patch component	0.144	0.867	0.936	0.543	0.274	0.889	0.149	0.528	0.679	0.788	0.842	0.234	0.146	0.817	0.487	0.222	0.415
GO:0030479	YMR109W_ORF	YMR109W	MYO5		One of two type I myosins	0.593	0.48	0.5	0.648	0.72	0.761	0.705	0.819	0.524	0.455	0.436	0.581	0.484	0.37	0.082	0.731	0.614
GO:0030479	YNL020C_ORF	YNL020C	ARK1		Ser/thr protein kinase involved in regulating the actin cytoskeleton	0.709	0.763	0.551	0.506	0.798	0.409	0.894	0.815	0.635	0.491	0.457	0.722	0.855	0.725	0.98	0.943	0.971
GO:0030479	YNL084C_ORF	YNL084C	END3		EH domain-containing protein involved in endocytosis	0.572	0.194	0.643	0.331	0.322	0.354	0.571	0.521	0.785	0.138	0.373	0.353	0.331	0.189	0.105	0.217	0.156
GO:0030479	YNL094W_ORF	YNL094W	APP1		Protein of unknown function	0.776	0.688	0.34	0.414	0.346	0.662	0.88	0.948	0.265	0.781	0.318	0.802	0.678	0.786	0.758	0.801	0.792
GO:0030479	YNL106C_ORF	YNL106C	INP52	SJL2	Polyphosphatidylinositol phosphatase	0.607	0.611	0.508	0.197	0.506	0.546	0.578	0.798	0.438	0.075	0.409	0.406	0.351	0.139	0.749	0.816	0.794
GO:0030479	YNL138W_ORF	YNL138W	SRV2	CAP	CAP (cyclase-associated protein) subunit of adenylyl cyclase complex	0.903	0.448	0.612	0.285	0.42	0.655	0.504	0.617	0.988	0.446	0.544	0.237	0.079	0.373	0.374	0.654	0.909
GO:0030479	YNL243W_ORF	YNL243W	SLA2	END4|MOP2	Transmembrane actin-binding protein	0.175	0.74	0.709	0.744	0.404	0.915	0.383	0.687	0.787	0.669	0.588	0.688	0.109	0.686	0.937	0.148	0.246
GO:0030479	YNR035C_ORF	YNR035C	ARC35	END9	Subunit of the ARP2/3 complex	0.985	0.126	0.85	0.28	0.421	0.337	0.474	0.515	0.674	0.391	0.487	0.136	0.144	0.583	0.095	0.889	0.896
GO:0030479	YOR109W_ORF	YOR109W	INP53	SJL3|SOP2	Polyphosphatidylinositol phosphatase	0.349	0.446	0.652	0.307	0.672	0.872	0.63	0.793	0.695	0.602	0.637	0.34	0.161	0.436	0.681	0.488	0.617
GO:0030479	YOR181W_ORF	YOR181W	LAS17	BEE1	Actin assembly factor	0.223	0.382	0.178	0.121	0.143	0.165	0.997	1	0.167	0.069	0.207	0.832	0.997	0.999	0.646	0.905	0.938
GO:0030479	YOR239W_ORF	YOR239W	ABP140	TRM140|YOR240W	AdoMet-dependent tRNA methyltransferase and actin binding protein	0.767	0.915	0.841	0.407	0.893	0.982	0.899	0.641	0.536	0.279	0.406	0.704	0.628	0.886	0.243	0.808	0.505
GO:0030479	YOR329C_ORF	YOR329C	SCD5	FTB1	Protein required for normal actin organization and endocytosis	0.719	0.235	0.689	0.15	0.514	0.336	0.605	0.943	0.733	0.38	0.552	0.124	0.577	0.147	0.204	0.815	0.613
GO:0030479	YOR367W_ORF	YOR367W	SCP1		Component of yeast cortical actin cytoskeleton	0.294	0.695	0.724	0.635	#N/A	0.804	#N/A	0.107	0.679	0.086	#N/A	0.315	#N/A	0.419	0.471	0.247	0.232
GO:0030479	YPR171W_ORF	YPR171W	BSP1		Adapter that links synaptojanins to the cortical actin cytoskeleton	0.004	0.726	0.09	0.825	0.29	0.703	0.544	0.951	0.033	0.783	0.005	0.679	0.155	0.659	0.913	0.001	0.002
