# Supplementary material for: Widespread mRNA Association with Cytoskeletal Motor Proteins and Identification and Dynamics of Myosin-Associated mRNAs in S. cerevisiae
Source: PLoS One. 2012 Feb 16;7(2):e31912. doi: 10.1371/journal.pone.0031912 (PMC3281097; doi:10.1371/journal.pone.0031912)
Supplement: Table S3 — Counts of mRNA localization at cellular loci at all stages of the cell cycle. Counts of mRNA localization for ARG3:MS2, ASH1:MS2, BBC1:MS2, LAS17:MS2, and VRP1:MS2 with and without cellular perturbations at cellular locations during all stages of the cell cycle. (XLS) [file pone.0031912.s011.xls]

## Sheet: Sheet1
		all stages of cell cycle	all stages of cell cycle	all stages of cell cycle	all stages of cell cycle	all stages of cell cycle	all stages of cell cycle	all stages of cell cycle	all stages of cell cycle	G1	G1	G1	G1	G1	G1	G1	G1	early S	early S	early S	early S	early S	early S	early S	early S	mid-to-late S	mid-to-late S	mid-to-late S	mid-to-late S	mid-to-late S	mid-to-late S	mid-to-late S	mid-to-late S	G2	G2	G2	G2	G2	G2	G2	G2	M	M	M	M	M	M	M	M
strain	Gene(s) of interest	RNAs at cortex	RNAs at actin patches	RNAs in presumptive bud	RNAs in bud neck	RNAs in bud	RNAs at nuclear periphery	RNAs at vacuole	RNAs in cytoplasm	RNAs at cortex	RNAs at actin patches	RNAs in presumptive bud	RNAs in bud neck	RNAs in bud	RNAs at nuclear periphery	RNAs at vacuole	RNAs in cytoplasm	RNAs at cortex	RNAs at actin patches	RNAs in presumptive bud	RNAs in bud neck	RNAs in bud	RNAs at nuclear periphery	RNAs at vacuole	RNAs in cytoplasm	RNAs at cortex	RNAs at actin patches	RNAs in presumptive bud	RNAs in bud neck	RNAs in bud	RNAs at nuclear periphery	RNAs at vacuole	RNAs in cytoplasm	RNAs at cortex	RNAs at actin patches	RNAs in presumptive bud	RNAs in bud neck	RNAs in bud	RNAs at nuclear periphery	RNAs at vacuole	RNAs in cytoplasm	RNAs at cortex	RNAs at actin patches	RNAs in presumptive bud	RNAs in bud neck	RNAs in bud	RNAs at nuclear periphery	RNAs at vacuole	RNAs in cytoplasm
JCY335	ARG3:MS2	43	11	2	1	15	20	41	60	5	2	0	0	0	2	4	7	7	1	2	0	0	6	8	0	4	0	0	0	1	2	7	13	7	2	0	0	2	3	6	9	16	5	0	1	12	7	12	19
JCY420	ARG3:MS2 myo3∆	41	10	1	2	7	91	15	58	8	2	0	0	0	10	6	18	5	3	1	0	0	5	1	0	7	0	0	0	1	21	1	6	11	2	0	1	5	22	2	8	10	3	0	1	1	30	5	17
JCY255	ASH1:MS2	131	58	13	56	76	26	14	19	29	12	0	0	0	6	5	3	13	5	13	0	0	0	0	0	2	2	0	2	1	0	0	0	0	0	0	0	0	0	0	0	47	21	0	22	47	9	3	9
JCY263	VRP1:MS2	113	51	5	6	30	104	39	31	9	3	0	0	0	11	4	4	11	9	5	0	0	5	3	0	20	12	0	0	12	10	1	2	34	12	0	3	10	20	7	5	28	10	0	3	7	43	14	16
JCY267	LAS17:MS2	123	63	13	15	56	45	40	22	25	11	0	0	0	6	14	5	20	10	13	0	0	6	6	0	18	13	0	2	15	5	2	3	30	14	0	6	24	11	8	11	21	11	0	4	14	13	7	0
JCY405	LAS17:MS2 myo3∆	121	45	4	7	41	66	46	99	36	17	0	0	0	13	22	33	11	3	4	0	0	7	1	0	12	4	0	2	9	8	6	10	16	7	0	3	16	15	2	17	33	9	0	0	15	18	14	26
JCY251	BBC1:MS2	169	88	24	9	49	21	41	28	68	35	0	0	0	6	20	14	38	23	24	0	0	2	4	0	26	12	0	3	11	5	7	0	19	8	0	2	19	2	5	3	9	5	0	1	12	3	3	4
JCY251+latB	BBC1:MS2 + LatB	330	91	11	15	101	52	71	65	77	19	1	0	1	7	11	20	27	8	9	0	1	8	3	0	38	21	1	5	17	7	12	8	55	12	0	3	28	6	14	12	55	12	0	4	16	10	12	10
JCY251+DMSO	BBC1:MS2 + DMSO	333	154	31	37	82	56	37	62	89	35	0	0	0	15	10	24	59	32	31	0	0	8	8	0	57	29	0	13	16	9	4	9	54	23	0	6	33	12	6	16	37	16	0	8	18	4	5	3
JCY406	BBC1:MS2 myo3∆	255	98	10	26	89	60	37	106	73	26	0	0	0	13	8	30	21	11	10	0	0	2	3	0	26	7	0	6	20	5	4	9	40	17	0	3	39	9	5	20	60	27	0	8	23	25	14	31
[truncated: 8 more columns]
