# Supplementary material for: Widespread mRNA Association with Cytoskeletal Motor Proteins and Identification and Dynamics of Myosin-Associated mRNAs in S. cerevisiae
Source: PLoS One. 2012 Feb 16;7(2):e31912. doi: 10.1371/journal.pone.0031912 (PMC3281097; doi:10.1371/journal.pone.0031912)
Supplement: Table S4 — BBC1 diffusion coefficient statistical tests. Kolmogorov-Smirnov (K-S) and Mann-Whitney (M-W) statistical tests were performed for the distribution of diffusion coefficients (Dataset S3) of BBC1 untreated, MYO3 null (“BBC1 myo3Δ”), and cells treated with latrunculin B (BBC1+latB). The two-tailed M-W p-value is reported. (XLS) [file pone.0031912.s012.xls]

## Sheet: Sheet1
Diffusion Coefficient
	BBC1 untreated		BBC1 myo3∆		BBC1 + latB
	K-S test	M-W test	K-S test	M-W test	K-S test	M-W test
BBC1 untreated
BBC1 myo3∆	0.638	0.2187
BBC1 + latB	0.809	0.5222	0.974	0.6599
simulation	0	0.6171	0	0.3125	0	0.2937
