# Supplementary material for: Widespread mRNA Association with Cytoskeletal Motor Proteins and Identification and Dynamics of Myosin-Associated mRNAs in S. cerevisiae
Source: PLoS One. 2012 Feb 16;7(2):e31912. doi: 10.1371/journal.pone.0031912 (PMC3281097; doi:10.1371/journal.pone.0031912)
Supplement: Table S5 — BBC1 confinement time statistical tests. K-S and M-W statistics at the 90%, 95%, and 98% confidence thresholds are displayed as in Table S3. (XLS) [file pone.0031912.s013.xls]

## Sheet: Sheet1
Confinement Time
	90% confidence threshold						95% confidence threshold						98% confidence threshold
	BBC1 untreated		BBC1 myo3∆		BBC1 + latB		BBC1 untreated		BBC1 myo3∆		BBC1 + latB		BBC1 untreated		BBC1 myo3∆		BBC1 + latB
	K-S test	M-W test	K-S test	M-W test	K-S test	M-W test	K-S test	M-W test	K-S test	M-W test	K-S test	M-W test	K-S test	M-W test	K-S test	M-W test	K-S test	M-W test
BBC1 untreated
BBC1 myo3∆	0.945	0.9203					0.256	0.1707					0.178	0.4413
BBC1 + latB	0.653	0.992	0.296	0.984			0.187	0.2225	0.968	0.8966			0.328	0.2543	0.333	0.5222
simulation	0.103	0.2585	0.332	0.267	0.323	0.3898	0	<.0001	0	<.0001	0.004	0.0011	0.019	0.0056	0.047	0.0488	0.37	0.3681
