# Supplementary material for: Widespread mRNA Association with Cytoskeletal Motor Proteins and Identification and Dynamics of Myosin-Associated mRNAs in S. cerevisiae
Source: PLoS One. 2012 Feb 16;7(2):e31912. doi: 10.1371/journal.pone.0031912 (PMC3281097; doi:10.1371/journal.pone.0031912)
Supplement: Table S7 — Oligonucleotide primers used in this study. Oligonucleotides indicated by an asterisk (*) for generating gene disruptions were published in Winzeler et al. [132]. (XLS) [file pone.0031912.s015.xls]

## Sheet: Sheet1
Oligonucleotide Primers
Purpose	Gene of Interest	Oligo Name	Sequence (5' → 3')	Notes
9Myc Tagging	MYO2	Myo2 Cterm 5'	AGAATAGTTGACCTTGTTGCCCAACAAGTCGTTCAAGACGGCCACCGTACGCTGCAGGTCGAC
9Myc Tagging		Myo2 Cterm 3'	TTTTTTTAGCATTCATGTACAATTTTGTTTCTCGCGCCATCAGTTATCGATGAATTCGAGCTCG
9Myc Tagging	MYO3	Myo3 Cterm 5'	GCTGACGATGATGATAATGACGATGGCGATGATGATGATGACTGGCGTACGCTGCAGGTCGAC
9Myc Tagging		Myo3 Cterm 3'	AAGAACCATTCTATAAGAGACTAAACATCTATATATTCATGTTAAATCGATGAATTCGAGCTCG
9Myc Tagging	MYO4	Myo4 Cterm 5'	GAGGGCTTAGCTACTGTCAGTAAAATTATAAAATTAGACAGAAAACGTACGCTGCAGGTCGAC
9Myc Tagging		Myo4 Cterm 3'	GTATATATACATATATACATATATGGGCGTATATTTACTTTGTTCATCGATGAATTCGAGCTCG
9Myc Tagging	MYO5	Myo5 Cterm 5'	AGTGATGACGAGGAGGCTAACGAAGATGAAGAGGAAGATGATTGGCGTACGCTGCAGGTCGAC
9Myc Tagging		Myo5 Cterm 3'	CTCTATTTGCTCGTATAGAGTATATACTCGCTAAATACATTTTGAATCGATGAATTCGAGCTCG
9Myc Tagging	SMY1	Smy1 Cterm 5'	ATAAAAGTCACTTCGAGTACTCCAAAAAGTCCCTCTTCTGGAAGCCGTACGCTGCAGGTCGAC
9Myc Tagging		Smy1 Cterm 3'	AGATACTACACAGTTGTATCGTACAATTATCGAACTTAATTATAGATCGATGAATTCGAGCTCG
9Myc Tagging	KIP2	Kip2 Cterm 5'	ATTAATACACAGCAATCACCGCACCCTGTCGTGGATAACGATAAACGTACGCTGCAGGTCGAC
9Myc Tagging		Kip2 Cterm 3'	TCCGCACAAGGAAAAAAGCACCCGAGATCTGGGACCCTCACCTAAATCGATGAATTCGAGCTCG
9Myc Tagging	DYN1	Dyn1 Cterm 5'	GCTAAAGAGGTGGCTAGCTCAACTGAACAACTTCTTCAAGAAATGCGTACGCTGCAGGTCGAC
9Myc Tagging		Dyn1 Cterm 3'	CACTGAGAAAACCGCGGACAAGCAAGACACGCGTACCTGAAAAGGATCGATGAATTCGAGCTCG
MS2 Targeting	ARG3	ARG3 Tag F	CTTTGTTAATAATAAAGGTAATTTCAAGGACTTGAAATAAACGCTGCAGGTCGACAACCC
MS2 Targeting		ARG3 Tag R	CTGTATTTATATATTAGTTATTAAGAACACGAAAGAAGGAGCATAGGCCACTAGTGGATC
MS2 Targeting	ASH1	ASH1 Tag F	CTTATTTTGTAATTACATAACTGAGACAGTAGAGAATTGAACGCTGCAGGTCGACAACCC
MS2 Targeting		ASH1 Tag R	ATGTCTCTTATTAGTTGAAAGAGATTCAGTTATCCATGTAGCATAGGCCACTAGTGGATC
MS2 Targeting	BBC1	BBC1 Tag F	GGTTTTCAGAATTGTTGCGAGAGGATACGTAGGTTGGTAAACGCTGCAGGTCGACAACCC
MS2 Targeting		BBC1 Tag R	CGAAAGCATTCACAATTTCCCCTTGGAAGCATTGGGTAAAGCATAGGCCACTAGTGGATC
MS2 Targeting	LAS17	LAS17 Tag F	GGGAGCTCATGACGATATGGACAATGGTGATGATTGGTAAACGCTGCAGGTCGACAACCC
MS2 Targeting		LAS17 Tag R	TATTTTCTATAACAGTAGTTTCATCTTTGTTTGCATTCCAGCATAGGCCACTAGTGGATC
MS2 Targeting	VRP1	VRP1 Tag F	GGGTAGTAGTGTGCCATTGGACTTAACATTATTTACGTGAACGCTGCAGGTCGACAACCC
MS2 Targeting		VRP1 Tag R	TCTTGTTCTTCAGTGATTTATTGTAACCATGGAGAAATGCGCATAGGCCACTAGTGGATC
MS2 Confirmation	ARG3	ARG3 Det F	TGAAGAAGCAGAAAACAGATTATATGC
MS2 Confirmation		ARG3 Det R	CAAAATAATCAATGTATATCATTATTCATGCA
MS2 Confirmation	ASH1	ASH1 Det F	CTGCGAAATTGAAGGGTACCG
MS2 Confirmation		ASH1 Det R	GCACAGACAAGGAGAGAAATG
MS2 Confirmation	BBC1	BBC1 Det F	TCAAAACAGCTACAAGCTAAGCCA
MS2 Confirmation		BBC1 Det R	AAAATGCGAAAGGAAAATGATGA
MS2 Confirmation	LAS17	LAS17 Det F	AAATGGAGGCACACCTGGTG
MS2 Confirmation		LAS17 Det R	TTTCCTCCGATTAAAGAAACT
MS2 Confirmation	VRP1	VRP1 Det F	CACAAATGCCTAAGCCACGT
MS2 Confirmation		VRP1 Det R	TTTTCTTGTTCTTCAGTGATTTATTG
MS2 Confirmation	SpHIS5	SpHIS5 R	TCGTATTTCTTTCTACAAAAGCCCTC
Myo3 Deletion	MYO3∆::KANMX4	MYO3 KO A	AATAGAGTGGATGGAATAAAACCCT	*
Myo3 Deletion		MYO3 KO D	AACTAATTCACAAGTTCCAGGAGTG	*
Myo3 Deletion	MYO3∆::HPH	MYO3 HPH KO 5'	TTGAATCAAAAAAAGTAAAGAGAAATACTTATAACCGTCAGCATAGGCCACTAGTGGATCTG
Myo3 Deletion		MYO3 HPH KO 3'	ACCATTCTATAAGAGACTAAACATCTATATATTCATGTTAAGCGAAGCAAAAATTACGGCT
Myo3∆ Confirmation	MYO3∆::KANMX4	MYO3 Up Del 1	CTATTATAAAGGGTTAAAGCAATCTCGAT	(pairs with KANB2)
Myo3∆ Confirmation		KANB2	GGAGCCGTAATTTTTGCTTCG	(pairs with MYO3 Up Del 1)
Myo3∆ Confirmation		MYO3 Up Del 2	AGTCAACACGGCCGATCG	(pairs with KANB3)
Myo3∆ Confirmation		KANB3	TGTACGGGCGACAGTCACAT	(pairs with MYO3 Up Del 2)
Myo3∆ Confirmation		MYO3 Down Del 1	TTAAGTGTCTGGTATTATGCAAAAGGAA	(pairs with KANC2)
Myo3∆ Confirmation		KANC2	TCGCCTCGACATCATCTGC	(pairs with MYO3 Down Del 1)
Myo3∆ Confirmation		MYO3 Down Del 2	TCTCTCGAATCGTAGCGTAGCTAC	(pairs with KANC3)
Myo3∆ Confirmation		KANC3	TGTGAATGCTGGTCGCTATACTG	(pairs with MYO3 Down Del 2)
Myo3∆ Confirmation	MYO3∆::HPH	HPH 3' 1	ATGCTCCGCATTGGTCTTG	(pairs with MYO3 Up Del 2)
Myo3∆ Confirmation		HPH 5' 1	GCAGCTATTTACCCGCAGGA	(pairs with MYO3 Down Del 1)
mCherry Tagging	SAC6	SAC6 5' Cherry	AATTATTACTTTTATCGCTTCGTTAATGACTTTGAACAAAGGTCGACGGATCCCCGGG
mCherry Tagging		SAC6 3' Cherry	AAGCTGAGTAGAAAACAGGTTACGAAAGTTGTTTGTTGGCATCGATGAATTCGAGCTCG
